# Supplementary material for: Federated analysis of autosomal recessive coding variants in 29,745 developmental disorder patients from diverse populations
Source: Nat Genet. 2024 Sep 23;56(10):2046–53. doi: 10.1038/s41588-024-01910-8 (PMC11525179; doi:10.1038/s41588-024-01910-8)
Supplement: Supplementary file 4 — Supplementary Tables 1–6. [file 41588_2024_1910_MOESM4_ESM.xlsx]

## Sheet: Supp Table 1
Supplementary Table 1
Comparison of prevalence of common HPO terms between 13,450 DDD patients and 36,057 GeneDx patients. Included are the HPO terms seen in >1% of patients from either cohort. The prevalence was compared using a two-sided Fisher’s exact test. No adjustment has been made to the p-value for multiple comparisons here.
HPO term	HPO term description	organ system(s)	GeneDx			DDD			odds ratio	p-value
			probands with term	probands without term	% of probands with term	probands with term	probands without term	% of probands with term
HP:0004691	2-3 toe syndactyly	limbs,skeletal	700	35357	0.0194	44	13406	0.0033	6.03	7.58e-51
HP:0003270	Abdominal distention	digestive	465	35592	0.0129	2	13448	0.0001	87.69	6.92e-61
HP:0002027	Abdominal pain	nervous_system,digestive	1581	34476	0.0438	0	13450	0	Inf	2.7e-222
HP:0012332	Abnormal autonomic nervous system physiology	nervous_system	1220	34837	0.0338	0	13450	0	Inf	4.73e-171
HP:0001999	Abnormal facial shape	head_neck	6980	29077	0.1936	115	13335	0.0086	27.83	0
HP:0001627	Abnormal heart morphology	cardiovascular	661	35396	0.0183	10	13440	0.0007	25.1	4.01e-76
HP:0003808	Abnormal muscle tone	musculature	844	35213	0.0234	9	13441	0.0007	35.79	3.32e-102
HP:0003549	Abnormality of connective tissue	connective_tissue	850	35207	0.0236	0	13450	0	Inf	7.65e-119
HP:0000496	Abnormality of eye movement	eye	517	35540	0.0143	5	13445	0.0004	39.12	2.51e-63
HP:0003287	Abnormality of mitochondrial metabolism	metabolism_homeostasis	389	35668	0.0108	0	13450	0	Inf	2.04e-54
HP:0100022	Abnormality of movement	nervous_system	854	35203	0.0237	8	13442	0.0006	40.76	5.83e-105
HP:0002500	Abnormality of the cerebral white matter	nervous_system	1266	34791	0.0351	13	13437	0.001	37.61	5.11e-154
HP:0001273	Abnormality of the corpus callosum	nervous_system	574	35483	0.0159	2	13448	0.0001	108.61	5.62e-76
HP:0000707	Abnormality of the nervous system	nervous_system	868	35189	0.0241	2	13448	0.0001	165.69	7.35e-117
HP:0002518	Abnormality of the periventricular white matter	nervous_system	416	35641	0.0115	0	13450	0	Inf	4.92e-58
HP:0000164	Abnormality of the teeth	head_neck	494	35563	0.0137	6	13444	0.0004	31.12	5.33e-59
HP:0000504	Abnormality of vision	eye	1030	35027	0.0286	9	13441	0.0007	43.91	2.17e-127
HP:0002121	Absence seizures	nervous_system	907	35150	0.0252	39	13411	0.0029	8.87	5.51e-79
HP:0001344	Absent speech	nervous_system	3219	32838	0.0893	50	13400	0.0037	26.27	0
HP:0001274	Agenesis of corpus callosum	nervous_system	723	35334	0.0201	22	13428	0.0016	12.49	4.47e-71
HP:0000718	Aggressive behavior	nervous_system	1696	34361	0.047	55	13395	0.0041	12.02	3.82e-164
HP:0003193	Allergic rhinitis	head_neck,immune	452	35605	0.0125	0	13450	0	Inf	3.58e-63
HP:0012393	Allergy	immune	368	35689	0.0102	0	13450	0	Inf	1.95e-51
HP:0000646	Amblyopia	eye	839	35218	0.0233	4	13446	0.0003	79.91	3.4e-109
HP:0001903	Anemia	blood	1358	34699	0.0377	3	13447	0.0002	175.23	1.08e-183
HP:0010296	Ankyloglossia	head_neck	563	35494	0.0156	4	13446	0.0003	53.34	3.49e-71
HP:0000463	Anteverted nares	head_neck	1539	34518	0.0427	37	13413	0.0028	16.16	1.11e-161
HP:0000739	Anxiety	nervous_system	3911	32146	0.1085	4	13446	0.0003	408.64	0
HP:0002104	Apnea	respiratory	643	35414	0.0178	2	13448	0.0001	121.92	1.43e-85
HP:0002186	Apraxia	nervous_system	463	35594	0.0128	0	13450	0	Inf	1.13e-64
HP:0100702	Arachnoid cyst	nervous_system	458	35599	0.0127	4	13446	0.0003	43.25	6.83e-57
HP:0002308	Arnold-Chiari malformation	nervous_system	428	35629	0.0119	3	13447	0.0002	53.87	3.4e-54
HP:0007099	Arnold-Chiari type I malformation	nervous_system	470	35587	0.013	7	13443	0.0005	25.36	1.61e-54
HP:0011675	Arrhythmia	cardiovascular	514	35543	0.0143	2	13448	0.0001	97.08	1.09e-67
HP:0002829	Arthralgia	skeletal	1337	34720	0.0371	6	13444	0.0004	86.1	6.45e-175
HP:0002835	Aspiration	respiratory	878	35179	0.0244	1	13449	0.0001	335.48	2.43e-120
HP:0002099	Asthma	immune,respiratory	2926	33131	0.0811	11	13439	0.0008	107.64	0
HP:0000483	Astigmatism	eye	1470	34587	0.0408	16	13434	0.0012	35.68	7.16e-178
HP:0001251	Ataxia	nervous_system	1858	34199	0.0515	22	13428	0.0016	33.16	2.66e-223
HP:0001631	Atria septal defect	cardiovascular	1542	34515	0.0428	33	13417	0.0025	18.16	1.22e-166
HP:0007018	Attention deficit hyperactivity disorder	nervous_system	3948	32109	0.1095	44	13406	0.0033	37.46	0
HP:0000717	Autism	nervous_system	5935	30122	0.1646	173	13277	0.0129	15.12	0
HP:0000729	Autistic behavior	nervous_system	6912	29145	0.1917	222	13228	0.0165	14.13	0
HP:0003418	Back pain	nervous_system,skeletal	541	35516	0.015	0	13450	0	Inf	1.4e-75
HP:0000708	Behavioral abnormality	nervous_system	3381	32676	0.0938	49	13401	0.0036	28.3	0
HP:0001647	Bicuspid aortic valve	cardiovascular	390	35667	0.0108	3	13447	0.0002	49.01	3.4e-49
HP:0001488	Bilateral ptosis	eye	364	35693	0.0101	16	13434	0.0012	8.56	4.77e-32
HP:0008619	Bilateral sensorineural hearing impairment	ear	472	35585	0.0131	31	13419	0.0023	5.74	1.06e-33
HP:0000248	Brachycephaly	head_neck,skeletal	779	35278	0.0216	44	13406	0.0033	6.73	4.96e-60
HP:0001156	Brachydactyly syndrome	limbs,skeletal	590	35467	0.0164	14	13436	0.001	15.96	3.02e-62
HP:0001662	Bradycardia	cardiovascular	461	35596	0.0128	1	13449	0.0001	174.02	2.93e-62
HP:0012444	Brain atrophy	nervous_system	714	35343	0.0198	0	13450	0	Inf	1.25e-99
HP:0001348	Brisk reflexes	nervous_system	514	35543	0.0143	5	13445	0.0004	38.89	6.72e-63
HP:0000337	Broad forehead	head_neck	756	35301	0.021	37	13413	0.0028	7.76	2.45e-62
HP:0000455	Broad nasal tip	head_neck	520	35537	0.0144	16	13434	0.0012	12.29	2.53e-51
HP:0002136	Broad-based gait	nervous_system	1364	34693	0.0378	19	13431	0.0014	27.79	2.99e-159
HP:0000978	Bruising susceptibility	cardiovascular,integument,blood	1629	34428	0.0452	3	13447	0.0002	211.88	3.92e-222
HP:0000414	Bulbous nose	head_neck	813	35244	0.0225	7	13443	0.0005	44.3	9.27e-101
HP:0000957	Cafe-au-lait spot	integument	1832	34225	0.0508	17	13433	0.0013	42.3	7.81e-227
HP:0000670	Carious teeth	head_neck	473	35584	0.0131	3	13447	0.0002	59.65	1.56e-60
HP:0000518	Cataract	eye	444	35613	0.0123	15	13435	0.0011	11.17	1.6e-42
HP:0011398	Central hypotonia	nervous_system,musculature	1849	34208	0.0513	23	13427	0.0017	31.55	9.1e-221
HP:0001272	Cerebellar atrophy	nervous_system	561	35496	0.0156	8	13442	0.0006	26.55	2.29e-65
HP:0001321	Cerebellar hypoplasia	nervous_system	425	35632	0.0118	11	13439	0.0008	14.57	5.1e-44
HP:0002059	Cerebral atrophy	nervous_system	365	35692	0.0101	8	13442	0.0006	17.18	1.5e-39
HP:0100021	Cerebral palsy	nervous_system	1733	34324	0.0481	7	13443	0.0005	96.76	6.3e-229
HP:0100749	Chest pain	nervous_system,skeletal	453	35604	0.0126	0	13450	0	Inf	3.77e-63
HP:0002072	Chorea	nervous_system	381	35676	0.0106	2	13448	0.0001	71.66	1.63e-49
HP:0012450	Chronic constipation	digestive	939	35118	0.026	1	13449	0.0001	359.42	1e-128
HP:0002028	Chronic diarrhea	digestive	625	35432	0.0173	1	13449	0.0001	237.07	4.45e-85
HP:0006528	Chronic lung disease	respiratory	399	35658	0.0111	4	13446	0.0003	37.61	5.89e-49
HP:0000389	Chronic otitis media	immune,ear	469	35588	0.013	1	13449	0.0001	177.08	2.59e-63
HP:0012532	Chronic pain	nervous_system	400	35657	0.0111	0	13450	0	Inf	6.45e-56
HP:0000175	Cleft palate	head_neck	716	35341	0.0199	41	13409	0.003	6.63	9.56e-55
HP:0030084	Clinodactyly	limbs,skeletal	760	35297	0.0211	1	13449	0.0001	289.41	9.87e-104
HP:0004209	Clinodactyly of the 5th finger	limbs,skeletal	1290	34767	0.0358	71	13379	0.0053	6.99	2.22e-100
HP:0002169	Clonus	nervous_system	410	35647	0.0114	1	13449	0.0001	154.53	3.01e-55
HP:0002312	Clumsiness	nervous_system	861	35196	0.0239	1	13449	0.0001	328.83	5.75e-118
HP:0000280	Coarse facial features	head_neck	725	35332	0.0201	24	13426	0.0018	11.48	1.73e-69
HP:0100543	Cognitive impairment	nervous_system	1650	34407	0.0458	121	13329	0.009	5.28	1e-108
HP:0000405	Conductive hearing impairment	ear	541	35516	0.015	21	13429	0.0016	9.74	2.46e-49
HP:0011451	Congenital microcephaly	nervous_system,head_neck,skeletal	377	35680	0.0105	53	13397	0.0039	2.67	9.78e-14
HP:0002019	Constipation	digestive	6749	29308	0.1872	94	13356	0.007	32.72	0
HP:0002539	Cortical dysplasia	nervous_system	366	35691	0.0102	4	13446	0.0003	34.47	1.41e-44
HP:0100704	Cortical visual impairment	eye	766	35291	0.0212	10	13440	0.0007	29.17	2.76e-90
HP:0012735	Cough	respiratory	568	35489	0.0158	0	13450	0	Inf	3.24e-79
HP:0001363	Craniosynostosis	head_neck,skeletal	374	35683	0.0104	9	13441	0.0007	15.65	1.54e-39
HP:0000028	Cryptorchidism	genitourinary	1140	34917	0.0316	51	13399	0.0038	8.58	1.01e-97
HP:0000378	Cupped ear	ear	653	35404	0.0181	18	13432	0.0013	13.76	3.15e-66
HP:0004325	Decreased body weight	growth_abnormality	673	35384	0.0187	3	13447	0.0002	85.09	7.42e-88
HP:0001558	Decreased fetal movement	prenatal_development_or_birth	439	35618	0.0122	5	13445	0.0004	33.14	6.3e-53
HP:0003199	Decreased muscle mass	musculature	726	35331	0.0201	1	13449	0.0001	276.19	5.18e-99
HP:0003234	Decreased plasma carnitine	metabolism_homeostasis	395	35662	0.011	0	13450	0	Inf	2.89e-55
HP:0000490	Deeply set eye	head_neck,eye	1405	34652	0.039	57	13393	0.0042	9.53	2.25e-125
HP:0010862	Delayed fine motor development	nervous_system	2689	33368	0.0746	8	13442	0.0006	135.16	0
HP:0002194	Delayed gross motor development	nervous_system	9253	26804	0.2566	50	13400	0.0037	92.51	0
HP:0012448	Delayed myelination	nervous_system	580	35477	0.0161	1	13449	0.0001	219.71	1.19e-78
HP:0000750	Delayed speech and language development	nervous_system	13778	22279	0.3821	333	13117	0.0248	24.36	0
HP:0000678	Dental crowding	head_neck	762	35295	0.0211	13	13437	0.001	22.31	8.92e-86
HP:0005280	Depressed nasal bridge	head_neck	1904	34153	0.0528	32	13418	0.0024	23.38	1.03e-216
HP:0000716	Depression	nervous_system	1296	34761	0.0359	1	13449	0.0001	501.22	2.95e-179
HP:0002376	Developmental regression	nervous_system	3918	32139	0.1087	41	13409	0.003	39.87	0
HP:0002014	Diarrhea	digestive	1418	34639	0.0393	3	13447	0.0002	183.3	5.62e-192
HP:0002355	Difficulty walking	nervous_system,musculature	367	35690	0.0102	3	13447	0.0002	46.09	4.69e-46
HP:0000268	Dolichocephaly	head_neck,skeletal	669	35388	0.0186	16	13434	0.0012	15.87	2.2e-70
HP:0000494	Downslanted palpebral fissures	head_neck	1703	34354	0.0472	73	13377	0.0054	9.08	4.15e-149
HP:0002714	Downturned corners of mouth	head_neck	600	35457	0.0166	13	13437	0.001	17.49	1.14e-64
HP:0002307	Drooling	nervous_system,head_neck	1028	35029	0.0285	32	13418	0.0024	12.31	2.1e-100
HP:0000958	Dry skin	integument	592	35465	0.0164	6	13444	0.0004	37.4	3.86e-72
HP:0001260	Dysarthria	nervous_system	903	35154	0.025	3	13447	0.0002	114.97	9.95e-120
HP:0001310	Dysmetria	nervous_system	435	35622	0.0121	0	13450	0	Inf	8.08e-61
HP:0002015	Dysphagia	nervous_system,digestive	2616	33441	0.0726	13	13437	0.001	81.01	0
HP:0010867	Dyssynergia	nervous_system	743	35314	0.0206	0	13450	0	Inf	9.82e-104
HP:0001332	Dystonia	nervous_system	1271	34786	0.0352	12	13438	0.0009	40.91	3.65e-156
HP:0003388	Easy fatigability	nervous_system,musculature	828	35229	0.023	1	13449	0.0001	315.92	3.48e-113
HP:0010529	Echolalia	nervous_system	503	35554	0.014	8	13442	0.0006	23.77	1.03e-57
HP:0000964	Eczema	immune,integument	2198	33859	0.061	29	13421	0.0022	30.04	3.89e-261
HP:0002353	EEG abnormality	nervous_system	2758	33299	0.0765	5	13445	0.0004	222.46	0
HP:0002910	Elevated hepatic transaminases	digestive	822	35235	0.0228	1	13449	0.0001	313.58	1.46e-112
HP:0003236	Elevated serum creatine phosphokinase	metabolism_homeostasis	646	35411	0.0179	4	13446	0.0003	61.4	1.36e-82
HP:0001298	Encephalopathy	nervous_system	2607	33450	0.0723	2	13448	0.0001	523.79	0
HP:0000286	Epicanthus	head_neck	2609	33448	0.0724	103	13347	0.0077	10.11	2.05e-238
HP:0200134	Epileptic encephalopathy	nervous_system	865	35192	0.024	0	13450	0	Inf	9.06e-121
HP:0002572	Episodic vomiting	digestive	604	35453	0.0168	2	13448	0.0001	114.39	3.13e-80
HP:0000421	Epistaxis	head_neck,blood	425	35632	0.0118	1	13449	0.0001	160.26	2.32e-57
HP:0100633	Esophagitis	immune,digestive	457	35600	0.0127	1	13449	0.0001	172.49	1.36e-61
HP:0000565	Esotropia	eye	1607	34450	0.0446	5	13445	0.0004	125.24	5.5e-215
HP:0003546	Exercise intolerance	musculature	1765	34292	0.049	0	13450	0	Inf	1e-248
HP:0000577	Exotropia	eye	1019	35038	0.0283	1	13449	0.0001	390.95	5.27e-140
HP:0002474	Expressive language delay	nervous_system	1356	34701	0.0376	16	13434	0.0012	32.81	2.97e-162
HP:0000324	Facial asymmetry	head_neck	818	35239	0.0227	22	13428	0.0016	14.17	2.35e-83
HP:0000297	Facial hypotonia	head_neck,musculature	365	35692	0.0101	1	13449	0.0001	137.38	4.34e-49
HP:0001508	Failure to thrive	growth_abnormality	6300	29757	0.1747	22	13428	0.0016	128.73	0
HP:0001531	Failure to thrive in infancy	growth_abnormality	421	35636	0.0117	5	13445	0.0004	31.77	2.1e-50
HP:0002527	Falls	nervous_system	657	35400	0.0182	1	13449	0.0001	249.44	2.42e-89
HP:0012378	Fatigue	nervous_system	4012	32045	0.1113	0	13450	0	Inf	0
HP:0002373	Febrile seizures	nervous_system	1002	35055	0.0278	23	13427	0.0017	16.69	3.39e-106
HP:0011968	Feeding difficulties	digestive	4045	32012	0.1122	31	13419	0.0023	54.7	0
HP:0008872	Feeding difficulties in infancy	digestive	1136	34921	0.0315	31	13419	0.0023	14.08	2.65e-115
HP:0001945	Fever	metabolism_homeostasis	678	35379	0.0188	0	13450	0	Inf	1.08e-94
HP:0040019	Finger clinodactyly	limbs,skeletal	449	35608	0.0125	0	13450	0	Inf	9.54e-63
HP:0001371	Flexion contracture	skeletal,musculature,connective_tissue	1022	35035	0.0283	2	13448	0.0001	195.97	1.94e-138
HP:0007359	Focal seizures	nervous_system	917	35140	0.0254	17	13433	0.0013	20.62	9.71e-102
HP:0002384	Focal seizures with impairment of consciousness or awareness	nervous_system	524	35533	0.0145	3	13447	0.0002	66.21	1.69e-67
HP:0002359	Frequent falls	nervous_system,musculature	823	35234	0.0228	0	13450	0	Inf	5.89e-115
HP:0002007	Frontal bossing	head_neck,skeletal	1432	34625	0.0397	18	13432	0.0013	30.86	4.51e-170
HP:0000293	Full cheeks	head_neck	393	35664	0.0109	3	13447	0.0002	49.39	1.3e-49
HP:0002066	Gait ataxia	nervous_system	589	35468	0.0163	37	13413	0.0028	6.02	4.75e-43
HP:0001288	Gait disturbance	nervous_system	1927	34130	0.0534	3	13447	0.0002	252.86	9.95e-265
HP:0002141	Gait imbalance	nervous_system	1245	34812	0.0345	2	13448	0.0001	240.28	9.95e-170
HP:0002020	Gastroesophageal reflux	digestive	6027	30030	0.1672	56	13394	0.0042	48	0
HP:0002579	Gastrointestinal dysmotility	digestive	489	35568	0.0136	3	13447	0.0002	61.7	1.19e-62
HP:0002578	Gastroparesis	digestive,musculature	845	35212	0.0234	0	13450	0	Inf	5.89e-118
HP:0001290	Generalized hypotonia	musculature	11668	24389	0.3236	67	13383	0.005	95.56	0
HP:0003324	Generalized muscle weakness	musculature	771	35286	0.0214	1	13449	0.0001	293.69	3.21e-105
HP:0002123	Generalized myoclonic seizures	nervous_system	570	35487	0.0158	19	13431	0.0014	11.35	9.08e-55
HP:0002197	Generalized seizures	nervous_system	827	35230	0.0229	60	13390	0.0045	5.24	8.25e-55
HP:0002069	Generalized tonic-clonic seizures	nervous_system	1133	34924	0.0314	28	13422	0.0021	15.55	5.1e-118
HP:0001263	Global developmental delay	nervous_system	18600	17457	0.5158	654	12796	0.0486	20.85	0
HP:0001507	Growth abnormality	growth_abnormality	486	35571	0.0135	5	13445	0.0004	36.74	3.77e-59
HP:0001510	Growth delay	growth_abnormality	1932	34125	0.0536	15	13435	0.0011	50.71	1.07e-243
HP:0000824	Growth hormone deficiency	nervous_system,endocrine	566	35491	0.0157	19	13431	0.0014	11.27	3.65e-54
HP:0002315	Headache	nervous_system	3725	32332	0.1033	2	13448	0.0001	774.35	0
HP:0000365	Hearing impairment	ear	2233	33824	0.0619	27	13423	0.002	32.82	1.4e-268
HP:0030148	Heart murmur	cardiovascular	1370	34687	0.038	1	13449	0.0001	530.98	8.97e-190
HP:0002046	Heat intolerance	metabolism_homeostasis	528	35529	0.0146	1	13449	0.0001	199.71	2.31e-71
HP:0001028	Hemangioma	cardiovascular,neoplasm	775	35282	0.0215	14	13436	0.001	21.08	2.37e-86
HP:0002282	Heterotopia	nervous_system	469	35588	0.013	1	13449	0.0001	177.08	2.59e-63
HP:0000348	High forehead	head_neck	615	35442	0.0171	17	13433	0.0013	13.71	2.32e-62
HP:0000218	High palate	head_neck	2139	33918	0.0593	59	13391	0.0044	14.31	3.38e-218
HP:0002705	High, narrow palate	head_neck	1203	34854	0.0334	6	13444	0.0004	77.16	2.63e-156
HP:0002553	Highly arched eyebrow	head_neck,integument	548	35509	0.0152	17	13433	0.0013	12.19	8.87e-54
HP:0001385	Hip dysplasia	skeletal	625	35432	0.0173	8	13442	0.0006	29.64	7.07e-74
HP:0001007	Hirsutism	integument	566	35491	0.0157	5	13445	0.0004	42.88	4.61e-70
HP:0000238	Hydrocephalus	nervous_system	997	35060	0.0277	9	13441	0.0007	42.47	5.97e-123
HP:0000126	Hydronephrosis	genitourinary	978	35079	0.0271	14	13436	0.001	26.76	1.21e-113
HP:0000752	Hyperactivity	nervous_system	1343	34714	0.0372	24	13426	0.0018	21.64	1.96e-150
HP:0000974	Hyperextensible skin	integument	688	35369	0.0191	3	13447	0.0002	87.03	5.36e-90
HP:0000975	Hyperhidrosis	integument	387	35670	0.0107	6	13444	0.0004	24.31	9.84e-45
HP:0003307	Hyperlordosis	skeletal	394	35663	0.0109	0	13450	0	Inf	4.6e-55
HP:0001034	Hypermelanotic macule	integument	432	35625	0.012	3	13447	0.0002	54.38	7.38e-55
HP:0000540	Hypermetropia	eye	912	35145	0.0253	38	13412	0.0028	9.16	1.39e-80
HP:0001347	Hyperreflexia	nervous_system	686	35371	0.019	6	13444	0.0004	43.46	5.76e-85
HP:0000316	Hypertelorism	head_neck,eye	2497	33560	0.0693	114	13336	0.0085	8.7	7.7e-215
HP:0000822	Hypertension	cardiovascular	1080	34977	0.03	2	13448	0.0001	207.44	1.92e-146
HP:0001276	Hypertonia	nervous_system,musculature	1918	34139	0.0532	19	13431	0.0014	39.71	9.19e-236
HP:0001943	Hypoglycemia	metabolism_homeostasis	986	35071	0.0273	5	13445	0.0004	75.43	7.52e-128
HP:0002079	Hypoplasia of the corpus callosum	nervous_system	1181	34876	0.0328	19	13431	0.0014	23.94	1.45e-134
HP:0001265	Hyporeflexia	nervous_system	530	35527	0.0147	1	13449	0.0001	200.47	7.63e-72
HP:0000047	Hypospadias	genitourinary	690	35367	0.0191	14	13436	0.001	18.72	2.82e-75
HP:0000601	Hypotelorism	head_neck,eye	424	35633	0.0118	18	13432	0.0013	8.88	1.66e-37
HP:0000821	Hypothyroidism	endocrine	1136	34921	0.0315	14	13436	0.001	31.22	6.32e-135
HP:0002721	Immunodeficiency	immune	759	35298	0.0211	2	13448	0.0001	144.42	1.34e-101
HP:0000735	Impaired social interactions	nervous_system	776	35281	0.0215	28	13422	0.0021	10.54	2.51e-72
HP:0100710	Impulsivity	nervous_system	644	35413	0.0179	0	13450	0	Inf	5.86e-90
HP:0002540	Inability to walk	nervous_system	426	35631	0.0118	0	13450	0	Inf	1.52e-59
HP:0002311	Incoordination	nervous_system	735	35322	0.0204	2	13448	0.0001	139.75	2.18e-98
HP:0004324	Increased body weight	growth_abnormality	732	35325	0.0203	15	13435	0.0011	18.56	1.58e-79
HP:0002151	Increased serum lactate	metabolism_homeostasis	514	35543	0.0143	3	13447	0.0002	64.92	5.11e-66
HP:0012469	Infantile spasms	nervous_system	886	35171	0.0246	2	13448	0.0001	169.21	1.98e-119
HP:0000023	Inguinal hernia	digestive,connective_tissue	847	35210	0.0235	23	13427	0.0017	14.04	5e-86
HP:0100785	Insomnia	nervous_system	713	35344	0.0198	0	13450	0	Inf	1.24e-99
HP:0001249	Intellectual disability	nervous_system	7159	28898	0.1985	76	13374	0.0057	43.59	0
HP:0001511	Intrauterine growth retardation	growth_abnormality	2106	33951	0.0584	46	13404	0.0034	18.07	7.24e-228
HP:0003186	Inverted nipples	breast	520	35537	0.0144	27	13423	0.002	7.27	5.78e-42
HP:0004305	Involuntary movements	nervous_system	431	35626	0.012	5	13445	0.0004	32.53	6.85e-52
HP:0000737	Irritability	nervous_system	856	35201	0.0237	1	13449	0.0001	326.87	2.61e-117
HP:0000952	Jaundice	integument,digestive	667	35390	0.0185	5	13445	0.0004	50.68	9.93e-84
HP:0005692	Joint hyperflexibility	skeletal	663	35394	0.0184	0	13450	0	Inf	1.54e-92
HP:0001382	Joint hypermobility	skeletal	2901	33156	0.0805	123	13327	0.0091	9.48	6.02e-259
HP:0001388	Joint laxity	skeletal	1260	34797	0.0349	33	13417	0.0025	14.72	2.66e-129
HP:0002808	Kyphosis	skeletal	477	35580	0.0132	3	13447	0.0002	60.16	5.93e-61
HP:0003128	Lactic acidosis	metabolism_homeostasis	654	35403	0.0181	1	13449	0.0001	248.28	6.61e-89
HP:0001520	Large for gestational age	growth_abnormality	495	35562	0.0137	11	13439	0.0008	17.01	4.23e-53
HP:0002003	Large forehead	head_neck	575	35482	0.0159	6	13444	0.0004	36.31	7.78e-70
HP:0001601	Laryngomalacia	respiratory	876	35181	0.0243	12	13438	0.0009	27.88	2.4e-102
HP:0001254	Lethargy	nervous_system	364	35693	0.0101	0	13450	0	Inf	9.07e-51
HP:0002415	Leukodystrophy	nervous_system	460	35597	0.0128	6	13444	0.0004	28.95	1.96e-54
HP:0002509	Limb hypertonia	limbs,nervous_system,musculature	794	35263	0.022	2	13448	0.0001	151.23	1.52e-106
HP:0000527	Long eyelashes	head_neck,integument	840	35217	0.0233	27	13423	0.002	11.86	2.52e-81
HP:0000276	Long face	head_neck	752	35305	0.0209	13	13437	0.001	22.02	1.42e-84
HP:0100807	Long fingers	limbs,skeletal	714	35343	0.0198	25	13425	0.0019	10.85	3.08e-67
HP:0000343	Long philtrum	head_neck	633	35424	0.0176	24	13426	0.0018	10	4.19e-58
HP:0000294	Low anterior hairline	head_neck,integument	426	35631	0.0118	11	13439	0.0008	14.61	3.07e-44
HP:0002162	Low posterior hairline	head_neck,integument	397	35660	0.011	9	13441	0.0007	16.63	1.4e-42
HP:0000369	Low-set ears	ear	2151	33906	0.0597	52	13398	0.0039	16.35	3.01e-227
HP:0000368	Low-set, posteriorly rotated ears	ear	635	35422	0.0176	18	13432	0.0013	13.38	8.53e-64
HP:0006895	Lower limb hypertonia	limbs,nervous_system,musculature	480	35577	0.0133	8	13442	0.0006	22.67	1.23e-54
HP:0007340	Lower limb muscle weakness	limbs,musculature	411	35646	0.0114	2	13448	0.0001	77.38	1.71e-53
HP:0012514	Lower limb pain	nervous_system,skeletal	417	35640	0.0116	0	13450	0	Inf	2.9e-58
HP:0000256	Macrocephaly	head_neck,skeletal	3521	32536	0.0977	73	13377	0.0054	19.83	0
HP:0000400	Macrotia	ear	515	35542	0.0143	21	13429	0.0016	9.27	3.08e-46
HP:0000272	Malar flattening	head_neck,skeletal	454	35603	0.0126	21	13429	0.0016	8.15	8.75e-39
HP:0000303	Mandibular prognathia	head_neck,skeletal	470	35587	0.013	26	13424	0.0019	6.82	6.01e-37
HP:0009800	Maternal diabetes	metabolism_homeostasis,endocrine,prenatal_development_or_birth	607	35450	0.0168	2	13448	0.0001	114.97	1.18e-80
HP:0002354	Memory impairment	nervous_system	740	35317	0.0205	1	13449	0.0001	281.63	6.16e-101
HP:0000132	Menorrhagia	genitourinary,blood,endocrine	400	35657	0.0111	0	13450	0	Inf	6.45e-56
HP:0000252	Microcephaly	nervous_system,head_neck,skeletal	5202	30855	0.1443	255	13195	0.019	8.72	0
HP:0000347	Micrognathia	head_neck,skeletal	1880	34177	0.0521	40	13410	0.003	18.44	5.67e-204
HP:0008551	Microtia	ear	509	35548	0.0141	19	13431	0.0014	10.12	3.99e-47
HP:0011800	Midface retrusion	head_neck	944	35113	0.0262	6	13444	0.0004	60.29	2.1e-120
HP:0002076	Migraine	nervous_system	2015	34042	0.0559	2	13448	0.0001	397.78	1.43e-279
HP:0011342	Mild global developmental delay	nervous_system	567	35490	0.0157	118	13332	0.0088	1.81	8.89e-10
HP:0003737	Mitochondrial myopathy	musculature	422	35635	0.0117	0	13450	0	Inf	6.76e-59
HP:0011343	Moderate global developmental delay	nervous_system	488	35569	0.0135	287	13163	0.0213	0.63	1.86e-09
HP:0002011	Morphological abnormality of the central nervous system	nervous_system	376	35681	0.0104	6	13444	0.0004	23.61	2.69e-43
HP:0001270	Motor delay	nervous_system	3844	32213	0.1066	45	13405	0.0033	35.55	0
HP:0003394	Muscle cramps	musculature	470	35587	0.013	1	13449	0.0001	177.46	1.55e-63
HP:0001324	Muscle weakness	musculature	3939	32118	0.1092	6	13444	0.0004	274.47	0
HP:0001252	Muscular hypotonia	musculature	1671	34386	0.0463	51	13399	0.0038	12.77	9.77e-165
HP:0008936	Muscular hypotonia of the trunk	musculature	970	35087	0.0269	10	13440	0.0007	37.15	7.44e-118
HP:0003326	Myalgia	musculature	1084	34973	0.0301	1	13449	0.0001	416.67	4.2e-149
HP:0001336	Myoclonus	nervous_system	685	35372	0.019	7	13443	0.0005	37.19	3.18e-83
HP:0003198	Myopathy	musculature	1195	34862	0.0331	8	13442	0.0006	57.62	6.57e-152
HP:0000545	Myopia	eye	1941	34116	0.0538	31	13419	0.0023	24.63	5.29e-223
HP:0000252	NA		0	36057	0	1419	12031	0.1055	0	0
HP:0000286	NA		0	36057	0	652	12798	0.0485	0	0
HP:0000316	NA		0	36057	0	786	12664	0.0584	0	0
HP:0000486	NA		0	36057	0	742	12708	0.0552	0	0
HP:0000729	NA		0	36057	0	721	12729	0.0536	0	0
HP:0000750	NA		0	36057	0	1865	11585	0.1387	0	0
HP:0001250	NA		0	36057	0	1122	12328	0.0834	0	0
HP:0001263	NA		0	36057	0	2881	10569	0.2142	0	0
HP:0001382	NA		0	36057	0	737	12713	0.0548	0	0
HP:0004322	NA		0	36057	0	695	12755	0.0517	0	0
HP:0011343	NA		0	36057	0	1132	12318	0.0842	0	0
HP:0011344	NA		0	36057	0	845	12605	0.0628	0	0
HP:0002019	NA		0	36057	0	537	12913	0.0399	0	4.42e-308
HP:0011342	NA		0	36057	0	522	12928	0.0388	0	2.12e-299
HP:0001999	NA		0	36057	0	520	12930	0.0387	0	3.04e-298
HP:0000490	NA		0	36057	0	517	12933	0.0384	0	1.65e-296
HP:0004209	NA		0	36057	0	511	12939	0.038	0	4.87e-293
HP:0001290	NA		0	36057	0	503	12947	0.0374	0	2.06e-288
HP:0002020	NA		0	36057	0	503	12947	0.0374	0	2.06e-288
HP:0000494	NA		0	36057	0	501	12949	0.0372	0	2.94e-287
HP:0100543	NA		0	36057	0	492	12958	0.0366	0	4.68e-282
HP:0000582	NA		0	36057	0	477	12973	0.0355	0	2.16e-273
HP:0000369	NA		0	36057	0	450	13000	0.0335	0	8.22e-258
HP:0002360	NA		0	36057	0	435	13015	0.0323	0	3.66e-249
HP:0002342	NA		0	36057	0	433	13017	0.0322	0	5.2e-248
HP:0000218	NA		0	36057	0	427	13023	0.0317	0	1.49e-244
HP:0001344	NA		0	36057	0	416	13034	0.0309	0	3.24e-238
HP:0000248	NA		0	36057	0	391	13059	0.0291	0	7.95e-224
HP:0000256	NA		0	36057	0	389	13061	0.0289	0	1.12e-222
HP:0001511	NA		0	36057	0	385	13065	0.0286	0	2.25e-220
HP:0001182	NA		0	36057	0	381	13069	0.0283	0	4.49e-218
HP:0001249	NA		0	36057	0	370	13080	0.0275	0	9.47e-212
HP:0001252	NA		0	36057	0	370	13080	0.0275	0	9.47e-212
HP:0000028	NA		0	36057	0	365	13085	0.0271	0	7.08e-209
HP:0010864	NA		0	36057	0	351	13099	0.0261	0	7.81e-201
HP:0000347	NA		0	36057	0	345	13105	0.0257	0	2.18e-197
HP:0001629	NA		0	36057	0	328	13122	0.0244	0	1.25e-187
HP:0001357	NA		0	36057	0	323	13127	0.024	0	9.21e-185
HP:0001763	NA		0	36057	0	321	13129	0.0239	0	1.29e-183
HP:0002194	NA		0	36057	0	321	13129	0.0239	0	1.29e-183
HP:0000718	NA		0	36057	0	311	13139	0.0231	0	7.02e-178
HP:0002650	NA		0	36057	0	308	13142	0.0229	0	3.68e-176
HP:0000540	NA		0	36057	0	307	13143	0.0228	0	1.38e-175
HP:0000463	NA		0	36057	0	306	13144	0.0228	0	5.16e-175
HP:0005280	NA		0	36057	0	290	13160	0.0216	0	7.61e-166
HP:0004691	NA		0	36057	0	274	13176	0.0204	0	1.11e-156
HP:0008872	NA		0	36057	0	273	13177	0.0203	0	4.13e-156
HP:0002197	NA		0	36057	0	270	13180	0.0201	0	2.16e-154
HP:0001270	NA		0	36057	0	261	13189	0.0194	0	3.05e-149
HP:0000664	NA		0	36057	0	253	13197	0.0188	0	1.15e-144
HP:0000708	NA		0	36057	0	252	13198	0.0187	0	4.29e-144
HP:0001256	NA		0	36057	0	252	13198	0.0187	0	4.29e-144
HP:0000154	NA		0	36057	0	248	13202	0.0184	0	8.31e-142
HP:0001631	NA		0	36057	0	247	13203	0.0184	0	3.1e-141
HP:0000160	NA		0	36057	0	246	13204	0.0183	0	1.16e-140
HP:0000337	NA		0	36057	0	242	13208	0.018	0	2.24e-138
HP:0007018	NA		0	36057	0	242	13208	0.018	0	2.24e-138
HP:0001513	NA		0	36057	0	237	13213	0.0176	0	1.62e-135
HP:0001212	NA		0	36057	0	231	13219	0.0172	0	4.34e-132
HP:0000431	NA		0	36057	0	230	13220	0.0171	0	1.62e-131
HP:0000322	NA		0	36057	0	228	13222	0.017	0	2.25e-130
HP:0000179	NA		0	36057	0	226	13224	0.0168	0	3.12e-129
HP:0000733	NA		0	36057	0	225	13225	0.0167	0	1.16e-128
HP:0003508	NA		0	36057	0	224	13226	0.0167	0	4.33e-128
HP:0000219	NA		0	36057	0	223	13227	0.0166	0	1.62e-127
HP:0003196	NA		0	36057	0	222	13228	0.0165	0	6.02e-127
HP:0000411	NA		0	36057	0	219	13231	0.0163	0	3.11e-125
HP:0000319	NA		0	36057	0	216	13234	0.0161	0	1.61e-123
HP:0002307	NA		0	36057	0	216	13234	0.0161	0	1.61e-123
HP:0001388	NA		0	36057	0	209	13241	0.0155	0	1.6e-119
HP:0002007	NA		0	36057	0	205	13245	0.0152	0	3.07e-117
HP:0000343	NA		0	36057	0	204	13246	0.0152	0	1.14e-116
HP:0000272	NA		0	36057	0	202	13248	0.015	0	1.58e-115
HP:0000545	NA		0	36057	0	201	13249	0.0149	0	5.88e-115
HP:0005484	NA		0	36057	0	200	13250	0.0149	0	2.19e-114
HP:0000767	NA		0	36057	0	197	13253	0.0146	0	1.13e-112
HP:0011220	NA		0	36057	0	197	13253	0.0146	0	1.13e-112
HP:0000233	NA		0	36057	0	194	13256	0.0144	0	5.81e-111
HP:0000964	NA		0	36057	0	194	13256	0.0144	0	5.81e-111
HP:0000639	NA		0	36057	0	188	13262	0.014	0	1.54e-107
HP:0000023	NA		0	36057	0	186	13264	0.0138	0	2.13e-106
HP:0000175	NA		0	36057	0	184	13266	0.0137	0	2.94e-105
HP:0002121	NA		0	36057	0	184	13266	0.0137	0	2.94e-105
HP:0002376	NA		0	36057	0	182	13268	0.0135	0	4.06e-104
HP:0100807	NA		0	36057	0	181	13269	0.0135	0	1.51e-103
HP:0001488	NA		0	36057	0	179	13271	0.0133	0	2.09e-102
HP:0000426	NA		0	36057	0	177	13273	0.0132	0	2.88e-101
HP:0001773	NA		0	36057	0	177	13273	0.0132	0	2.88e-101
HP:0100023	NA		0	36057	0	176	13274	0.0131	0	1.07e-100
HP:0000954	NA		0	36057	0	175	13275	0.013	0	3.98e-100
HP:0000637	NA		0	36057	0	174	13276	0.0129	0	1.48e-99
HP:0000527	NA		0	36057	0	172	13278	0.0128	0	2.04e-98
HP:0000303	NA		0	36057	0	170	13280	0.0126	0	2.82e-97
HP:0011451	NA		0	36057	0	170	13280	0.0126	0	2.82e-97
HP:0000324	NA		0	36057	0	169	13281	0.0126	0	1.05e-96
HP:0000581	NA		0	36057	0	167	13283	0.0124	0	1.44e-95
HP:0002069	NA		0	36057	0	165	13285	0.0123	0	1.99e-94
HP:0025267	NA		673	35384	0.0187	0	13450	0	Inf	4.91e-94
HP:0001561	NA		0	36057	0	161	13289	0.012	0	3.79e-92
HP:0000098	NA		0	36057	0	157	13293	0.0117	0	7.2e-90
HP:0000368	NA		0	36057	0	157	13293	0.0117	0	7.2e-90
HP:0000735	NA		0	36057	0	156	13294	0.0116	0	2.67e-89
HP:0001852	NA		0	36057	0	155	13295	0.0115	0	9.92e-89
HP:0003186	NA		0	36057	0	152	13298	0.0113	0	5.07e-87
HP:0000047	NA		0	36057	0	151	13299	0.0112	0	1.88e-86
HP:0000400	NA		0	36057	0	151	13299	0.0112	0	1.88e-86
HP:0002119	NA		0	36057	0	150	13300	0.0112	0	6.99e-86
HP:0000365	NA		0	36057	0	149	13301	0.0111	0	2.59e-85
HP:0011471	NA		0	36057	0	149	13301	0.0111	0	2.59e-85
HP:0011968	NA		0	36057	0	148	13302	0.011	0	9.62e-85
HP:0002066	NA		0	36057	0	146	13304	0.0109	0	1.32e-83
HP:0002553	NA		0	36057	0	143	13307	0.0106	0	6.76e-82
HP:0007598	NA		0	36057	0	142	13308	0.0106	0	2.51e-81
HP:0025502	NA		458	35599	0.0127	0	13450	0	Inf	5.06e-64
HP:0031284	NA		371	35686	0.0103	0	13450	0	Inf	7.28e-52
HP:0000717	NA		0	36057	0	548	12902	0.0407	0	0
HP:0001328	NA		0	36057	0	553	12897	0.0411	0	0
HP:0000341	Narrow forehead	head_neck	578	35479	0.016	11	13439	0.0008	19.9	7.02e-64
HP:0000160	Narrow mouth	head_neck	481	35576	0.0133	32	13418	0.0024	5.67	3.92e-34
HP:0000189	Narrow palate	head_neck	453	35604	0.0126	2	13448	0.0001	85.4	1.99e-59
HP:0002018	Nausea	digestive	869	35188	0.0241	0	13450	0	Inf	1.9e-121
HP:0003265	Neonatal hyperbilirubinemia	metabolism_homeostasis	372	35685	0.0103	1	13449	0.0001	140.05	6.11e-50
HP:0001998	Neonatal hypoglycemia	metabolism_homeostasis	481	35576	0.0133	4	13446	0.0003	45.45	4.88e-60
HP:0001319	Neonatal hypotonia	musculature	507	35550	0.0141	21	13429	0.0016	9.12	2.84e-45
HP:0002643	Neonatal respiratory distress	respiratory	805	35252	0.0223	1	13449	0.0001	306.94	6.07e-110
HP:0012758	Neurodevelopmental delay	nervous_system	376	35681	0.0104	0	13450	0	Inf	1.71e-52
HP:0001875	Neutropenia	immune,blood	398	35659	0.011	6	13444	0.0004	25.01	3.59e-46
HP:0003764	Nevus	integument	436	35621	0.0121	2	13448	0.0001	82.15	4.24e-57
HP:0000639	Nystagmus	eye	1564	34493	0.0434	28	13422	0.0021	21.73	2.32e-175
HP:0001513	Obesity	growth_abnormality	1276	34781	0.0354	42	13408	0.0031	11.71	1.57e-122
HP:0000722	Obsessive-compulsive behavior	nervous_system	1260	34797	0.0349	3	13447	0.0002	162.12	1.03e-169
HP:0002870	Obstructive sleep apnea	nervous_system,respiratory	1316	34741	0.0365	3	13447	0.0002	169.6	1.56e-177
HP:0001562	Oligohydramnios	prenatal_development_or_birth	765	35292	0.0212	6	13444	0.0004	48.57	9.69e-96
HP:0000194	Open mouth	head_neck	377	35680	0.0105	8	13442	0.0006	17.75	3.66e-41
HP:0000648	Optic atrophy	eye	508	35549	0.0141	11	13439	0.0008	17.46	1.08e-54
HP:0000609	Optic nerve hypoplasia	nervous_system,eye	532	35525	0.0148	12	13438	0.0009	16.77	1.01e-56
HP:0200136	Oral-pharyngeal dysphagia	nervous_system,head_neck,digestive	413	35644	0.0115	0	13450	0	Inf	1.33e-57
HP:0012173	Orthostatic tachycardia	nervous_system	589	35468	0.0163	0	13450	0	Inf	3.11e-82
HP:0000938	Osteopenia	skeletal	454	35603	0.0126	4	13446	0.0003	42.86	3.14e-56
HP:0000388	Otitis media	immune,ear	469	35588	0.013	2	13448	0.0001	88.46	1.5e-61
HP:0000396	Overfolded helix	ear	488	35569	0.0135	14	13436	0.001	13.17	3.43e-49
HP:0001548	Overgrowth	head_neck,growth_abnormality,skeletal	677	35380	0.0188	11	13439	0.0008	23.38	4.48e-77
HP:0001845	Overlapping toe	limbs,skeletal	640	35417	0.0177	15	13435	0.0011	16.18	1.73e-67
HP:0012531	Pain	nervous_system	2095	33962	0.0581	0	13450	0	Inf	2.06e-296
HP:0001962	Palpitations	cardiovascular	634	35423	0.0176	0	13450	0	Inf	1.89e-88
HP:0003401	Paresthesia	nervous_system	743	35314	0.0206	0	13450	0	Inf	9.82e-104
HP:0001643	Patent ductus arteriosus	cardiovascular	1302	34755	0.0361	9	13441	0.0007	55.96	3.64e-165
HP:0001655	Patent foramen ovale	cardiovascular	1493	34564	0.0414	5	13445	0.0004	115.96	9.56e-199
HP:0000768	Pectus carinatum	skeletal	370	35687	0.0103	17	13433	0.0013	8.19	7.97e-32
HP:0000767	Pectus excavatum	skeletal	1145	34912	0.0318	36	13414	0.0027	12.22	2.04e-111
HP:0009830	Peripheral neuropathy	nervous_system	600	35457	0.0166	1	13449	0.0001	227.42	1.99e-81
HP:0006970	Periventricular leukomalacia	nervous_system	614	35443	0.017	9	13441	0.0007	25.87	5.11e-71
HP:0001761	Pes cavus	limbs	384	35673	0.0106	3	13447	0.0002	48.25	2.34e-48
HP:0001763	Pes planus	limbs	2301	33756	0.0638	36	13414	0.0027	25.4	2.04e-266
HP:0001357	Plagiocephaly	head_neck,skeletal	1689	34368	0.0468	39	13411	0.0029	16.9	1.62e-179
HP:0002090	Pneumonia	immune,respiratory	435	35622	0.0121	0	13450	0	Inf	8.08e-61
HP:0000307	Pointed chin	head_neck	409	35648	0.0113	13	13437	0.001	11.86	3.41e-40
HP:0001561	Polyhydramnios	prenatal_development_or_birth	843	35214	0.0234	26	13424	0.0019	12.36	1.24e-82
HP:0002126	Polymicrogyria	nervous_system	482	35575	0.0134	11	13439	0.0008	16.55	1.74e-51
HP:0004396	Poor appetite	digestive	443	35614	0.0123	4	13446	0.0003	41.81	8.86e-55
HP:0002370	Poor coordination	nervous_system	943	35114	0.0262	8	13442	0.0006	45.12	4.86e-117
HP:0000817	Poor eye contact	nervous_system	1253	34804	0.0348	4	13446	0.0003	120.83	9.84e-167
HP:0007010	Poor fine motor coordination	nervous_system	3102	32955	0.086	5	13445	0.0004	252.83	0
HP:0007015	Poor gross motor coordination	nervous_system	1831	34226	0.0508	0	13450	0	Inf	2.54e-258
HP:0001058	Poor wound healing	integument	384	35673	0.0106	1	13449	0.0001	144.62	1.21e-51
HP:0000358	Posteriorly rotated ears	ear	1088	34969	0.0302	23	13427	0.0017	18.16	1.58e-117
HP:0008897	Postnatal growth retardation	growth_abnormality	560	35497	0.0155	9	13441	0.0007	23.56	5.05e-64
HP:0100602	Preeclampsia	prenatal_development_or_birth	377	35680	0.0105	0	13450	0	Inf	1.02e-52
HP:0001622	Premature birth	prenatal_development_or_birth	3631	32426	0.1007	12	13438	0.0009	125.1	0
HP:0006579	Prolonged neonatal jaundice	integument,digestive	890	35167	0.0247	2	13448	0.0001	170	7.22e-120
HP:0001212	Prominent fingertip pads	limbs,integument,skeletal	607	35450	0.0168	43	13407	0.0032	5.34	4.15e-41
HP:0011220	Prominent forehead	head_neck	741	35316	0.0206	33	13417	0.0025	8.53	1e-63
HP:0000426	Prominent nasal bridge	head_neck	590	35467	0.0164	13	13437	0.001	17.19	3.07e-63
HP:0000520	Proptosis	head_neck,eye	361	35696	0.01	8	13442	0.0006	16.99	6.4e-39
HP:0000411	Protruding ear	ear	983	35074	0.0273	24	13426	0.0018	15.68	9.86e-103
HP:0003701	Proximal muscle weakness	musculature	366	35691	0.0102	1	13449	0.0001	137.76	4.37e-49
HP:0000508	Ptosis	eye	1608	34449	0.0446	8	13442	0.0006	78.61	1.2e-209
HP:0002092	Pulmonary hypertension	respiratory	361	35696	0.01	4	13446	0.0003	33.99	9.84e-44
HP:0010863	Receptive language delay	nervous_system	513	35544	0.0142	0	13450	0	Inf	1.76e-71
HP:0002719	Recurrent infections	immune	1016	35041	0.0282	4	13446	0.0003	97.29	1.18e-133
HP:0000403	Recurrent otitis media	immune,ear	1294	34763	0.0359	3	13447	0.0002	166.66	1.65e-174
HP:0000010	Recurrent urinary tract infections	genitourinary,immune	566	35491	0.0157	4	13446	0.0003	53.63	1.32e-71
HP:0004482	Relative macrocephaly	head_neck,skeletal	983	35074	0.0273	22	13428	0.0016	17.11	9.78e-105
HP:0002098	Respiratory distress	respiratory	1163	34894	0.0323	0	13450	0	Inf	5.76e-163
HP:0002878	Respiratory failure	respiratory	574	35483	0.0159	0	13450	0	Inf	4.42e-80
HP:0000278	Retrognathia	head_neck,skeletal	855	35202	0.0237	10	13440	0.0007	32.64	3.07e-102
HP:0000960	Sacral dimple	integument,skeletal	981	35076	0.0272	18	13432	0.0013	20.87	3.73e-109
HP:0100699	Scarring	connective_tissue	391	35666	0.0108	0	13450	0	Inf	1.23e-54
HP:0002650	Scoliosis	skeletal	2974	33083	0.0825	52	13398	0.0039	23.16	0
HP:0001250	Seizures	nervous_system	10109	25948	0.2804	253	13197	0.0188	20.32	0
HP:0100716	Self-injurious behavior	nervous_system	939	35118	0.026	16	13434	0.0012	22.45	6.08e-106
HP:0000407	Sensorineural hearing impairment	ear	838	35219	0.0232	18	13432	0.0013	17.76	3.57e-90
HP:0011344	Severe global developmental delay	nervous_system	792	35265	0.022	202	13248	0.015	1.47	5.25e-07
HP:0000736	Short attention span	nervous_system	1089	34968	0.0302	22	13428	0.0016	19.01	8.8e-119
HP:0000331	Short chin	head_neck	429	35628	0.0119	23	13427	0.0017	7.03	2.78e-34
HP:0001773	Short foot	limbs,skeletal	457	35600	0.0127	27	13423	0.002	6.38	8.9e-35
HP:0000470	Short neck	head_neck,skeletal	752	35305	0.0209	10	13440	0.0007	28.63	2.1e-88
HP:0003196	Short nose	head_neck	797	35260	0.0221	28	13422	0.0021	10.83	7.09e-75
HP:0012745	Short palpebral fissure	head_neck	460	35597	0.0128	0	13450	0	Inf	3.03e-64
HP:0000322	Short philtrum	head_neck	557	35500	0.0154	30	13420	0.0022	7.02	4.78e-44
HP:0004322	Short stature	growth_abnormality	5254	30803	0.1457	130	13320	0.0097	17.48	0
HP:0000954	Single transverse palmar crease	limbs,integument	893	35164	0.0248	29	13421	0.0022	11.75	4.17e-86
HP:0000988	Skin rash	immune,integument	1133	34924	0.0314	2	13448	0.0001	217.96	4.77e-154
HP:0010535	Sleep apnea	nervous_system,respiratory	842	35215	0.0234	8	13442	0.0006	40.17	2.87e-103
HP:0002360	Sleep disturbance	nervous_system	3576	32481	0.0992	72	13378	0.0054	20.46	0
HP:0001533	Slender build	growth_abnormality	437	35620	0.0121	4	13446	0.0003	41.24	6.29e-54
HP:0001518	Small for gestational age	growth_abnormality	786	35271	0.0218	8	13442	0.0006	37.44	1.13e-95
HP:0200055	Small hand	limbs,skeletal	434	35623	0.012	0	13450	0	Inf	1.3e-60
HP:0000319	Smooth philtrum	head_neck	777	35280	0.0215	32	13418	0.0024	9.23	5.67e-69
HP:0000977	Soft skin	integument	904	35153	0.0251	4	13446	0.0003	86.28	3.43e-118
HP:0008070	Sparse hair	integument	473	35584	0.0131	9	13441	0.0007	19.85	1.56e-52
HP:0001264	Spastic diplegia	nervous_system,musculature	380	35677	0.0105	8	13442	0.0006	17.9	1.45e-41
HP:0001257	Spasticity	nervous_system,musculature	1848	34209	0.0513	8	13442	0.0006	90.56	1.7e-243
HP:0001328	Specific learning disability	nervous_system	3829	32228	0.1062	127	13323	0.0094	12.46	0
HP:0011098	Speech apraxia	nervous_system	583	35474	0.0162	3	13447	0.0002	73.51	1.51e-75
HP:0009088	Speech articulation difficulties	voice	991	35066	0.0275	9	13441	0.0007	42.21	4.35e-122
HP:0002133	Status epilepticus	nervous_system	657	35400	0.0182	4	13446	0.0003	62.47	4.43e-84
HP:0000733	Stereotypy	nervous_system	2299	33758	0.0638	37	13413	0.0028	24.69	7.75e-265
HP:0000486	Strabismus	eye	2650	33407	0.0735	138	13312	0.0103	7.65	3.33e-215
HP:0001065	Striae distensae	integument	812	35245	0.0225	4	13446	0.0003	77.28	2.4e-105
HP:0010307	Stridor	respiratory	447	35610	0.0124	1	13449	0.0001	168.66	2.4e-60
HP:0001297	Stroke	nervous_system,cardiovascular	537	35520	0.0149	0	13450	0	Inf	6.1e-75
HP:0001279	Syncope	cardiovascular	842	35215	0.0234	0	13450	0	Inf	1.62e-117
HP:0000664	Synophrys	head_neck,integument	1037	35020	0.0288	31	13419	0.0023	12.82	1.56e-102
HP:0001649	Tachycardia	cardiovascular	1040	35017	0.0288	0	13450	0	Inf	1.57e-145
HP:0001762	Talipes equinovarus	limbs	482	35575	0.0134	5	13445	0.0004	36.43	9.21e-59
HP:0000098	Tall stature	growth_abnormality	850	35207	0.0236	28	13422	0.0021	11.57	1.26e-81
HP:0001182	Tapered finger	limbs,skeletal	888	35169	0.0246	42	13408	0.0031	8.06	2.51e-74
HP:0000506	Telecanthus	head_neck	463	35594	0.0128	11	13439	0.0008	15.89	4.65e-49
HP:0010804	Tented upper lip vermilion	head_neck	444	35613	0.0123	14	13436	0.001	11.96	1.23e-43
HP:0002144	Tethered cord	nervous_system	393	35664	0.0109	3	13447	0.0002	49.39	1.3e-49
HP:0000574	Thick eyebrow	head_neck,integument	515	35542	0.0143	19	13431	0.0014	10.24	6.58e-48
HP:0000219	Thin upper lip vermilion	head_neck	1012	35045	0.0281	28	13422	0.0021	13.84	2.57e-102
HP:0001873	Thrombocytopenia	blood	562	35495	0.0156	4	13446	0.0003	53.24	5.97e-71
HP:0100033	Tics	nervous_system	543	35514	0.0151	1	13449	0.0001	205.47	1.57e-73
HP:0040083	Toe walking	nervous_system	971	35086	0.0269	0	13450	0	Inf	9.71e-136
HP:0000473	Torticollis	nervous_system,head_neck,musculature	1069	34988	0.0296	1	13449	0.0001	410.72	3.4e-147
HP:0002779	Tracheomalacia	respiratory	381	35676	0.0106	3	13447	0.0002	47.87	6.16e-48
HP:0001337	Tremor	nervous_system	1441	34616	0.04	10	13440	0.0007	55.95	9.08e-183
HP:0000325	Triangular face	head_neck	827	35230	0.0229	13	13437	0.001	24.26	1.61e-94
HP:0001537	Umbilical hernia	digestive,connective_tissue	609	35448	0.0169	16	13434	0.0012	14.42	1.74e-62
HP:0002317	Unsteady gait	nervous_system	742	35315	0.0206	6	13444	0.0004	47.08	1.45e-92
HP:0000582	Upslanted palpebral fissure	head_neck	1278	34779	0.0354	64	13386	0.0048	7.69	3e-104
HP:0000020	Urinary incontinence	genitourinary	689	35368	0.0191	4	13446	0.0003	65.59	1.6e-88
HP:0001629	Ventricular septal defect	cardiovascular	1344	34713	0.0373	69	13381	0.0051	7.51	2.46e-108
HP:0002119	Ventriculomegaly	nervous_system	1357	34700	0.0376	20	13430	0.0015	26.26	4.99e-157
HP:0002321	Vertigo	ear	863	35194	0.0239	1	13449	0.0001	329.61	3.57e-118
HP:0000076	Vesicoureteral reflux	genitourinary	484	35573	0.0134	5	13445	0.0004	36.59	5.76e-59
HP:0000505	Visual impairment	eye	794	35263	0.022	18	13432	0.0013	16.8	1.89e-84
HP:0100512	Vitamin D deficiency	metabolism_homeostasis	702	35355	0.0195	3	13447	0.0002	88.84	6.5e-92
HP:0002013	Vomiting	digestive	2078	33979	0.0576	0	13450	0	Inf	6.16e-294
HP:0001824	Weight loss	growth_abnormality	683	35374	0.0189	0	13450	0	Inf	2.46e-95
HP:0000154	Wide mouth	head_neck	454	35603	0.0126	20	13430	0.0015	8.56	1.46e-39
HP:0000431	Wide nasal bridge	head_neck	1223	34834	0.0339	29	13421	0.0022	16.25	9.63e-129
HP:0000687	Widely spaced teeth	head_neck	677	35380	0.0188	13	13437	0.001	19.78	1.09e-74

## Sheet: Supp Table 2
Supplementary Table 2
Sample sizes for each GIA sub-group, pre- and post-QC. This includes counts of all probands, probands in full trios (used in main analyses) with and without admixture filters, and of parents used for calculating the expected number of biallelic genotypes. The average FROH of full trio probands (post-QC) for each GIA sub-group is given, with and without admixture filters. The GIA groups labelled w…
	sample sizes pre-QC		sample sizes post-QC								Average FROH
Population	N all probands + parents	N trio probands	N all probands + parents	N trio probands	N trio probands, at least 1 parent in same subpopulation	N unrelated trio probands, at least 1 parent in same subpopulation	N unrelated trio probands removing those with cross-continental admixture, at least 1 parent in same subpopulation	N unrelated trio probands removing those with any admixture, at least 1 parent in same subpopulation	N unrelated unaffected parents	Proportion of cross-ancestry admixed trio-probands	unrelated trio probands, at least 1 parent in same subpopulation	unrelated trio probands without cross-continental admixture, at least 1 parent in same subpopulation	unrelated trio probands with no admixture, at least 1 parent in same subpopulation
AFR0	77	19	73	19	19	19	19	18	41	0	0.0229	0.0229	0.0241
AFR1	36	6	36	6	6	6	6	4	23	0	0.00329	0.00329	0.00493
AFR2	175	45	170	43	40	40	39	32	104	0.025	0.00172	0.00177	0.00182
AFR3	519	126	511	124	123	120	120	111	334	0	0.00122	0.00122	0.00127
AFR4	4371	991	4299	974	964	961	859	813	2654	0.106139	0.000371	0.000376	0.000385
AMR0	5061	1354	4484	1210	1207	1199	1178	1010	2948	0.0175146	0.00186	0.00189	0.00216
AMR1	4200	1904	3869	1811	841	826	149	64	1522	0.819613	0.000218	0.000792	0.00161
AMR2	181	43	171	40	37	36	36	35	109	0	0.0124	0.0124	0.00997
AMR3	1715	450	1637	426	422	418	380	276	1026	0.0909091	0.00264	0.00293	0.00386
AMR4	1191	360	1063	310	238	237	206	146	606	0.130802	0.00273	0.0031	0.00364
AMR5	448	217	436	210	43	41	8	1	127	0.804878	0.000175	0.000661	0
AMR6	886	347	825	324	22	22	11	3	140	0.5	0	0	0
AMR7	197	44	154	39	38	38	38	26	107	0	0.00547	0.00547	0.00665
AMR8	452	147	445	144	66	65	44	16	269	0.323077	0.00246	0.00343	0.00448
AMR9	1317	323	1226	297	264	264	261	174	835	0.0113636	0.00298	0.00302	0.00382
AMR_OTH	674	240	438	159	41	41	31	6	229	0.243902	-	-	-
EAS0	113	20	113	20	20	20	18	17	88	0.1	0	0	0
EAS1	299	72	296	72	68	67	67	67	218	0	0.000261	0.000261	0.000261
EAS2	1214	331	1206	330	328	326	325	295	832	0.00306748	0.00105	0.00105	0.000752
EAS3	559	139	552	136	136	136	133	107	388	0.0220588	0.000746	0.000764	0.000945
EAS4	88	28	87	27	27	27	26	26	58	0.037037	0.0105	0.00831	0.00831
EAS5	408	106	396	101	98	97	92	78	273	0.0515464	0.00165	0.00175	0.00169
EAS_OTH	20	6	20	6	6	6	6	6	13	0	-	-	-
EUR0	56	10	56	10	10	10	10	10	38	0	0.00209	0.00209	0.00209
EUR1	2795	722	2774	718	715	703	686	599	1861	0.0241821	0.00255	0.00262	0.00294
EUR2	161	58	161	58	6	5	5	0	93	0	0	0	0
EUR3	1251	552	1238	545	137	137	131	15	584	0.0437956	0.000476	0.000499	0.00364
EUR4	71529	20855	70700	20631	20468	19968	19546	16591	41266	0.0211338	0.000445	0.000451	0.000486
EUR5	7405	2126	7344	2106	1821	1804	1785	522	4653	0.0105322	0.000292	0.000295	0.000681
EUR6	383	101	379	99	52	52	51	27	250	0.0192308	0.000265	0.000271	0.000371
EUR7	6703	1999	6639	1986	1651	1634	1530	502	4144	0.0636475	0.000651	0.000569	0.00125
EUR_OTH	1574	569	1560	562	82	81	78	7	866	0.037037	-	-	-
MDE0	174	50	160	46	46	43	38	34	95	0.116279	0.0108	0.0107	0.0121
MDE1	2	0	2	0	0	0	0	0	2	-	0.0751	0.0751	0.0818
MDE2	364	109	317	86	86	84	84	79	169	0	0.0476	0.0476	0.0495
MDE3	2638	781	2359	733	722	705	658	645	1329	0.0666667	0.0323	0.0339	0.034
MDE4	391	125	322	91	91	91	90	78	177	0.010989	0.0359	0.0361	0.039
MDE5	120	38	107	28	28	25	25	24	57	0	0.0202	0.0202	0.0188
MDE6	137	39	119	35	33	33	33	27	70	0	0.0169	0.0169	0.0173
MDE_OTH	97	29	47	13	13	13	13	13	30	0	-	-	-
SAS0	126	42	125	41	41	41	41	33	80	0	0.00118	0.00118	0.0015
SAS1	855	461	787	429	9	9	7	5	76	0.222222	0	0	0
SAS2	49	21	43	17	9	8	6	3	22	0.25	0.00697	0.00796	0.0135
SAS3	754	239	725	222	206	190	189	174	380	0.00526316	0.013	0.0131	0.0142
SAS4	3614	1194	3304	1161	1060	986	921	851	1436	0.0659229	0.0419	0.0445	0.0473
SAS5	2056	625	1989	618	606	593	592	531	1227	0.00168634	0.0131	0.0131	0.0134
SAS_OTH	89	30	84	27	21	21	21	17	53	0	-	-	-
Total	127524	38093	123848	37090	32967	32248	30592	24118	71902
Total (22 populations)	116537	33680	113760	32976	31463	30772	29884	23691	67590
Total (6 populations)	114489	34071	111402	33273	30439	29765	28223	22269	64928

## Sheet: Supp Table 3
Supplementary Table 3
Variant counts before and after QC for SNVs and indels for each cohort.
	pre-QC		post-QC
	total indels	total SNV	total indels	total SNV
GeneDx	693460	8921990	523702	7912266
DDD	712118	7784592	656942	5856106

## Sheet: Supp Table 4
Supplementary Table 4
Results from exome-wide burden analysis. We show the results for DDD and GeneDx pooled, and each separately, with three different strengths of admixture filtering (1. cross-continental admixture removed, as used in Figure 1; 2. no admixture filtering; 3. all admixture removed), for the twenty-two analysed GIA sub-groups, as well as the totals across all GIA sub-groups and the seven large ones use…
		Pooled																																							DDD
				LoF/LoF							LoF/Functional							Functional/Functional							LoF/LoF + LoF/Functional + Functional/Functional									Synonymous/Synonymous									LoF/LoF
No Cross-Continental Admixture	Subpopulation	N	LD thinning r2 for ROH detection	O	E	O/E	(O-E)/N	p_poisson	lower bound O 95CI	upper bound O 95CI	O	E	O/E	(O-E)/N	p_poisson	lower bound O 95CI	upper bound O 95CI	O	E	O/E	(O-E)/N	p_poisson	lower bound O 95CI	upper bound O 95CI	O	E	O/E	(O-E)/N	p_poisson	lower bound O	upper bound O	lower bound (O-E)/N	upper bound (O-E)/N	O	E	O/E	(O-E)/N	p_poisson	lower bound O 95CI	upper bound O 95CI	N	LD thinning r2 for ROH detection	O	E	O/E	(O-E)/N	p_poisson	lower bound O 95CI	upper bound O 95CI
	AFR3	96	0.2	1	1.70848	0.585317	-0.00738	0.426158	0	3.68888	1	1.46173	0.684121	-0.0048097	0.426158	0	3.68888	12	8.97076	1.33768	0.0315546	0.500007	5.49116	19.682	14	12.141	1.15312	0.019365	0.563723	7.65393	23.4896	-0.0467399	0.118215	41	63.9584	0.641041	-0.23915	0.00173042	28.5766	54.4686	-	-	-	-	-	-	-	-	-
	AFR4	843	0.2	20	7.53997	2.65253	0.0147806	0.00032301	11.4392	29.6709	25	14.3058	1.74754	0.0126859	0.00032301	15.3773	35.7101	52	55.2334	0.941459	-0.0038356	0.637318	37.9728	67.0556	97	77.0792	1.25845	0.0236309	0.0262068	78.6605	118.332	0.00187581	0.0489355	625	643.61	0.971086	-0.0220755	0.453865	575.994	674.939	-	-	-	-	-	-	-	-	-
	AMR0	1178	0.2	32	12.9356	2.47379	0.0161837	1.66e-05	21.063	44.002	22	13.1595	1.6718	0.0075047	1.66e-05	12.9993	32.1007	107	74.7075	1.43225	0.027413	0.0006174	86.7841	128.204	161	100.803	1.59718	0.0511013	2.85e-08	137.091	187.88	0.0308052	0.0739193	325	374.278	0.868339	-0.0418316	0.00901344	289.677	361.271	-	-	-	-	-	-	-	-	-
	AMR3	380	0.2	12	6.08463	1.97218	0.0155668	0.0623516	5.49116	19.682	5	2.92906	1.70703	0.00544983	0.0623516	1.08987	10.2416	25	29.6733	0.842507	-0.0122983	0.357421	15.3773	35.7101	42	38.687	1.08563	0.00871832	0.573042	30.2699	56.7718	-0.0221503	0.0475915	101	135.765	0.743933	-0.0914866	0.00170345	81.364	121.627	-	-	-	-	-	-	-	-	-
	AMR4	204	0.2	9	4.38004	2.05477	0.0226468	0.0895612	3.45383	15.7632	7	2.91398	2.40221	0.0200295	0.0895612	2.20189	13.0595	15	22.3153	0.672185	-0.0358592	0.0888548	7.65393	23.4896	31	29.6093	1.04697	0.00681719	0.782253	21.063	44.002	-0.0418936	0.0705526	97	128.272	0.756204	-0.153296	0.00353131	77.7603	117.232	-	-	-	-	-	-	-	-	-
	AMR9	260	0.2	9	4.19347	2.14619	0.0184867	0.0785902	3.45383	15.7632	4	3.28173	1.21887	0.00276256	0.0785902	0.618672	8.76727	33	23.3605	1.41264	0.0370748	0.0779272	21.888	45.1745	46	30.8357	1.49177	0.058324	0.00888288	33.6778	61.3576	0.0109309	0.117392	109	106.487	1.0236	0.00966547	0.846376	88.5945	130.393	-	-	-	-	-	-	-	-	-
	EAS1	65	0.6	0	0.921238	0	-0.0141729	1	0	3.68888	3	0.91363	3.28361	0.032098	1	0.242209	7.22469	1	5.56272	0.179768	-0.0701957	0.0087147	0	3.68888	4	7.39759	0.540717	-0.0522706	0.268833	1.08987	10.2416	-0.0970419	0.0437538	18	26.4209	0.681278	-0.129553	0.0785228	9.90313	27.2186	-	-	-	-	-	-	-	-	-
	EAS2	295	0.2	8	3.17642	2.51856	0.0163511	0.0432006	2.81436	14.4227	9	4.90804	1.83373	0.013871	0.0432006	3.45383	15.7632	23	21.861	1.0521	0.00386103	0.914766	13.7873	33.3083	40	29.9455	1.33576	0.0340832	0.0812701	28.5766	54.4686	-0.0046402	0.0831295	124	127.504	0.97252	-0.0118774	0.723217	102.225	146.756	-	-	-	-	-	-	-	-	-
	EAS3	128	0.2	2	1.25052	1.59933	0.00585531	1	0.0253178	5.57164	2	1.2396	1.61342	0.00594062	1	0.0253178	5.57164	5	7.61497	0.656601	-0.0204294	0.271718	1.08987	10.2416	9	10.1051	0.89064	-0.0086335	0.874959	4.11537	17.0848	-0.0467947	0.054529	13	37.3549	0.348013	-0.190273	2.54e-06	6.20058	20.9616	-	-	-	-	-	-	-	-	-
	EAS5	89	0.2	2	1.36728	1.46276	0.00710919	1	0.0253178	5.57164	2	1.41728	1.41116	0.00654745	1	0.0253178	5.57164	15	8.54061	1.75631	0.0725774	0.0823071	7.65393	23.4896	19	11.3252	1.67768	0.0862341	0.0350255	11.4392	29.6709	0.00128172	0.206131	37	42.3959	0.872726	-0.060628	0.356937	25.214	49.8392	-	-	-	-	-	-	-	-	-
	EUR1	657	0.2	15	7.44988	2.01346	0.0114918	0.02544	7.65393	23.4896	8	2.84083	2.81608	0.00785262	0.02544	2.81436	14.4227	29	30.6136	0.947291	-0.002456	0.71759	18.6058	40.4678	52	40.9043	1.27126	0.0168884	0.0850999	38.8361	68.1911	-0.003148	0.0415324	93	115.379	0.806039	-0.0340624	0.0285491	74.165	112.83	-	-	-	-	-	-	-	-	-
	EUR3	125	0.2	2	0.830427	2.4084	0.00935658	0.564137	0.0253178	5.57164	2	0.826649	2.41941	0.00938681	0.564137	0.0253178	5.57164	2	4.15973	0.4808	-0.0172779	0.141771	0.0253178	5.57164	6	5.81681	1.03149	0.00146554	0.834791	2.20189	13.0595	-0.0289193	0.0579413	14	18.524	0.755775	-0.0361922	0.24354	6.92195	22.2304	-	-	-	-	-	-	-	-	-
	EUR4	19546	0.2	231	95.2367	2.42554	0.00694584	1.93e-31	201.234	261.724	389	178.772	2.17595	0.0107555	1.93e-31	350.349	428.595	839	619.448	1.35443	0.0112326	8e-17	782.216	896.712	1459	893.457	1.63298	0.0289339	2.8e-67	1385.09	1535.83	0.0251524	0.0328648	3116	3209.99	0.970719	-0.0048088	0.0953157	3006.56	3226.35	7057	0.2	84	41.9769	2.0011	0.00595481	7.47e-09	67.0017	103.998
	EUR5	1785	0.2	23	8.18312	2.81066	0.00830077	4.63e-05	13.7873	33.3083	34	15.7856	2.15387	0.0102042	4.63e-05	22.7157	46.3443	68	55.1025	1.23406	0.0072255	0.120536	51.9241	85.0876	125	79.0712	1.58085	0.0257304	1.6e-06	104.049	148.932	0.0139931	0.0391376	259	282.549	0.916655	-0.0131927	0.153199	227.476	291.479	208	0.2	2	1.79227	1.1159	0.0009987	0.534859	0.242209	7.22469
	EUR6	38	0.2	0	0.447175	0	-0.0117678	1	0	3.68888	0	0.408346	0	-0.0107459	1	0	3.68888	1	2.44913	0.408308	-0.038135	0.188499	0	3.68888	1	3.30465	0.302604	-0.0606487	0.39629	0.0253178	5.57164	-0.0862983	0.0596577	9	10.4846	0.858404	-0.0390676	0.537418	3.45383	15.7632	-	-	-	-	-	-	-	-	-
	EUR7	1530	0.2	21	9.69838	2.16531	0.00738668	0.00312789	12.2165	30.8884	42	18.0059	2.33257	0.0156824	0.00312789	29.4223	55.6211	114	72.4225	1.5741	0.0271749	9.53e-06	93.128	135.857	177	100.127	1.76776	0.050244	3.7e-12	151.884	205.083	0.0338283	0.0685989	368	367.537	1.00126	0.00030254	1	330.408	406.537	118	0.2	2	1.76722	1.13172	0.00197268	0.52734	0.242209	7.22469
	MDE2	79	0.8	25	14.6555	1.70584	0.130943	0.0247766	15.3773	35.7101	0	0.77611	0	-0.0098242	0.0247766	0	3.68888	68	63.9238	1.06377	0.0515977	0.661647	51.9241	85.0876	93	79.3554	1.17194	0.172716	0.129234	75.063	113.931	-0.0543344	0.437669	222	209.123	1.06158	0.163	0.406499	192.821	252.138	-	-	-	-	-	-	-	-	-
	MDE3	658	0.6	151	110.317	1.36878	0.0618276	0.00034505	126.956	176.017	12	10.068	1.19189	0.00293613	0.00034505	5.49116	19.682	529	481.62	1.09838	0.0720058	0.0360444	483.918	575.019	692	602.006	1.14949	0.136769	0.00033311	641.395	745.536	0.0598622	0.218132	1682	1686.8	0.997155	-0.0072925	0.9031	1601.59	1763.33	87	0.2	23	17.498	1.31444	0.0632418	0.118398	14.58	34.5113
	MDE4	87	0.4	13	10.1589	1.27966	0.0326558	0.527681	6.20058	20.9616	0	0.521557	0	-0.0059949	0.527681	0	3.68888	46	42.4804	1.08285	0.0404557	0.700724	32.8233	60.2135	59	53.1609	1.10984	0.0671166	0.410066	44.9135	76.1057	-0.0947968	0.263734	132	132.854	0.993572	-0.0098153	0.930826	109.529	155.45	-	-	-	-	-	-	-	-	-
	SAS3	189	0.2	13	13.7457	0.945749	-0.0039456	0.786561	6.20058	20.9616	4	3.14863	1.27039	0.00450459	0.786561	0.618672	8.76727	78	63.5296	1.22777	0.0765629	0.102236	60.7672	96.2368	95	80.424	1.18124	0.0771219	0.105667	76.8607	116.133	-0.0188534	0.188934	221	245.7	0.899472	-0.130686	0.103698	191.887	251.072	80	0.2	7	8.65509	0.808773	-0.0206886	0.759975	2.81436	14.4227
	SAS4	921	0.2	261	173.638	1.50313	0.0948555	8.92e-10	229.354	293.6	13	11.1201	1.16906	0.00204116	8.92e-10	6.20058	20.9616	785	674.858	1.16321	0.119589	4.11e-05	730.074	840.855	1059	859.616	1.23195	0.216486	5.01e-11	996.171	1124.75	0.148268	0.28788	2314	2319.25	0.997738	-0.0056964	0.909072	2219.69	2409.23	467	0.2	167	115.176	1.44996	0.110973	3.48e-06	142.632	194.338
	SAS5	592	0.6	84	41.0516	2.04621	0.072548	7.59e-09	66.109	102.891	9	8.98247	1.00195	2.96e-05	7.59e-09	3.45383	15.7632	203	189.427	1.07165	0.0229278	0.363529	175.103	231.86	296	239.461	1.23611	0.0955054	0.00042236	263.236	331.714	0.0401615	0.155834	736	739.047	0.995878	-0.0051462	0.897562	682.817	790.113	100	0.2	30	11.1731	2.68501	0.188269	2.29e-06	20.2409	42.8269
	Total	29745		934	528.971	1.76569	0.0136167	5.76e-57	875	996	593	297.787	1.99136	0.0099248	2.14e-51	546	643	3050	2557.87	1.1924	0.0165448	1.95e-21	2940	3160	4577	3384.63	1.35229	0.0400863	1.94e-84	4450	4710	0.0358167	0.0445577	10656	11023.3	0.966681	-0.0123476	1	10500	10900	8117		315	198.038	1.5906	0.0144095	1.2e-14	281	352
	Total (7 populations in Figure 1)	25523		802	448.903	1.78658	0.0138345	5.37e-51	747	859	504	252.194	1.99846	0.00986586	2.27e-44	461	550	2583	2150.4	1.20117	0.0169495	8.35e-20	2480	2680	3889	2851.49	1.36385	0.0406499	7.22e-76	3770	4010	0.0359874	0.0453907	9057	9255.52	0.978551	-0.00777812	0.980981	8871.42	9245.48	7919		306	187.616	1.63099	0.0149494	1.47e-15	273	342
Including Admixed individuals	AFR3	97	0.2	1	2.88036	0.347178	-0.0193852	0.128455	0	3.68888	2	2.40908	0.830194	-0.00421728	0.128455	0.0253178	5.57164	18	14.3702	1.25259	0.0374209	0.429349	9.90313	27.2186	21	19.6596	1.06818	0.0138184	0.73423	12.9993	32.1007	-0.0686627	0.128259	156	180.548	0.864035	-0.253075	0.0576268	131.559	181.413	-	-	-	-	-	-	-	-	-
	AFR4	945	0.2	27	16.0883	1.67824	0.0115467	0.0234346	16.9841	38.096	35	25.768	1.35828	0.00976935	0.0234346	23.546	47.5116	103	102.85	1.00146	0.000158357	1	83.1688	123.821	165	144.707	1.14024	0.0214745	0.0961457	140.784	192.186	-0.00415103	0.0502425	1784	1855.19	0.961627	-0.0753335	0.0945875	1701.19	1867.73	-	-	-	-	-	-	-	-	-
	AMR0	1202	0.2	36	17.729	2.03057	0.0152005	0.000292646	24.3788	48.6765	26	19.5382	1.33072	0.00537585	0.000292646	16.1787	36.9049	139	106.345	1.30706	0.0271669	0.00305627	115.937	163.04	201	143.613	1.3996	0.0477432	6.24932e-06	174.172	230.791	0.0254235	0.0725278	680	714.955	0.951109	-0.0290803	0.184241	628.882	732.05	-	-	-	-	-	-	-	-	-
	AMR3	422	0.2	15	11.2969	1.32779	0.00877501	0.371945	7.65393	23.4896	6	7.41769	0.808878	-0.00335945	0.371945	1.62349	11.6683	43	57.3517	0.74976	-0.0340087	0.04054	30.2699	56.7718	64	76.0663	0.841371	-0.0285931	0.186749	49.2878	81.7266	-0.0634562	0.013413	321	383.9	0.836156	-0.149051	0.000902755	285.896	357.053	-	-	-	-	-	-	-	-	-
	AMR4	283	0.2	11	7.43745	1.479	0.0125885	0.353169	4.79539	18.3904	10	6.62289	1.50991	0.0119332	0.353169	4.11537	17.0848	30	39.8632	0.752574	-0.0348522	0.095406	19.4218	41.6488	51	53.9235	0.945784	-0.0103304	0.785027	37.9728	67.0556	-0.0563627	0.0464031	283	361.764	0.782279	-0.278317	1.59435e-05	250.044	316.908	-	-	-	-	-	-	-	-	-
	AMR9	294	0.2	9	5.77188	1.55928	0.01098	0.298211	3.45383	15.7632	5	5.21702	0.958402	-0.000738147	0.298211	1.08987	10.2416	37	33.6137	1.10074	0.011518	0.665612	25.214	49.8392	51	44.6026	1.14343	0.0217598	0.329736	37.9728	67.0556	-0.0225502	0.0763706	186	208.443	0.892329	-0.0763374	0.110957	159.301	213.665	-	-	-	-	-	-	-	-	-
	EAS1	69	0.2	0	1.49222	0	-0.0216264	0.414076	0	3.68888	3	1.45047	2.0683	0.022457	0.414076	0.242209	7.22469	3	8.76453	0.342289	-0.0835439	0.0162818	0.242209	7.22469	6	11.7072	0.512504	-0.0827134	0.106272	2.20189	13.0595	-0.137758	0.0195979	49	54.8485	0.893369	-0.0847615	0.417071	35.3914	63.641	-	-	-	-	-	-	-	-	-
	EAS2	298	0.2	13	5.08996	2.55405	0.0265438	0.00623561	6.20058	20.9616	9	7.00786	1.28427	0.00668503	0.00623561	3.45383	15.7632	32	30.7457	1.0408	0.00420901	0.928025	21.063	44.002	54	42.8435	1.2604	0.0374378	0.0922912	40.5665	70.4583	-0.0076412	0.0926669	218	232.692	0.936863	-0.0493004	0.325264	189.086	247.874	-	-	-	-	-	-	-	-	-
	EAS3	131	0.2	2	2.25068	0.88862	-0.0019136	0.733228	0.0253178	5.57164	6	2.28962	2.62052	0.0283235	0.733228	1.62349	11.6683	9	13.5696	0.663246	-0.0348827	0.171388	3.45383	15.7632	17	18.1099	0.938711	-0.00847276	0.906434	9.90313	27.2186	-0.0626474	0.0695322	62	88.9923	0.69669	-0.206048	0.00208043	46.6602	78.3571	-	-	-	-	-	-	-	-	-
	EAS5	97	0.2	2	2.31845	0.862644	-0.00328304	0.73547	0.0253178	5.57164	2	2.31185	0.865108	-0.00321496	0.73547	0.0253178	5.57164	17	13.547	1.25489	0.035598	0.494339	9.14538	25.983	21	18.1773	1.15529	0.0291	0.480261	12.9993	32.1007	-0.0533811	0.143541	80	90.908	0.880011	-0.112453	0.227547	62.545	98.4576	-	-	-	-	-	-	-	-	-
	EUR1	675	0.2	20	14.3717	1.39162	0.00833819	0.231989	11.4392	29.6709	10	6.50122	1.53817	0.00518338	0.231989	4.11537	17.0848	70	61.2217	1.14339	0.0130049	0.306418	53.6861	87.3239	100	82.0946	1.21811	0.0265264	0.0531034	81.364	121.627	-0.00108245	0.0585661	292	343.94	0.848985	-0.0769482	0.00389763	258.523	326.429	-	-	-	-	-	-	-	-	-
	EUR3	507	0.2	5	5.52271	0.905352	-0.00103099	0.671526	1.08987	10.2416	4	6.68332	0.598505	-0.00529255	0.671526	0.618672	8.76727	5	30.3299	0.164854	-0.0499603	5.52708e-09	1.08987	10.2416	14	42.5359	0.329134	-0.0562838	7.31082e-07	7.65393	23.4896	-0.0688007	-0.0375666	54	205.587	0.262663	-0.298988	1.34379e-36	39.7006	69.3253	-	-	-	-	-	-	-	-	-
	EUR4	20131	0.2	341	199.506	1.70922	0.00702866	1.46648e-19	304.816	378.131	519	308.904	1.68013	0.0104364	1.46648e-19	474.347	564.591	1469	1261.41	1.16457	0.0103118	1.38162e-08	1393.86	1545.06	2329	1769.82	1.31595	0.0277769	8.20457e-37	2235.36	2425.55	0.0231256	0.0325731	9241	9470.22	0.975796	-0.0113864	0.0178545	9052.55	9430.36	7188	0.2	126	88.1236	1.42981	0.0052694	8.59e-05	104.961	150.019
	EUR5	2087	0.2	29	19.0616	1.52138	0.00476203	0.0500944	18.6058	40.4678	44	31.1586	1.41213	0.00615304	0.0500944	31.1193	57.9207	132	121.679	1.08482	0.00494546	0.388927	109.529	155.45	205	171.899	1.19256	0.0158605	0.0131395	177.896	235.066	0.00287367	0.0302667	763	921.495	0.828003	-0.0759438	7.09138e-08	708.85	818.08	226	0.2	3	3.49037	0.859508	-0.0021698	0.677367	0.618672	8.76727
	EUR6	81	0.2	0	1.37509	0	-0.0169764	0.652354	0	3.68888	0	1.40598	0	-0.0173578	0.652354	0	3.68888	2	7.69379	0.25995	-0.0702938	0.00977621	0.0253178	5.57164	2	10.4749	0.190933	-0.104628	0.00458636	0.242209	7.22469	-0.126329	-0.0401256	18	47.0066	0.382925	-0.358106	8.48597e-07	9.90313	27.2186	-	-	-	-	-	-	-	-	-
	EUR7	1963	0.2	29	20.5915	1.40835	0.00428348	0.120775	18.6058	40.4678	52	36.1683	1.43772	0.00806504	0.120775	37.9728	67.0556	171	151.249	1.13058	0.0100615	0.132239	145.405	197.563	252	208.009	1.21149	0.02241	0.00285743	221.844	285.111	0.00704794	0.0392777	914	1064.99	0.858222	-0.076919	2.02155e-06	854.731	974.196	168	0.2	3	3.82518	0.784277	-0.0049118	0.735146	0.618672	8.76727
	MDE2	79	0.8	33	19.0333	1.7338	0.176793	0.00557932	21.888	45.1745	0	1.30272	0	-0.0164901	0.00557932	0	3.68888	82	82.9837	0.988146	-0.0124521	0.9125	64.3257	100.676	115	103.32	1.11305	0.147851	0.257433	94.9443	138.04	-0.106019	0.439498	347	332.415	1.04388	0.184623	0.458906	310.499	384.448	-	-	-	-	-	-	-	-	-
	MDE3	716	0.8	188	135.506	1.3874	0.0733162	2.48476e-05	161.157	215.808	17	15.9946	1.06286	0.0014042	2.48476e-05	9.14538	25.983	640	601.211	1.06452	0.0541743	0.126098	590.409	690.524	845	752.711	1.12261	0.128895	0.000968007	788.979	903.949	0.0506531	0.211225	2605	2570.39	1.01346	0.0483324	0.502463	2504.93	2705.98	93	0.4	29	22.6944	1.27785	0.0678017	0.114035	19.4218	41.6488
	MDE4	88	0.2	17	13.3691	1.27159	0.0412607	0.412717	9.14538	25.983	0	0.968575	0	-0.0110065	0.412717	0	3.68888	71	56.5356	1.25585	0.164368	0.0831333	54.5684	88.4408	88	70.8732	1.24165	0.194622	0.0495585	70.5786	108.418	-0.0033484	0.42665	221	221.13	0.99941	-0.00148234	0.973175	191.887	251.072	-	-	-	-	-	-	-	-	-
	SAS3	205	0.2	21	18.4792	1.13641	0.0122964	0.725924	12.2165	30.8884	6	5.87674	1.02097	0.00060129	0.725924	1.62349	11.6683	101	90.1633	1.12019	0.0528617	0.292073	81.364	121.627	128	114.519	1.11772	0.0657594	0.206863	106.787	152.192	-0.037717	0.183771	433	489.873	0.883902	-0.27743	0.00820534	392.218	474.723	81	0.2	11	11.0732	0.993391	-0.0009035	0.548818	5.49116	19.682
	SAS4	1084	0.2	321	239.074	1.34268	0.0755777	6.08711e-07	285.896	357.053	29	24.3703	1.18997	0.00427095	6.08711e-07	18.6058	40.4678	1061	957.477	1.10812	0.0955012	0.00109567	997.141	1125.78	1411	1220.92	1.15569	0.17535	1.09094e-07	1338.33	1486.59	0.10831	0.245083	4445	4427.49	1.00395	0.0161501	0.804151	4314.29	4576.62	521	0.2	203	158.977	1.27692	0.0844974	0.00044577	176.034	232.929
	SAS5	604	0.4	94	54.5461	1.72331	0.0653211	1.85134e-06	75.063	113.931	14	15.9688	0.876709	-0.00325961	1.85134e-06	6.92195	22.2304	274	262.498	1.04382	0.0190423	0.516797	241.573	307.38	382	333.013	1.1471	0.0811037	0.00849735	344.649	422.295	0.0192637	0.147818	1462	1454.8	1.00495	0.0119208	0.864679	1387.04	1537.88	103	0.2	31	15.8418	1.95685	0.147167	0.00048398	21.063	44.002
	Total	32058		1214	812.791	1.49362	0.0125151	1.79e-39	1150	1280	799	535.336	1.49252	0.0082246	1.49e-26	745	856	4509	4105.48	1.09829	0.0125873	2.94e-10	4380	4640	6522	5453.6	1.19591	0.033327	5.43e-45	6360	6680	0.0282737	0.0382556	24614	25721.6	0.956939	-0.0345494	1	24300	24900	8380		406	304.025	1.33541	0.0121688	1.48e-08	367	447
	Total (7 populations in Figure 1)	26769		1036	681.51	1.52015	0.0132425	1.19e-36	974	1100	684	441.702	1.54855	0.00905143	8.91e-27	634	737	3818	3413.47	1.11851	0.0151118	5.68e-12	3700	3940	5538	4536.69	1.22071	0.0374057	4.63e-47	5390	5690	0.0318769	0.0430839	20980	21414.5	0.979708	-0.0162332	0.999	20700	21300	8131		392	289.127	1.35581	0.0126519	5.37e-09	354	433
No Admixture	AFR3	88	0.2	0	2.62389	0	-0.0298169	0.123334	0	3.68888	1	2.18539	0.457584	-0.0134704	0.123334	0	3.68888	18	13.0677	1.37744	0.0560484	0.266115	9.90313	27.2186	19	17.877	1.06282	0.0127611	0.722661	11.4392	29.6709	-0.0731566	0.134021	141	164.017	0.859666	-0.26156	0.0608481	117.771	165.205	-	-	-	-	-	-	-	-	-
	AFR4	804	0.2	25	13.7837	1.81373	0.0139506	0.00995437	15.3773	35.7101	30	21.9224	1.36846	0.0100468	0.00995437	19.4218	41.6488	91	87.9153	1.03509	0.00383663	0.78977	72.3706	110.625	146	123.621	1.18102	0.027834	0.0476712	123.279	171.696	-0.000426525	0.059794	1580	1580.56	0.999644	-0.000700067	0.979933	1502.07	1658.85	-	-	-	-	-	-	-	-	-
	AMR0	1010	0.2	34	16.2887	2.08733	0.0175359	0.000252667	22.7157	46.3443	22	16.4114	1.34053	0.00553324	0.000252667	12.9993	32.1007	127	94.7913	1.33979	0.0318898	0.00202862	104.961	150.019	183	127.491	1.43539	0.054959	3.8505e-06	157.446	211.52	0.0296575	0.0831969	601	620.56	0.96848	-0.0193662	0.42203	552.945	649.989	-	-	-	-	-	-	-	-	-
	AMR3	276	0.2	14	8.88119	1.57637	0.0185464	0.17486	6.92195	22.2304	4	4.84522	0.825557	-0.00306237	0.17486	0.618672	8.76727	38	43.1514	0.880619	-0.0186646	0.40172	26.0514	50.9996	56	56.8778	0.984566	-0.00318061	1	42.3018	72.7207	-0.0528118	0.0574015	232	273.84	0.847211	-0.151593	0.00931783	202.169	262.789	-	-	-	-	-	-	-	-	-
	AMR4	144	0.2	8	4.8206	1.65954	0.0220792	0.352681	2.81436	14.4227	7	3.36467	2.08044	0.0252453	0.352681	2.20189	13.0595	23	24.1841	0.951039	-0.00822267	0.75998	13.7873	33.3083	38	32.3693	1.17395	0.0391018	0.332247	26.8911	52.158	-0.0380436	0.137421	198	202.793	0.976367	-0.0332826	0.725418	170.45	226.514	-	-	-	-	-	-	-	-	-
	AMR9	174	0.2	7	4.24846	1.64766	0.0158135	0.329787	2.20189	13.0595	5	3.08449	1.62102	0.0110087	0.329787	1.08987	10.2416	28	23.1145	1.21136	0.0280775	0.404044	17.7932	39.2836	40	30.4475	1.31374	0.0548997	0.0848565	28.5766	54.4686	-0.0107521	0.138053	137	135.208	1.01325	0.0102964	0.931435	114.104	160.873	-	-	-	-	-	-	-	-	-
	EAS1	65	0.2	0	1.41163	0	-0.0217174	0.655921	0	3.68888	3	1.36636	2.19561	0.0251329	0.655921	0.242209	7.22469	3	8.28272	0.3622	-0.0812726	0.022137	0.242209	7.22469	6	11.0607	0.542461	-0.0778571	0.172032	2.20189	13.0595	-0.13629	0.0307502	49	51.7651	0.946584	-0.0425399	0.676323	35.3914	63.641	-	-	-	-	-	-	-	-	-
	EAS2	267	0.2	10	4.00771	2.49519	0.022443	0.0215939	4.11537	17.0848	9	6.28115	1.43286	0.010183	0.0215939	3.45383	15.7632	31	25.6367	1.2092	0.0200872	0.373033	20.2409	42.8269	50	35.9256	1.39177	0.0527132	0.0238385	37.111	65.9188	0.00443965	0.112334	197	201.502	0.977658	-0.0168609	0.724701	169.52	225.444	-	-	-	-	-	-	-	-	-
	EAS3	102	0.2	2	1.83335	1.0909	0.00163387	1	0.0253178	5.57164	6	1.78251	3.36604	0.0413479	1	1.62349	11.6683	9	10.8878	0.826611	-0.0185082	0.541191	3.45383	15.7632	17	14.5037	1.17212	0.0244736	0.508985	9.90313	27.2186	-0.0451036	0.124656	49	70.5741	0.694306	-0.211511	0.00605728	35.3914	63.641	-	-	-	-	-	-	-	-	-
	EAS5	74	0.2	2	1.69957	1.17677	0.00405991	1	0.0253178	5.57164	2	1.76421	1.13365	0.0031863	1	0.0253178	5.57164	14	10.0489	1.39319	0.0533936	0.340188	6.92195	22.2304	18	13.5127	1.33208	0.0606398	0.218446	10.6679	28.4478	-0.0384421	0.201826	66	68.4953	0.96357	-0.0337204	0.717115	50.1656	82.8478	-	-	-	-	-	-	-	-	-
	EUR1	572	0.2	19	12.7608	1.48894	0.0109077	0.158012	10.6679	28.4478	8	5.50764	1.45253	0.00435727	0.158012	2.81436	14.4227	62	53.9326	1.14958	0.0141038	0.339671	46.6602	78.3571	89	72.201	1.23267	0.0293688	0.051892	71.4743	109.522	-0.00127052	0.0652467	253	299.316	0.845259	-0.0809727	0.00551213	221.844	285.111	-	-	-	-	-	-	-	-	-
	EUR3	15	0.4	0	0.300377	0	-0.0200251	1	0	3.68888	0	0.19722	0	-0.013148	1	0	3.68888	1	1.43506	0.696834	-0.0290041	0.413138	0	3.68888	1	1.93266	0.517422	-0.0621772	1	0.0253178	5.57164	-0.127156	0.242599	6	8.11045	0.739786	-0.140697	0.376554	1.62349	11.6683	-	-	-	-	-	-	-	-	-
	EUR4	16591	0.2	292	169.762	1.72006	0.00736775	2.72475e-17	258.523	326.429	415	254.579	1.63014	0.00966913	2.72475e-17	375.076	455.866	1230	1054.5	1.16644	0.0105783	1.62836e-07	1161.24	1299.68	1937	1478.84	1.30981	0.0276152	5.41044e-30	1851.69	2025.23	0.0224733	0.0329329	7711	7874.22	0.979271	-0.00983805	0.0645752	7538.85	7884.05	6744	0.2	118	82.8869	1.42363	0.00520656	0.00016401	97.6717	141.312
	EUR5	522	0.2	11	6.20526	1.77269	0.00918533	0.152191	4.79539	18.3904	14	7.72515	1.81226	0.0120208	0.152191	6.92195	22.2304	47	35.0311	1.34167	0.022929	0.0749945	33.6778	61.3576	72	48.9615	1.47054	0.0441351	0.00202564	56.3356	90.6721	0.0141266	0.0799054	232	246.851	0.93984	-0.0284493	0.323911	202.169	262.789	122	0.2	2	2.15079	0.92989	-0.001236	0.633273	0.242209	7.22469
	EUR6	18	0.2	0	0.33375	0	-0.0185417	1	0	3.68888	0	0.312394	0	-0.0173552	1	0	3.68888	1	1.75977	0.568256	-0.0422094	0.430716	0	3.68888	1	2.40591	0.415643	-0.0781062	0.738991	0.0253178	5.57164	-0.132255	0.175874	8	10.6639	0.750197	-0.147993	0.354832	2.81436	14.4227	-	-	-	-	-	-	-	-	-
	EUR7	502	0.8	14	8.22198	1.70275	0.01151	0.111527	6.92195	22.2304	19	9.2356	2.05726	0.019451	0.111527	10.6679	28.4478	78	49.9393	1.5619	0.0558977	0.000375758	60.7672	96.2368	111	67.3969	1.64696	0.0868587	9.74068e-07	91.3133	133.673	0.0476423	0.132023	337	312.592	1.07808	0.048621	0.183747	301.03	373.918	42	0.2	3	1.41025	2.12728	0.0378512	0.168985	0.618672	8.76727
	MDE2	74	0.8	32	18.5501	1.72506	0.181756	0.00708882	21.063	44.002	0	1.21717	0	-0.0164483	0.00708882	0	3.68888	82	80.6876	1.01626	0.0177348	0.955574	64.3257	100.676	114	100.455	1.13484	0.183042	0.177673	94.0359	136.949	-0.0867425	0.493161	332	322.787	1.02854	0.124501	0.6361	296.298	368.65	-	-	-	-	-	-	-	-	-
	MDE3	645	0.8	180	131.359	1.37029	0.075412	8.3092e-05	153.737	207.23	17	14.3612	1.18374	0.00409111	8.3092e-05	9.14538	25.983	618	579.49	1.06646	0.0597058	0.119258	569.269	667.664	815	725.21	1.12381	0.139209	0.00108001	760	872.929	0.053937	0.229021	2515	2460.19	1.02228	0.0849742	0.27628	2416.68	2614.24	84	0.2	26	20.6252	1.26059	0.0639859	0.142232	16.9841	38.096
	MDE4	75	0.2	15	12.6082	1.1897	0.0318902	0.670806	7.65393	23.4896	0	0.821664	0	-0.0109555	0.670806	0	3.68888	67	53.0472	1.26303	0.186038	0.0853812	51.0444	83.9682	82	66.4771	1.23351	0.206972	0.0652776	65.217	101.784	-0.0168004	0.470754	210	206.469	1.0171	0.0470859	0.834641	181.624	239.338	-	-	-	-	-	-	-	-	-
	SAS3	174	0.2	21	17.7155	1.1854	0.0188765	0.551371	12.2165	30.8884	4	4.98755	0.801997	-0.00567556	0.551371	0.618672	8.76727	99	85.4017	1.15923	0.0781514	0.175732	79.5611	119.431	124	108.105	1.14704	0.0913523	0.123869	103.137	147.844	-0.0285512	0.228389	413	452.592	0.912522	-0.227539	0.0568995	373.173	453.77	78	0.2	11	10.9653	1.00316	0.00044451	0.535966	5.49116	19.682
	SAS4	851	0.4	314	240.251	1.30697	0.0866617	7.10278e-06	279.281	349.668	25	18.9395	1.32	0.00712167	7.10278e-06	15.3773	35.7101	1035	949.621	1.08991	0.100328	0.00672836	971.928	1099	1374	1208.81	1.13665	0.194112	3.15308e-06	1302.3	1448.62	0.109859	0.281797	4303	4287.15	1.0037	0.0186218	0.818796	4174.4	4432.51	452	0.4	199	161.518	1.23206	0.0829243	0.00239418	172.31	228.653
	SAS5	531	0.8	87	52.9308	1.64366	0.0641605	2.52696e-05	68.7889	106.209	9	14.0044	0.642655	-0.0094245	2.52696e-05	3.45383	15.7632	258	250.751	1.02891	0.0136515	0.681398	226.537	290.418	354	317.686	1.11431	0.0683875	0.0433585	318.08	392.866	0.000740813	0.141582	1354	1361.17	0.994735	-0.0134956	0.838909	1281.86	1427.06	90	0.2	28	14.5047	1.93041	0.149948	0.00106594	18.6058	40.4678
	Total	23574		1087	730.597	1.48782	0.0151185	6.09e-35	1020	1150	600	394.897	1.51938	0.0087004	5.61e-22	553	650	3960	3536.67	1.1197	0.0179574	1.5e-12	3840	4090	5647	4662.17	1.21124	0.0417763	1.55e-44	5500	5800	0.0355406	0.0482665	20924	21211.4	0.986449	-0.0121927	0.976	20600	21200	7612		387	294.061	1.31605	0.0122095	1.31e-07	349	428
	Total (7 populations in Figure 1)	20954		943	630.58	1.49545	0.0149098	2.91e-31	884	1010	532	347.944	1.52898	0.00878383	3.36e-20	488	579	3406	3052.09	1.11596	0.0168897	1.67e-10	3290	3520	4881	4030.62	1.21098	0.0405833	1.09e-38	4750	5020	0.0343315	0.0472169	18296	18430.7	0.992691	-0.0064287	0.84	18000	18600	7492		373	281.686	1.32417	0.0121882	1.22e-07	336	413
[truncated: 69 more columns]

## Sheet: Supp Table 5
Supplementary Table 5
List of consensus and discordant genes using DDG2P and GeneDx curated lists.
HGNC ID	Gene Ensembl ID	HGNC symbol	GeneDx (July 2023)	DDG2P (March 2023)	Gene Set
20	ENSG00000090861	AARS1	TRUE	TRUE	Consensus
23	ENSG00000183044	ABAT	TRUE	TRUE	Consensus
42	ENSG00000073734	ABCB11	TRUE	TRUE	Consensus
57	ENSG00000091262	ABCC6	TRUE	TRUE	Consensus
68	ENSG00000119688	ABCD4	TRUE	TRUE	Consensus
89	ENSG00000117054	ACADM	TRUE	TRUE	Consensus
90	ENSG00000122971	ACADS	TRUE	TRUE	Consensus
92	ENSG00000072778	ACADVL	TRUE	TRUE	Consensus
93	ENSG00000075239	ACAT1	TRUE	TRUE	Consensus
95	ENSG00000169359	SLC33A1	TRUE	TRUE	Consensus
103	ENSG00000148842	CNNM2	TRUE	TRUE	Consensus
118	ENSG00000100412	ACO2	TRUE	TRUE	Consensus
119	ENSG00000161533	ACOX1	TRUE	TRUE	Consensus
124	ENSG00000102575	ACP5	TRUE	TRUE	Consensus
129	ENSG00000143632	ACTA1	TRUE	TRUE	Consensus
160	ENSG00000077080	ACTL6B	TRUE	TRUE	Consensus
177	ENSG00000243989	ACY1	TRUE	TRUE	Consensus
186	ENSG00000196839	ADA	TRUE	TRUE	Consensus
225	ENSG00000160710	ADAR	TRUE	TRUE	Consensus
291	ENSG00000239900	ADSL	TRUE	TRUE	Consensus
318	ENSG00000038002	AGA	TRUE	TRUE	Consensus
319	ENSG00000157766	ACAN	TRUE	TRUE	Consensus
321	ENSG00000162688	AGL	TRUE	TRUE	Consensus
327	ENSG00000018510	AGPS	TRUE	TRUE	Consensus
341	ENSG00000172482	AGXT	TRUE	TRUE	Consensus
359	ENSG00000129221	AIPL1	TRUE	TRUE	Consensus
360	ENSG00000160224	AIRE	TRUE	TRUE	Consensus
362	ENSG00000004455	AK2	TRUE	TRUE	Consensus
388	ENSG00000122787	AKR1D1	TRUE	TRUE	Consensus
403	ENSG00000072210	ALDH3A2	TRUE	TRUE	Consensus
406	ENSG00000159423	ALDH4A1	TRUE	TRUE	Consensus
408	ENSG00000112294	ALDH5A1	TRUE	TRUE	Consensus
409	ENSG00000184254	ALDH1A3	TRUE	TRUE	Consensus
414	ENSG00000149925	ALDOA	TRUE	TRUE	Consensus
428	ENSG00000116127	ALMS1	TRUE	TRUE	Consensus
438	ENSG00000162551	ALPL	TRUE	TRUE	Consensus
443	ENSG00000003393	ALS2	TRUE	TRUE	Consensus
449	ENSG00000156150	ALX3	TRUE	TRUE	Consensus
450	ENSG00000052850	ALX4	TRUE	TRUE	Consensus
469	ENSG00000116337	AMPD2	TRUE	TRUE	Consensus
473	ENSG00000145020	AMT	TRUE	TRUE	Consensus
496	ENSG00000183421	RIPK4	TRUE	TRUE	Consensus
567	ENSG00000103723	AP3B2	TRUE	TRUE	Consensus
572	ENSG00000134262	AP4B1	TRUE	TRUE	Consensus
573	ENSG00000081014	AP4E1	TRUE	TRUE	Consensus
574	ENSG00000221838	AP4M1	TRUE	TRUE	Consensus
575	ENSG00000100478	AP4S1	TRUE	TRUE	Consensus
663	ENSG00000118520	ARG1	TRUE	TRUE	Consensus
713	ENSG00000100299	ARSA	TRUE	TRUE	Consensus
714	ENSG00000113273	ARSB	TRUE	TRUE	Consensus
735	ENSG00000104763	ASAH1	TRUE	TRUE	Consensus
746	ENSG00000126522	ASL	TRUE	TRUE	Consensus
753	ENSG00000070669	ASNS	TRUE	TRUE	Consensus
756	ENSG00000108381	ASPA	TRUE	TRUE	Consensus
757	ENSG00000198363	ASPH	TRUE	TRUE	Consensus
758	ENSG00000130707	ASS1	TRUE	TRUE	Consensus
795	ENSG00000149311	ATM	TRUE	TRUE	Consensus
823	ENSG00000152234	ATP5F1A	TRUE	TRUE	Consensus
851	ENSG00000114573	ATP6V1A	TRUE	TRUE	Consensus
853	ENSG00000116039	ATP6V1B1	TRUE	TRUE	Consensus
857	ENSG00000131100	ATP6V1E1	TRUE	TRUE	Consensus
877	ENSG00000164904	ALDH7A1	TRUE	TRUE	Consensus
882	ENSG00000175054	ATR	TRUE	TRUE	Consensus
888	ENSG00000130294	KIF1A	TRUE	TRUE	Consensus
890	ENSG00000148090	AUH	TRUE	TRUE	Consensus
924	ENSG00000086062	B4GALT1	TRUE	TRUE	Consensus
930	ENSG00000027847	B4GALT7	TRUE	TRUE	Consensus
951	ENSG00000109705	NKX3-2	TRUE	TRUE	Consensus
966	ENSG00000174483	BBS1	TRUE	TRUE	Consensus
967	ENSG00000125124	BBS2	TRUE	TRUE	Consensus
969	ENSG00000140463	BBS4	TRUE	TRUE	Consensus
970	ENSG00000163093	BBS5	TRUE	TRUE	Consensus
986	ENSG00000248098	BCKDHA	TRUE	TRUE	Consensus
987	ENSG00000083123	BCKDHB	TRUE	TRUE	Consensus
1020	ENSG00000074582	BCS1L	TRUE	TRUE	Consensus
1052	ENSG00000136717	BIN1	TRUE	TRUE	Consensus
1058	ENSG00000197299	BLM	TRUE	TRUE	Consensus
1077	ENSG00000138696	BMPR1B	TRUE	TRUE	Consensus
1100	ENSG00000012048	BRCA1	TRUE	TRUE	Consensus
1101	ENSG00000139618	BRCA2	TRUE	TRUE	Consensus
1122	ENSG00000169814	BTD	TRUE	TRUE	Consensus
1149	ENSG00000156970	BUB1B	TRUE	TRUE	Consensus
1243	ENSG00000108561	C1QBP	TRUE	TRUE	Consensus
1260	ENSG00000160226	CFAP410	TRUE	TRUE	Consensus
1362	ENSG00000260230	FRRS1L	TRUE	TRUE	Consensus
1373	ENSG00000104267	CA2	TRUE	TRUE	Consensus
1377	ENSG00000174990	CA5A	TRUE	TRUE	Consensus
1382	ENSG00000178538	CA8	TRUE	TRUE	Consensus
1391	ENSG00000157388	CACNA1D	TRUE	TRUE	Consensus
1421	ENSG00000178537	SLC25A20	TRUE	TRUE	Consensus
1424	ENSG00000084774	CAD	TRUE	TRUE	Consensus
1494	ENSG00000180318	ALX1	TRUE	TRUE	Consensus
1530	ENSG00000107745	MICU1	TRUE	TRUE	Consensus
1550	ENSG00000160200	CBS	TRUE	TRUE	Consensus
1630	ENSG00000177697	CD151	TRUE	TRUE	Consensus
1739	ENSG00000093009	CDC45	TRUE	TRUE	Consensus
1742	ENSG00000198589	LRBA	TRUE	TRUE	Consensus
1750	ENSG00000140937	CDH11	TRUE	TRUE	Consensus
1762	ENSG00000062038	CDH3	TRUE	TRUE	Consensus
1857	ENSG00000117724	CENPF	TRUE	TRUE	Consensus
1875	ENSG00000165410	CFL2	TRUE	TRUE	Consensus
1955	ENSG00000138435	CHRNA1	TRUE	TRUE	Consensus
1961	ENSG00000170175	CHRNB1	TRUE	TRUE	Consensus
1967	ENSG00000196811	CHRNG	TRUE	TRUE	Consensus
1968	ENSG00000143669	LYST	TRUE	TRUE	Consensus
1971	ENSG00000122863	CHST3	TRUE	TRUE	Consensus
1974	ENSG00000213341	CHUK	TRUE	TRUE	Consensus
1975	ENSG00000119614	VSX2	TRUE	TRUE	Consensus
1985	ENSG00000122966	CIT	TRUE	TRUE	Consensus
2025	ENSG00000103249	CLCN7	TRUE	TRUE	Consensus
2027	ENSG00000184908	CLCNKB	TRUE	TRUE	Consensus
2040	ENSG00000164007	CLDN19	TRUE	TRUE	Consensus
2073	ENSG00000166340	TPP1	TRUE	TRUE	Consensus
2074	ENSG00000188603	CLN3	TRUE	TRUE	Consensus
2076	ENSG00000102805	CLN5	TRUE	TRUE	Consensus
2077	ENSG00000128973	CLN6	TRUE	TRUE	Consensus
2079	ENSG00000182372	CLN8	TRUE	TRUE	Consensus
2084	ENSG00000125656	CLPP	TRUE	TRUE	Consensus
2183	ENSG00000132549	VPS13B	TRUE	TRUE	Consensus
2186	ENSG00000060718	COL11A1	TRUE	TRUE	Consensus
2187	ENSG00000204248	COL11A2	TRUE	TRUE	Consensus
2190	ENSG00000197467	COL13A1	TRUE	TRUE	Consensus
2195	ENSG00000182871	COL18A1	TRUE	TRUE	Consensus
2204	ENSG00000169031	COL4A3	TRUE	TRUE	Consensus
2206	ENSG00000081052	COL4A4	TRUE	TRUE	Consensus
2212	ENSG00000142173	COL6A2	TRUE	TRUE	Consensus
2213	ENSG00000163359	COL6A3	TRUE	TRUE	Consensus
2217	ENSG00000112280	COL9A1	TRUE	TRUE	Consensus
2218	ENSG00000049089	COL9A2	TRUE	TRUE	Consensus
2260	ENSG00000006695	COX10	TRUE	TRUE	Consensus
2263	ENSG00000014919	COX15	TRUE	TRUE	Consensus
2280	ENSG00000126267	COX6B1	TRUE	TRUE	Consensus
2323	ENSG00000021826	CPS1	TRUE	TRUE	Consensus
2343	ENSG00000134376	CRB1	TRUE	TRUE	Consensus
2375	ENSG00000042429	MED17	TRUE	TRUE	Consensus
2377	ENSG00000160563	MED27	TRUE	TRUE	Consensus
2388	ENSG00000160202	CRYAA	TRUE	TRUE	Consensus
2397	ENSG00000100122	CRYBB1	TRUE	TRUE	Consensus
2400	ENSG00000100053	CRYBB3	TRUE	TRUE	Consensus
2433	ENSG00000182578	CSF1R	TRUE	TRUE	Consensus
2481	ENSG00000121552	CSTA	TRUE	TRUE	Consensus
2482	ENSG00000160213	CSTB	TRUE	TRUE	Consensus
2498	ENSG00000060069	CTDP1	TRUE	TRUE	Consensus
2510	ENSG00000066032	CTNNA2	TRUE	TRUE	Consensus
2518	ENSG00000040531	CTNS	TRUE	TRUE	Consensus
2529	ENSG00000117984	CTSD	TRUE	TRUE	Consensus
2536	ENSG00000143387	CTSK	TRUE	TRUE	Consensus
2579	ENSG00000179091	CYC1	TRUE	TRUE	Consensus
2597	ENSG00000138061	CYP1B1	TRUE	TRUE	Consensus
2605	ENSG00000135929	CYP27A1	TRUE	TRUE	Consensus
2666	ENSG00000173402	DAG1	TRUE	TRUE	Consensus
2678	ENSG00000115866	DARS1	TRUE	TRUE	Consensus
2698	ENSG00000137992	DBT	TRUE	TRUE	Consensus
2701	ENSG00000187323	DCC	TRUE	TRUE	Consensus
2718	ENSG00000134574	DDB2	TRUE	TRUE	Consensus
2719	ENSG00000132437	DDC	TRUE	TRUE	Consensus
2731	ENSG00000162733	DDR2	TRUE	TRUE	Consensus
2736	ENSG00000013573	DDX11	TRUE	TRUE	Consensus
2799	ENSG00000083307	GRHL2	TRUE	TRUE	Consensus
2859	ENSG00000116133	DHCR24	TRUE	TRUE	Consensus
2860	ENSG00000172893	DHCR7	TRUE	TRUE	Consensus
2861	ENSG00000228716	DHFR	TRUE	TRUE	Consensus
2867	ENSG00000102967	DHODH	TRUE	TRUE	Consensus
2869	ENSG00000095059	DHPS	TRUE	TRUE	Consensus
2873	ENSG00000100243	CYB5R3	TRUE	TRUE	Consensus
2895	ENSG00000135960	EDAR	TRUE	TRUE	Consensus
2896	ENSG00000150768	DLAT	TRUE	TRUE	Consensus
2898	ENSG00000091140	DLD	TRUE	TRUE	Consensus
2909	ENSG00000090932	DLL3	TRUE	TRUE	Consensus
2932	ENSG00000152592	DMP1	TRUE	TRUE	Consensus
2950	ENSG00000039139	DNAH5	TRUE	TRUE	Consensus
2953	ENSG00000007174	DNAH9	TRUE	TRUE	Consensus
2962	ENSG00000187240	DYNC2H1	TRUE	TRUE	Consensus
2964	ENSG00000077380	DYNC1I2	TRUE	TRUE	Consensus
2979	ENSG00000088305	DNMT3B	TRUE	TRUE	Consensus
2995	ENSG00000172269	DPAGT1	TRUE	TRUE	Consensus
3005	ENSG00000000419	DPM1	TRUE	TRUE	Consensus
3007	ENSG00000179085	DPM3	TRUE	TRUE	Consensus
3048	ENSG00000134760	DSG1	TRUE	TRUE	Consensus
3147	ENSG00000171551	ECEL1	TRUE	TRUE	Consensus
3151	ENSG00000127884	ECHS1	TRUE	TRUE	Consensus
3153	ENSG00000143369	ECM1	TRUE	TRUE	Consensus
3219	ENSG00000172638	EFEMP2	TRUE	TRUE	Consensus
3233	ENSG00000105429	MEGF8	TRUE	TRUE	Consensus
3255	ENSG00000172071	EIF2AK3	TRUE	TRUE	Consensus
3260	ENSG00000115211	EIF2B4	TRUE	TRUE	Consensus
3261	ENSG00000145191	EIF2B5	TRUE	TRUE	Consensus
3275	ENSG00000175390	EIF3F	TRUE	TRUE	Consensus
3356	ENSG00000197594	ENPP1	TRUE	TRUE	Consensus
3433	ENSG00000012061	ERCC1	TRUE	TRUE	Consensus
3434	ENSG00000104884	ERCC2	TRUE	TRUE	Consensus
3435	ENSG00000163161	ERCC3	TRUE	TRUE	Consensus
3436	ENSG00000175595	ERCC4	TRUE	TRUE	Consensus
3437	ENSG00000134899	ERCC5	TRUE	TRUE	Consensus
3438	ENSG00000225830	ERCC6	TRUE	TRUE	Consensus
3439	ENSG00000049167	ERCC8	TRUE	TRUE	Consensus
3481	ENSG00000140374	ETFA	TRUE	TRUE	Consensus
3482	ENSG00000105379	ETFB	TRUE	TRUE	Consensus
3483	ENSG00000171503	ETFDH	TRUE	TRUE	Consensus
3497	ENSG00000072840	EVC	TRUE	TRUE	Consensus
3518	ENSG00000012232	EXTL3	TRUE	TRUE	Consensus
3579	ENSG00000103876	FAH	TRUE	TRUE	Consensus
3582	ENSG00000187741	FANCA	TRUE	TRUE	Consensus
3584	ENSG00000158169	FANCC	TRUE	TRUE	Consensus
3585	ENSG00000144554	FANCD2	TRUE	TRUE	Consensus
3586	ENSG00000112039	FANCE	TRUE	TRUE	Consensus
3587	ENSG00000183161	FANCF	TRUE	TRUE	Consensus
3588	ENSG00000221829	FANCG	TRUE	TRUE	Consensus
3606	ENSG00000165140	FBP1	TRUE	TRUE	Consensus
3622	ENSG00000106692	FKTN	TRUE	TRUE	Consensus
3681	ENSG00000186895	FGF3	TRUE	TRUE	Consensus
3700	ENSG00000091483	FH	TRUE	TRUE	Consensus
3706	ENSG00000081923	ATP8B1	TRUE	TRUE	Consensus
3755	ENSG00000136068	FLNB	TRUE	TRUE	Consensus
3791	ENSG00000110195	FOLR1	TRUE	TRUE	Consensus
3806	ENSG00000178919	FOXE1	TRUE	TRUE	Consensus
3808	ENSG00000186790	FOXE3	TRUE	TRUE	Consensus
3974	ENSG00000160282	FTCD	TRUE	TRUE	Consensus
4006	ENSG00000179163	FUCA1	TRUE	TRUE	Consensus
4019	ENSG00000033170	FUT8	TRUE	TRUE	Consensus
4044	ENSG00000164930	FZD6	TRUE	TRUE	Consensus
4061	ENSG00000137700	SLC37A4	TRUE	TRUE	Consensus
4065	ENSG00000171298	GAA	TRUE	TRUE	Consensus
4115	ENSG00000054983	GALC	TRUE	TRUE	Consensus
4116	ENSG00000117308	GALE	TRUE	TRUE	Consensus
4118	ENSG00000108479	GALK1	TRUE	TRUE	Consensus
4122	ENSG00000141012	GALNS	TRUE	TRUE	Consensus
4135	ENSG00000213930	GALT	TRUE	TRUE	Consensus
4136	ENSG00000130005	GAMT	TRUE	TRUE	Consensus
4137	ENSG00000261609	GAN	TRUE	TRUE	Consensus
4166	ENSG00000141013	GAS8	TRUE	TRUE	Consensus
4175	ENSG00000171766	GATM	TRUE	TRUE	Consensus
4177	ENSG00000177628	GBA1	TRUE	TRUE	Consensus
4180	ENSG00000114480	GBE1	TRUE	TRUE	Consensus
4189	ENSG00000105607	GCDH	TRUE	TRUE	Consensus
4193	ENSG00000131979	GCH1	TRUE	TRUE	Consensus
4208	ENSG00000140905	GCSH	TRUE	TRUE	Consensus
4214	ENSG00000130283	GDF1	TRUE	TRUE	Consensus
4220	ENSG00000125965	GDF5	TRUE	TRUE	Consensus
4263	ENSG00000112964	GHR	TRUE	TRUE	Consensus
4274	ENSG00000152661	GJA1	TRUE	TRUE	Consensus
4285	ENSG00000188910	GJB3	TRUE	TRUE	Consensus
4298	ENSG00000170266	GLB1	TRUE	TRUE	Consensus
4313	ENSG00000178445	GLDC	TRUE	TRUE	Consensus
4315	ENSG00000119392	GLE1	TRUE	TRUE	Consensus
4326	ENSG00000145888	GLRA1	TRUE	TRUE	Consensus
4329	ENSG00000109738	GLRB	TRUE	TRUE	Consensus
4341	ENSG00000135821	GLUL	TRUE	TRUE	Consensus
4367	ENSG00000196743	GM2A	TRUE	TRUE	Consensus
4401	ENSG00000069966	GNB5	TRUE	TRUE	Consensus
4416	ENSG00000116906	GNPAT	TRUE	TRUE	Consensus
4422	ENSG00000135677	GNS	TRUE	TRUE	Consensus
4446	ENSG00000197858	GPAA1	TRUE	TRUE	Consensus
4454	ENSG00000183098	GPC6	TRUE	TRUE	Consensus
4512	ENSG00000205336	ADGRG1	TRUE	TRUE	Consensus
4576	ENSG00000152208	GRID2	TRUE	TRUE	Consensus
4593	ENSG00000152822	GRM1	TRUE	TRUE	Consensus
4598	ENSG00000113262	GRM6	TRUE	TRUE	Consensus
4599	ENSG00000196277	GRM7	TRUE	TRUE	Consensus
4670	ENSG00000172432	GTPBP2	TRUE	TRUE	Consensus
4688	ENSG00000070019	GUCY2C	TRUE	TRUE	Consensus
4696	ENSG00000169919	GUSB	TRUE	TRUE	Consensus
4796	ENSG00000162882	HAAO	TRUE	TRUE	Consensus
4799	ENSG00000138796	HADH	TRUE	TRUE	Consensus
4801	ENSG00000084754	HADHA	TRUE	TRUE	Consensus
4867	ENSG00000103657	HERC1	TRUE	TRUE	Consensus
4868	ENSG00000128731	HERC2	TRUE	TRUE	Consensus
4877	ENSG00000163666	HESX1	TRUE	TRUE	Consensus
4878	ENSG00000213614	HEXA	TRUE	TRUE	Consensus
4879	ENSG00000049860	HEXB	TRUE	TRUE	Consensus
4908	ENSG00000198130	HIBCH	TRUE	TRUE	Consensus
4912	ENSG00000169567	HINT1	TRUE	TRUE	Consensus
4976	ENSG00000159267	HLCS	TRUE	TRUE	Consensus
5005	ENSG00000117305	HMGCL	TRUE	TRUE	Consensus
5008	ENSG00000134240	HMGCS2	TRUE	TRUE	Consensus
5017	ENSG00000215612	HMX1	TRUE	TRUE	Consensus
5099	ENSG00000105991	HOXA1	TRUE	TRUE	Consensus
5111	ENSG00000120094	HOXB1	TRUE	TRUE	Consensus
5125	ENSG00000123364	HOXC13	TRUE	TRUE	Consensus
5147	ENSG00000158104	HPD	TRUE	TRUE	Consensus
5154	ENSG00000164120	HPGD	TRUE	TRUE	Consensus
5163	ENSG00000107521	HPS1	TRUE	TRUE	Consensus
5172	ENSG00000168453	HR	TRUE	TRUE	Consensus
5213	ENSG00000133835	HSD17B4	TRUE	TRUE	Consensus
5273	ENSG00000142798	HSPG2	TRUE	TRUE	Consensus
5320	ENSG00000114378	HYAL1	TRUE	TRUE	Consensus
5321	ENSG00000068001	HYAL2	TRUE	TRUE	Consensus
5330	ENSG00000196305	IARS1	TRUE	TRUE	Consensus
5391	ENSG00000127415	IDUA	TRUE	TRUE	Consensus
5464	ENSG00000017427	IGF1	TRUE	TRUE	Consensus
5465	ENSG00000140443	IGF1R	TRUE	TRUE	Consensus
5542	ENSG00000132740	IGHMBP2	TRUE	TRUE	Consensus
5956	ENSG00000163501	IHH	TRUE	TRUE	Consensus
5967	ENSG00000137070	IL11RA	TRUE	TRUE	Consensus
6080	ENSG00000165458	INPPL1	TRUE	TRUE	Consensus
6139	ENSG00000005884	ITGA3	TRUE	TRUE	Consensus
6143	ENSG00000135424	ITGA7	TRUE	TRUE	Consensus
6144	ENSG00000077943	ITGA8	TRUE	TRUE	Consensus
6180	ENSG00000150995	ITPR1	TRUE	TRUE	Consensus
6186	ENSG00000128928	IVD	TRUE	TRUE	Consensus
6189	ENSG00000184916	JAG2	TRUE	TRUE	Consensus
6193	ENSG00000105639	JAK3	TRUE	TRUE	Consensus
6215	ENSG00000065427	KARS1	TRUE	TRUE	Consensus
6217	ENSG00000140854	KATNB1	TRUE	TRUE	Consensus
6240	ENSG00000180509	KCNE1	TRUE	TRUE	Consensus
6256	ENSG00000177807	KCNJ10	TRUE	TRUE	Consensus
6257	ENSG00000187486	KCNJ11	TRUE	TRUE	Consensus
6284	ENSG00000156113	KCNMA1	TRUE	TRUE	Consensus
6294	ENSG00000053918	KCNQ1	TRUE	TRUE	Consensus
6305	ENSG00000136240	KDELR2	TRUE	TRUE	Consensus
6404	ENSG00000118162	KPTN	TRUE	TRUE	Consensus
6481	ENSG00000101680	LAMA1	TRUE	TRUE	Consensus
6482	ENSG00000196569	LAMA2	TRUE	TRUE	Consensus
6486	ENSG00000091136	LAMB1	TRUE	TRUE	Consensus
6494	ENSG00000050555	LAMC3	TRUE	TRUE	Consensus
6511	ENSG00000133424	LARGE1	TRUE	TRUE	Consensus
6518	ENSG00000143815	LBR	TRUE	TRUE	Consensus
6545	ENSG00000166685	COG1	TRUE	TRUE	Consensus
6560	ENSG00000106003	LFNG	TRUE	TRUE	Consensus
6595	ENSG00000107187	LHX3	TRUE	TRUE	Consensus
6597	ENSG00000113594	LIFR	TRUE	TRUE	Consensus
6601	ENSG00000174405	LIG4	TRUE	TRUE	Consensus
6649	ENSG00000163380	LMOD3	TRUE	TRUE	Consensus
6685	ENSG00000121207	LRAT	TRUE	TRUE	Consensus
6694	ENSG00000081479	LRP2	TRUE	TRUE	Consensus
6696	ENSG00000134569	LRP4	TRUE	TRUE	Consensus
6697	ENSG00000162337	LRP5	TRUE	TRUE	Consensus
6715	ENSG00000119681	LTBP2	TRUE	TRUE	Consensus
6716	ENSG00000168056	LTBP3	TRUE	TRUE	Consensus
6742	ENSG00000099949	LZTR1	TRUE	TRUE	Consensus
6757	ENSG00000180660	MAB21L1	TRUE	TRUE	Consensus
6766	ENSG00000110514	MADD	TRUE	TRUE	Consensus
6823	ENSG00000177239	MAN1B1	TRUE	TRUE	Consensus
6826	ENSG00000104774	MAN2B1	TRUE	TRUE	Consensus
6831	ENSG00000109323	MANBA	TRUE	TRUE	Consensus
6901	ENSG00000127241	MASP1	TRUE	TRUE	Consensus
6903	ENSG00000151224	MAT1A	TRUE	TRUE	Consensus
6930	ENSG00000185231	MC2R	TRUE	TRUE	Consensus
6936	ENSG00000078070	MCCC1	TRUE	TRUE	Consensus
6937	ENSG00000131844	MCCC2	TRUE	TRUE	Consensus
6954	ENSG00000147316	MCPH1	TRUE	TRUE	Consensus
7013	ENSG00000005102	MEOX1	TRUE	TRUE	Consensus
7045	ENSG00000168282	MGAT2	TRUE	TRUE	Consensus
7060	ENSG00000111341	MGP	TRUE	TRUE	Consensus
7108	ENSG00000125863	MKKS	TRUE	TRUE	Consensus
7121	ENSG00000011143	MKS1	TRUE	TRUE	Consensus
7146	ENSG00000134160	TRPM1	TRUE	TRUE	Consensus
7150	ENSG00000103150	MLYCD	TRUE	TRUE	Consensus
7159	ENSG00000137745	MMP13	TRUE	TRUE	Consensus
7190	ENSG00000124615	MOCS1	TRUE	TRUE	Consensus
7193	ENSG00000164172	MOCS2	TRUE	TRUE	Consensus
7207	ENSG00000129255	MPDU1	TRUE	TRUE	Consensus
7216	ENSG00000178802	MPI	TRUE	TRUE	Consensus
7224	ENSG00000115204	MPV17	TRUE	TRUE	Consensus
7230	ENSG00000020922	MRE11	TRUE	TRUE	Consensus
7436	ENSG00000177000	MTHFR	TRUE	TRUE	Consensus
7468	ENSG00000116984	MTR	TRUE	TRUE	Consensus
7473	ENSG00000124275	MTRR	TRUE	TRUE	Consensus
7523	ENSG00000108395	TRIM37	TRUE	TRUE	Consensus
7526	ENSG00000146085	MMUT	TRUE	TRUE	Consensus
7549	ENSG00000196091	MYBPC1	TRUE	TRUE	Consensus
7573	ENSG00000109063	MYH3	TRUE	TRUE	Consensus
7602	ENSG00000197535	MYO5A	TRUE	TRUE	Consensus
7603	ENSG00000167306	MYO5B	TRUE	TRUE	Consensus
7606	ENSG00000137474	MYO7A	TRUE	TRUE	Consensus
7631	ENSG00000198951	NAGA	TRUE	TRUE	Consensus
7632	ENSG00000108784	NAGLU	TRUE	TRUE	Consensus
7643	ENSG00000134440	NARS1	TRUE	TRUE	Consensus
7652	ENSG00000104320	NBN	TRUE	TRUE	Consensus
7684	ENSG00000130414	NDUFA10	TRUE	TRUE	Consensus
7698	ENSG00000119013	NDUFB3	TRUE	TRUE	Consensus
7703	ENSG00000166136	NDUFB8	TRUE	TRUE	Consensus
7707	ENSG00000023228	NDUFS1	TRUE	TRUE	Consensus
7711	ENSG00000164258	NDUFS4	TRUE	TRUE	Consensus
7714	ENSG00000115286	NDUFS7	TRUE	TRUE	Consensus
7715	ENSG00000110717	NDUFS8	TRUE	TRUE	Consensus
7716	ENSG00000167792	NDUFV1	TRUE	TRUE	Consensus
7717	ENSG00000178127	NDUFV2	TRUE	TRUE	Consensus
7720	ENSG00000183091	NEB	TRUE	TRUE	Consensus
7744	ENSG00000137601	NEK1	TRUE	TRUE	Consensus
7758	ENSG00000204386	NEU1	TRUE	TRUE	Consensus
7897	ENSG00000141458	NPC1	TRUE	TRUE	Consensus
7905	ENSG00000144061	NPHP1	TRUE	TRUE	Consensus
7907	ENSG00000113971	NPHP3	TRUE	TRUE	Consensus
7908	ENSG00000161270	NPHS1	TRUE	TRUE	Consensus
7944	ENSG00000159899	NPR2	TRUE	TRUE	Consensus
8008	ENSG00000179915	NRXN1	TRUE	TRUE	Consensus
8011	ENSG00000108797	CNTNAP1	TRUE	TRUE	Consensus
8031	ENSG00000198400	NTRK1	TRUE	TRUE	Consensus
8049	ENSG00000164978	NUDT2	TRUE	TRUE	Consensus
8064	ENSG00000126883	NUP214	TRUE	TRUE	Consensus
8104	ENSG00000197822	OCLN	TRUE	TRUE	Consensus
8487	ENSG00000085840	ORC1	TRUE	TRUE	Consensus
8490	ENSG00000115947	ORC4	TRUE	TRUE	Consensus
8527	ENSG00000083720	OXCT1	TRUE	TRUE	Consensus
8549	ENSG00000104164	BLOC1S6	TRUE	TRUE	Consensus
8582	ENSG00000171759	PAH	TRUE	TRUE	Consensus
8604	ENSG00000198682	PAPSS2	TRUE	TRUE	Consensus
8609	ENSG00000140694	PARN	TRUE	TRUE	Consensus
8615	ENSG00000125813	PAX1	TRUE	TRUE	Consensus
8617	ENSG00000135903	PAX3	TRUE	TRUE	Consensus
8636	ENSG00000173599	PC	TRUE	TRUE	Consensus
8646	ENSG00000166228	PCBD1	TRUE	TRUE	Consensus
8653	ENSG00000175198	PCCA	TRUE	TRUE	Consensus
8654	ENSG00000114054	PCCB	TRUE	TRUE	Consensus
8657	ENSG00000113555	PCDH12	TRUE	TRUE	Consensus
8740	ENSG00000131165	CHMP1A	TRUE	TRUE	Consensus
8754	ENSG00000161217	PCYT1A	TRUE	TRUE	Consensus
8756	ENSG00000185813	PCYT2	TRUE	TRUE	Consensus
8789	ENSG00000185527	PDE6G	TRUE	TRUE	Consensus
8840	ENSG00000124299	PEPD	TRUE	TRUE	Consensus
8850	ENSG00000127980	PEX1	TRUE	TRUE	Consensus
8851	ENSG00000157911	PEX10	TRUE	TRUE	Consensus
8853	ENSG00000131779	PEX11B	TRUE	TRUE	Consensus
8854	ENSG00000108733	PEX12	TRUE	TRUE	Consensus
8855	ENSG00000162928	PEX13	TRUE	TRUE	Consensus
8856	ENSG00000142655	PEX14	TRUE	TRUE	Consensus
8857	ENSG00000121680	PEX16	TRUE	TRUE	Consensus
8858	ENSG00000034693	PEX3	TRUE	TRUE	Consensus
8859	ENSG00000124587	PEX6	TRUE	TRUE	Consensus
8860	ENSG00000112357	PEX7	TRUE	TRUE	Consensus
8905	ENSG00000079739	PGM1	TRUE	TRUE	Consensus
8907	ENSG00000013375	PGM3	TRUE	TRUE	Consensus
8923	ENSG00000092621	PHGDH	TRUE	TRUE	Consensus
8959	ENSG00000069943	PIGB	TRUE	TRUE	Consensus
8964	ENSG00000100564	PIGH	TRUE	TRUE	Consensus
8965	ENSG00000142892	PIGK	TRUE	TRUE	Consensus
8966	ENSG00000108474	PIGL	TRUE	TRUE	Consensus
8967	ENSG00000197563	PIGN	TRUE	TRUE	Consensus
8979	ENSG00000145675	PIK3R1	TRUE	TRUE	Consensus
9016	ENSG00000170927	PKHD1	TRUE	TRUE	Consensus
9039	ENSG00000184381	PLA2G6	TRUE	TRUE	Consensus
9043	ENSG00000137055	PLAA	TRUE	TRUE	Consensus
9069	ENSG00000178209	PLEC	TRUE	TRUE	Consensus
9081	ENSG00000083444	PLOD1	TRUE	TRUE	Consensus
9082	ENSG00000152952	PLOD2	TRUE	TRUE	Consensus
9115	ENSG00000140650	PMM2	TRUE	TRUE	Consensus
9122	ENSG00000122512	PMS2	TRUE	TRUE	Consensus
9137	ENSG00000123737	EXOSC9	TRUE	TRUE	Consensus
9154	ENSG00000039650	PNKP	TRUE	TRUE	Consensus
9177	ENSG00000177084	POLE	TRUE	TRUE	Consensus
9179	ENSG00000140521	POLG	TRUE	TRUE	Consensus
9202	ENSG00000130714	POMT1	TRUE	TRUE	Consensus
9210	ENSG00000064835	POU1F1	TRUE	TRUE	Consensus
9251	ENSG00000064601	CTSA	TRUE	TRUE	Consensus
9260	ENSG00000137168	PPIL1	TRUE	TRUE	Consensus
9325	ENSG00000131238	PPT1	TRUE	TRUE	Consensus
9455	ENSG00000175325	PROP1	TRUE	TRUE	Consensus
9457	ENSG00000147471	PLPBP	TRUE	TRUE	Consensus
9479	ENSG00000196365	LONP1	TRUE	TRUE	Consensus
9498	ENSG00000197746	PSAP	TRUE	TRUE	Consensus
9545	ENSG00000204264	PSMB8	TRUE	TRUE	Consensus
9577	ENSG00000146733	PSPH	TRUE	TRUE	Consensus
9606	ENSG00000152266	PTH	TRUE	TRUE	Consensus
9608	ENSG00000160801	PTH1R	TRUE	TRUE	Consensus
9639	ENSG00000165996	HACD1	TRUE	TRUE	Consensus
9689	ENSG00000150787	PTS	TRUE	TRUE	Consensus
9713	ENSG00000162735	PEX19	TRUE	TRUE	Consensus
9717	ENSG00000164751	PEX2	TRUE	TRUE	Consensus
9719	ENSG00000139197	PEX5	TRUE	TRUE	Consensus
9721	ENSG00000183010	PYCR1	TRUE	TRUE	Consensus
9722	ENSG00000059573	ALDH18A1	TRUE	TRUE	Consensus
9725	ENSG00000100504	PYGL	TRUE	TRUE	Consensus
9751	ENSG00000172053	QARS1	TRUE	TRUE	Consensus
9752	ENSG00000151552	QDPR	TRUE	TRUE	Consensus
9820	ENSG00000108384	RAD51C	TRUE	TRUE	Consensus
9853	ENSG00000133704	IPO8	TRUE	TRUE	Consensus
9863	ENSG00000165917	RAPSN	TRUE	TRUE	Consensus
9865	ENSG00000077092	RARB	TRUE	TRUE	Consensus
9870	ENSG00000113643	RARS1	TRUE	TRUE	Consensus
9891	ENSG00000101773	RBBP8	TRUE	TRUE	Consensus
9905	ENSG00000131795	RBM8A	TRUE	TRUE	Consensus
9949	ENSG00000160957	RECQL4	TRUE	TRUE	Consensus
9957	ENSG00000189056	RELN	TRUE	TRUE	Consensus
10257	ENSG00000169071	ROR2	TRUE	TRUE	Consensus
10294	ENSG00000116745	RPE65	TRUE	TRUE	Consensus
10483	ENSG00000196218	RYR1	TRUE	TRUE	Consensus
10519	ENSG00000151835	SACS	TRUE	TRUE	Consensus
10547	ENSG00000109929	SC5D	TRUE	TRUE	Consensus
10603	ENSG00000133028	SCO1	TRUE	TRUE	Consensus
10604	ENSG00000130489	SCO2	TRUE	TRUE	Consensus
10648	ENSG00000164022	AIMP1	TRUE	TRUE	Consensus
10671	ENSG00000054282	SDCCAG8	TRUE	TRUE	Consensus
10680	ENSG00000073578	SDHA	TRUE	TRUE	Consensus
10702	ENSG00000101310	SEC23B	TRUE	TRUE	Consensus
10706	ENSG00000150961	SEC24D	TRUE	TRUE	Consensus
10818	ENSG00000181523	SGSH	TRUE	TRUE	Consensus
10866	ENSG00000126091	ST3GAL3	TRUE	TRUE	Consensus
10872	ENSG00000115525	ST3GAL5	TRUE	TRUE	Consensus
10879	ENSG00000123473	STIL	TRUE	TRUE	Consensus
10898	ENSG00000204351	SKIC2	TRUE	TRUE	Consensus
10914	ENSG00000140199	SLC12A6	TRUE	TRUE	Consensus
10933	ENSG00000119899	SLC17A5	TRUE	TRUE	Consensus
10969	ENSG00000197375	SLC22A5	TRUE	TRUE	Consensus
10978	ENSG00000140090	SLC24A4	TRUE	TRUE	Consensus
10979	ENSG00000100075	SLC25A1	TRUE	TRUE	Consensus
10985	ENSG00000102743	SLC25A15	TRUE	TRUE	Consensus
10994	ENSG00000155850	SLC26A2	TRUE	TRUE	Consensus
10998	ENSG00000167114	SLC27A4	TRUE	TRUE	Consensus
11006	ENSG00000163581	SLC2A2	TRUE	TRUE	Consensus
11021	ENSG00000164414	SLC35A1	TRUE	TRUE	Consensus
11027	ENSG00000004939	SLC4A1	TRUE	TRUE	Consensus
11030	ENSG00000080493	SLC4A4	TRUE	TRUE	Consensus
11040	ENSG00000105641	SLC5A5	TRUE	TRUE	Consensus
11041	ENSG00000138074	SLC5A6	TRUE	TRUE	Consensus
11049	ENSG00000142319	SLC6A3	TRUE	TRUE	Consensus
11051	ENSG00000165970	SLC6A5	TRUE	TRUE	Consensus
11056	ENSG00000196517	SLC6A9	TRUE	TRUE	Consensus
11102	ENSG00000138375	SMARCAL1	TRUE	TRUE	Consensus
11120	ENSG00000166311	SMPD1	TRUE	TRUE	Consensus
11133	ENSG00000099940	SNAP29	TRUE	TRUE	Consensus
11212	ENSG00000104450	SPAG1	TRUE	TRUE	Consensus
11226	ENSG00000104133	SPG11	TRUE	TRUE	Consensus
11257	ENSG00000116096	SPR	TRUE	TRUE	Consensus
11276	ENSG00000173898	SPTBN2	TRUE	TRUE	Consensus
11344	ENSG00000149418	ST14	TRUE	TRUE	Consensus
11359	ENSG00000147465	STAR	TRUE	TRUE	Consensus
11367	ENSG00000173757	STAT5B	TRUE	TRUE	Consensus
11397	ENSG00000142731	PLK4	TRUE	TRUE	Consensus
11449	ENSG00000163541	SUCLG1	TRUE	TRUE	Consensus
11460	ENSG00000139531	SUOX	TRUE	TRUE	Consensus
11474	ENSG00000148290	SURF1	TRUE	TRUE	Consensus
11510	ENSG00000143858	SYT2	TRUE	TRUE	Consensus
11521	ENSG00000166863	TAC3	TRUE	TRUE	Consensus
11528	ENSG00000169836	TACR3	TRUE	TRUE	Consensus
11529	ENSG00000119888	EPCAM	TRUE	TRUE	Consensus
11551	ENSG00000185024	BRF1	TRUE	TRUE	Consensus
11573	ENSG00000198650	TAT	TRUE	TRUE	Consensus
11581	ENSG00000141556	TBCD	TRUE	TRUE	Consensus
11582	ENSG00000116957	TBCE	TRUE	TRUE	Consensus
11594	ENSG00000092607	TBX15	TRUE	TRUE	Consensus
11609	ENSG00000059377	TBXAS1	TRUE	TRUE	Consensus
11653	ENSG00000185339	TCN2	TRUE	TRUE	Consensus
11730	ENSG00000164362	TERT	TRUE	TRUE	Consensus
11782	ENSG00000180176	TH	TRUE	TRUE	Consensus
11831	ENSG00000166548	TK2	TRUE	TRUE	Consensus
11834	ENSG00000163931	TKT	TRUE	TRUE	Consensus
11968	ENSG00000137161	CNPY3	TRUE	TRUE	Consensus
11992	ENSG00000177302	TOP3A	TRUE	TRUE	Consensus
12016	ENSG00000134900	TPP2	TRUE	TRUE	Consensus
12269	ENSG00000213689	TREX1	TRUE	TRUE	Consensus
12305	ENSG00000100815	TRIP11	TRUE	TRUE	Consensus
12310	ENSG00000103671	TRIP4	TRUE	TRUE	Consensus
12370	ENSG00000106477	CEP41	TRUE	TRUE	Consensus
12371	ENSG00000160188	RSPH1	TRUE	TRUE	Consensus
12372	ENSG00000134200	TSHB	TRUE	TRUE	Consensus
12373	ENSG00000165409	TSHR	TRUE	TRUE	Consensus
12403	ENSG00000155657	TTN	TRUE	TRUE	Consensus
12410	ENSG00000183785	TUBA8	TRUE	TRUE	Consensus
12420	ENSG00000178952	TUFM	TRUE	TRUE	Consensus
12442	ENSG00000077498	TYR	TRUE	TRUE	Consensus
12450	ENSG00000107165	TYRP1	TRUE	TRUE	Consensus
12527	ENSG00000169764	UGP2	TRUE	TRUE	Consensus
12530	ENSG00000242366	UGT1A1	TRUE	TRUE	Consensus
12563	ENSG00000114491	UMPS	TRUE	TRUE	Consensus
12582	ENSG00000156467	UQCRB	TRUE	TRUE	Consensus
12592	ENSG00000188690	UROS	TRUE	TRUE	Consensus
12616	ENSG00000184979	USP18	TRUE	TRUE	Consensus
12679	ENSG00000111424	VDR	TRUE	TRUE	Consensus
12698	ENSG00000147852	VLDLR	TRUE	TRUE	Consensus
12712	ENSG00000184056	VPS33B	TRUE	TRUE	Consensus
12718	ENSG00000100749	VRK1	TRUE	TRUE	Consensus
12762	ENSG00000109501	WFS1	TRUE	TRUE	Consensus
12765	ENSG00000109101	FOXN1	TRUE	TRUE	Consensus
12774	ENSG00000125084	WNT1	TRUE	TRUE	Consensus
12775	ENSG00000169884	WNT10B	TRUE	TRUE	Consensus
12786	ENSG00000154764	WNT7A	TRUE	TRUE	Consensus
12799	ENSG00000186153	WWOX	TRUE	TRUE	Consensus
12814	ENSG00000136936	XPA	TRUE	TRUE	Consensus
12816	ENSG00000154767	XPC	TRUE	TRUE	Consensus
12831	ENSG00000152422	XRCC4	TRUE	TRUE	Consensus
12877	ENSG00000084073	ZMPSTE24	TRUE	TRUE	Consensus
13210	ENSG00000113966	ARL6	TRUE	TRUE	Consensus
13356	ENSG00000090674	MCOLN1	TRUE	TRUE	Consensus
13387	ENSG00000160602	NEK8	TRUE	TRUE	Consensus
13394	ENSG00000116218	NPHS2	TRUE	TRUE	Consensus
13420	ENSG00000143363	PRUNE1	TRUE	TRUE	Consensus
13433	ENSG00000154134	ROBO3	TRUE	TRUE	Consensus
13436	ENSG00000092200	RPGRIP1	TRUE	TRUE	Consensus
13444	ENSG00000197496	SLC2A10	TRUE	TRUE	Consensus
13478	ENSG00000151148	UBE3B	TRUE	TRUE	Consensus
13530	ENSG00000118600	RXYLT1	TRUE	TRUE	Consensus
13556	ENSG00000163913	IFT122	TRUE	TRUE	Consensus
13601	ENSG00000112234	FBXL4	TRUE	TRUE	Consensus
13666	ENSG00000094914	AAAS	TRUE	TRUE	Consensus
13681	ENSG00000166341	DCHS1	TRUE	TRUE	Consensus
13709	ENSG00000143753	DEGS1	TRUE	TRUE	Consensus
13733	ENSG00000107736	CDH23	TRUE	TRUE	Consensus
13780	ENSG00000168827	GFM1	TRUE	TRUE	Consensus
13818	ENSG00000124140	SLC12A5	TRUE	TRUE	Consensus
13830	ENSG00000174469	CNTNAP2	TRUE	TRUE	Consensus
13841	ENSG00000112414	ADGRG6	TRUE	TRUE	Consensus
13890	ENSG00000078747	ITCH	TRUE	TRUE	Consensus
13997	ENSG00000130711	PRDM12	TRUE	TRUE	Consensus
14006	ENSG00000165125	TRPV6	TRUE	TRUE	Consensus
14025	ENSG00000115665	SLC5A7	TRUE	TRUE	Consensus
14074	ENSG00000155816	FMN2	TRUE	TRUE	Consensus
14198	ENSG00000006744	ELAC2	TRUE	TRUE	Consensus
14244	ENSG00000099246	RAB18	TRUE	TRUE	Consensus
14263	ENSG00000112210	RAB23	TRUE	TRUE	Consensus
14288	ENSG00000196358	NTNG2	TRUE	TRUE	Consensus
14304	ENSG00000141161	UNC45B	TRUE	TRUE	Consensus
14347	ENSG00000141376	BCAS3	TRUE	TRUE	Consensus
14357	ENSG00000154485	MMP21	TRUE	TRUE	Consensus
14372	ENSG00000142186	SCYL1	TRUE	TRUE	Consensus
14377	ENSG00000145912	NHP2	TRUE	TRUE	Consensus
14409	ENSG00000125454	SLC25A19	TRUE	TRUE	Consensus
14415	ENSG00000118402	ELOVL4	TRUE	TRUE	Consensus
14432	ENSG00000155755	TMEM237	TRUE	TRUE	Consensus
14495	ENSG00000122140	MRPS2	TRUE	TRUE	Consensus
14508	ENSG00000175110	MRPS22	TRUE	TRUE	Consensus
14537	ENSG00000119655	NPC2	TRUE	TRUE	Consensus
14631	ENSG00000197859	ADAMTSL2	TRUE	TRUE	Consensus
14673	ENSG00000163820	FYCO1	TRUE	TRUE	Consensus
14677	ENSG00000177030	DEAF1	TRUE	TRUE	Consensus
14857	ENSG00000164597	COG5	TRUE	TRUE	Consensus
14880	ENSG00000130299	GTPBP3	TRUE	TRUE	Consensus
14896	ENSG00000160460	SPTBN4	TRUE	TRUE	Consensus
14937	ENSG00000087111	PIGS	TRUE	TRUE	Consensus
14938	ENSG00000124155	PIGT	TRUE	TRUE	Consensus
14966	ENSG00000130508	PXDN	TRUE	TRUE	Consensus
14977	ENSG00000135317	SNX14	TRUE	TRUE	Consensus
15505	ENSG00000125505	MBOAT7	TRUE	TRUE	Consensus
15506	ENSG00000170892	TSEN34	TRUE	TRUE	Consensus
15508	ENSG00000177192	PUS1	TRUE	TRUE	Consensus
15516	ENSG00000103489	XYLT1	TRUE	TRUE	Consensus
15517	ENSG00000015532	XYLT2	TRUE	TRUE	Consensus
15532	ENSG00000166086	JAM3	TRUE	TRUE	Consensus
15625	ENSG00000151779	NBAS	TRUE	TRUE	Consensus
15646	ENSG00000122550	KLHL7	TRUE	TRUE	Consensus
15672	ENSG00000086848	ALG9	TRUE	TRUE	Consensus
15714	ENSG00000138095	LRPPRC	TRUE	TRUE	Consensus
15717	ENSG00000179409	GEMIN4	TRUE	TRUE	Consensus
15808	ENSG00000125812	GZF1	TRUE	TRUE	Consensus
15822	ENSG00000164830	OXR1	TRUE	TRUE	Consensus
15853	ENSG00000124198	ARFGEF2	TRUE	TRUE	Consensus
15888	ENSG00000258366	RTEL1	TRUE	TRUE	Consensus
15917	ENSG00000182621	PLCB1	TRUE	TRUE	Consensus
15925	ENSG00000101347	SAMHD1	TRUE	TRUE	Consensus
15954	ENSG00000132773	TOE1	TRUE	TRUE	Consensus
15984	ENSG00000137074	APTX	TRUE	TRUE	Consensus
15999	ENSG00000162430	SELENON	TRUE	TRUE	Consensus
16002	ENSG00000168303	MPLKIP	TRUE	TRUE	Consensus
16066	ENSG00000078124	ACER3	TRUE	TRUE	Consensus
16068	ENSG00000160299	PCNT	TRUE	TRUE	Consensus
16133	ENSG00000125875	TBC1D20	TRUE	TRUE	Consensus
16175	ENSG00000101282	RSPO4	TRUE	TRUE	Consensus
16187	ENSG00000101276	SLC52A3	TRUE	TRUE	Consensus
16197	ENSG00000172315	TP53RK	TRUE	TRUE	Consensus
16266	ENSG00000135917	SLC19A3	TRUE	TRUE	Consensus
16268	ENSG00000032444	PNPLA6	TRUE	TRUE	Consensus
16287	ENSG00000169599	NFU1	TRUE	TRUE	Consensus
16380	ENSG00000119401	TRIM32	TRUE	TRUE	Consensus
16429	ENSG00000121897	LIAS	TRUE	TRUE	Consensus
16438	ENSG00000088836	SLC4A11	TRUE	TRUE	Consensus
16491	ENSG00000177595	PIDD1	TRUE	TRUE	Consensus
16512	ENSG00000162399	BSND	TRUE	TRUE	Consensus
16517	ENSG00000187045	TMPRSS6	TRUE	TRUE	Consensus
16618	ENSG00000074071	MRPS34	TRUE	TRUE	Consensus
16691	ENSG00000137822	TUBGCP4	TRUE	TRUE	Consensus
16725	ENSG00000129295	DNAAF11	TRUE	TRUE	Consensus
16732	ENSG00000124370	MCEE	TRUE	TRUE	Consensus
16808	ENSG00000159459	UBR1	TRUE	TRUE	Consensus
16812	ENSG00000163050	COQ8A	TRUE	TRUE	Consensus
16873	ENSG00000112367	FIG4	TRUE	TRUE	Consensus
16901	ENSG00000072195	SPEG	TRUE	TRUE	Consensus
16915	ENSG00000143575	HAX1	TRUE	TRUE	Consensus
16950	ENSG00000124356	STAMBP	TRUE	TRUE	Consensus
17063	ENSG00000115839	RAB3GAP1	TRUE	TRUE	Consensus
17082	ENSG00000100427	MLC1	TRUE	TRUE	Consensus
17089	ENSG00000131018	SYNE1	TRUE	TRUE	Consensus
17095	ENSG00000011376	LARS2	TRUE	TRUE	Consensus
17110	ENSG00000140873	ADAMTS18	TRUE	TRUE	Consensus
17151	ENSG00000091651	ORC6	TRUE	TRUE	Consensus
17168	ENSG00000118873	RAB3GAP2	TRUE	TRUE	Consensus
17175	ENSG00000138193	PLCE1	TRUE	TRUE	Consensus
17198	ENSG00000131873	CHSY1	TRUE	TRUE	Consensus
17213	ENSG00000118004	COLEC11	TRUE	TRUE	Consensus
17258	ENSG00000135049	AGTPBP1	TRUE	TRUE	Consensus
17272	ENSG00000151849	CENPJ	TRUE	TRUE	Consensus
17296	ENSG00000048392	RRM2B	TRUE	TRUE	Consensus
17341	ENSG00000072756	TRNT1	TRUE	TRUE	Consensus
17366	ENSG00000008311	AASS	TRUE	TRUE	Consensus
17494	ENSG00000198835	GJC2	TRUE	TRUE	Consensus
17619	ENSG00000072864	NDE1	TRUE	TRUE	Consensus
17646	ENSG00000151092	NGLY1	TRUE	TRUE	Consensus
17697	ENSG00000104835	SARS2	TRUE	TRUE	Consensus
17759	ENSG00000148459	PDSS1	TRUE	TRUE	Consensus
17770	ENSG00000174373	RALGAPA1	TRUE	TRUE	Consensus
17820	ENSG00000122643	NT5C3A	TRUE	TRUE	Consensus
17877	ENSG00000173614	NMNAT1	TRUE	TRUE	Consensus
17893	ENSG00000148985	PGAP2	TRUE	TRUE	Consensus
17939	ENSG00000162426	SLC45A1	TRUE	TRUE	Consensus
17944	ENSG00000107371	EXOSC3	TRUE	TRUE	Consensus
17966	ENSG00000173588	CEP83	TRUE	TRUE	Consensus
17978	ENSG00000176022	B3GALT6	TRUE	TRUE	Consensus
17996	ENSG00000161653	NAGS	TRUE	TRUE	Consensus
17997	ENSG00000181027	FKRP	TRUE	TRUE	Consensus
18028	ENSG00000092094	OSGEP	TRUE	TRUE	Consensus
18039	ENSG00000117139	KDM5B	TRUE	TRUE	Consensus
18053	ENSG00000158683	PKD1L1	TRUE	TRUE	Consensus
18085	ENSG00000244045	TMEM199	TRUE	TRUE	Consensus
18119	ENSG00000145375	SPATA5	TRUE	TRUE	Consensus
18121	ENSG00000235718	MFRP	TRUE	TRUE	Consensus
18127	ENSG00000128159	TUBGCP6	TRUE	TRUE	Consensus
18141	ENSG00000146038	DCDC2	TRUE	TRUE	Consensus
18150	ENSG00000133454	MYO18B	TRUE	TRUE	Consensus
18153	ENSG00000240505	TNFRSF13B	TRUE	TRUE	Consensus
18169	ENSG00000141756	FKBP10	TRUE	TRUE	Consensus
18188	ENSG00000143183	TMCO1	TRUE	TRUE	Consensus
18294	ENSG00000033011	ALG1	TRUE	TRUE	Consensus
18324	ENSG00000099377	HSD3B7	TRUE	TRUE	Consensus
18340	ENSG00000157796	WDR19	TRUE	TRUE	Consensus
18374	ENSG00000172987	HPSE2	TRUE	TRUE	Consensus
18453	ENSG00000163382	NAXE	TRUE	TRUE	Consensus
18518	ENSG00000104889	RNASEH2A	TRUE	TRUE	Consensus
18576	ENSG00000152669	CCNO	TRUE	TRUE	Consensus
18599	ENSG00000130640	TUBGCP2	TRUE	TRUE	Consensus
18620	ENSG00000103051	COG4	TRUE	TRUE	Consensus
18622	ENSG00000168434	COG7	TRUE	TRUE	Consensus
18623	ENSG00000213380	COG8	TRUE	TRUE	Consensus
18625	ENSG00000106080	FKBP14	TRUE	TRUE	Consensus
18647	ENSG00000130347	RTN4IP1	TRUE	TRUE	Consensus
18654	ENSG00000176225	RTTN	TRUE	TRUE	Consensus
18662	ENSG00000134438	RAX	TRUE	TRUE	Consensus
18672	ENSG00000136861	CDK5RAP2	TRUE	TRUE	Consensus
18683	ENSG00000141543	EIF4A3	TRUE	TRUE	Consensus
18688	ENSG00000148204	CRB2	TRUE	TRUE	Consensus
18712	ENSG00000153902	LGI4	TRUE	TRUE	Consensus
18750	ENSG00000132669	RIN2	TRUE	TRUE	Consensus
18758	ENSG00000138686	BBS7	TRUE	TRUE	Consensus
18838	ENSG00000104881	PPP1R13L	TRUE	TRUE	Consensus
18871	ENSG00000151611	MMAA	TRUE	TRUE	Consensus
18986	ENSG00000070610	GBA2	TRUE	TRUE	Consensus
19048	ENSG00000066279	ASPM	TRUE	TRUE	Consensus
19082	ENSG00000102452	NALCN	TRUE	TRUE	Consensus
19104	ENSG00000131697	NPHP4	TRUE	TRUE	Consensus
19129	ENSG00000135069	PSAT1	TRUE	TRUE	Consensus
19139	ENSG00000085998	POMGNT1	TRUE	TRUE	Consensus
19181	ENSG00000118193	KIF14	TRUE	TRUE	Consensus
19185	ENSG00000138759	FRAS1	TRUE	TRUE	Consensus
19189	ENSG00000130158	DOCK6	TRUE	TRUE	Consensus
19190	ENSG00000116641	DOCK7	TRUE	TRUE	Consensus
19191	ENSG00000107099	DOCK8	TRUE	TRUE	Consensus
19237	ENSG00000095380	NANS	TRUE	TRUE	Consensus
19261	ENSG00000135297	MTO1	TRUE	TRUE	Consensus
19274	ENSG00000136319	TTC5	TRUE	TRUE	Consensus
19316	ENSG00000117385	P3H1	TRUE	TRUE	Consensus
19321	ENSG00000148826	NKX6-2	TRUE	TRUE	Consensus
19331	ENSG00000139428	MMAB	TRUE	TRUE	Consensus
19344	ENSG00000184014	DENND5A	TRUE	TRUE	Consensus
19358	ENSG00000182858	ALG12	TRUE	TRUE	Consensus
19368	ENSG00000157423	HYDIN	TRUE	TRUE	Consensus
19412	ENSG00000004838	ZMYND10	TRUE	TRUE	Consensus
19440	ENSG00000126524	SBDS	TRUE	TRUE	Consensus
19688	ENSG00000143217	NECTIN4	TRUE	TRUE	Consensus
19691	ENSG00000116353	MECR	TRUE	TRUE	Consensus
19693	ENSG00000167113	COQ4	TRUE	TRUE	Consensus
19714	ENSG00000100523	DDHD1	TRUE	TRUE	Consensus
19721	ENSG00000171302	CANT1	TRUE	TRUE	Consensus
19743	ENSG00000009830	POMT2	TRUE	TRUE	Consensus
19747	ENSG00000173040	EVC2	TRUE	TRUE	Consensus
19750	ENSG00000068724	TTC7A	TRUE	TRUE	Consensus
19869	ENSG00000244486	SCARF2	TRUE	TRUE	Consensus
19943	ENSG00000196655	TRAPPC4	TRUE	TRUE	Consensus
19954	ENSG00000177542	SLC25A22	TRUE	TRUE	Consensus
19957	ENSG00000196663	TECPR2	TRUE	TRUE	Consensus
19959	ENSG00000198718	TOGARAM1	TRUE	TRUE	Consensus
19960	ENSG00000100578	KIAA0586	TRUE	TRUE	Consensus
19967	ENSG00000015133	CCDC88C	TRUE	TRUE	Consensus
20043	ENSG00000082516	GEMIN5	TRUE	TRUE	Consensus
20087	ENSG00000165533	TTC8	TRUE	TRUE	Consensus
20105	ENSG00000119686	FLVCR2	TRUE	TRUE	Consensus
20194	ENSG00000171453	POLR1C	TRUE	TRUE	Consensus
20197	ENSG00000181830	SLC35C1	TRUE	TRUE	Consensus
20278	ENSG00000151413	NUBPL	TRUE	TRUE	Consensus
20286	ENSG00000043514	TRIT1	TRUE	TRUE	Consensus
20318	ENSG00000198732	SMOC1	TRUE	TRUE	Consensus
20323	ENSG00000112562	SMOC2	TRUE	TRUE	Consensus
20324	ENSG00000088451	TGDS	TRUE	TRUE	Consensus
20347	ENSG00000151445	VIPAS39	TRUE	TRUE	Consensus
20376	ENSG00000144455	SUMF1	TRUE	TRUE	Consensus
20473	ENSG00000136492	BRIP1	TRUE	TRUE	Consensus
20492	ENSG00000256053	COA8	TRUE	TRUE	Consensus
20499	ENSG00000087299	L2HGDH	TRUE	TRUE	Consensus
20582	ENSG00000155016	CYP2U1	TRUE	TRUE	Consensus
20597	ENSG00000120686	UFM1	TRUE	TRUE	Consensus
20670	ENSG00000233608	TWIST2	TRUE	TRUE	Consensus
20730	ENSG00000135931	ARMC9	TRUE	TRUE	Consensus
20748	ENSG00000115392	FANCL	TRUE	TRUE	Consensus
20761	ENSG00000072121	ZFYVE26	TRUE	TRUE	Consensus
20800	ENSG00000116704	SLC35D1	TRUE	TRUE	Consensus
20859	ENSG00000165915	SLC39A13	TRUE	TRUE	Consensus
20862	ENSG00000138821	SLC39A8	TRUE	TRUE	Consensus
20889	ENSG00000198799	LRIG2	TRUE	TRUE	Consensus
21014	ENSG00000169604	ANTXR1	TRUE	TRUE	Consensus
21024	ENSG00000044090	CUL7	TRUE	TRUE	Consensus
21033	ENSG00000085382	HACE1	TRUE	TRUE	Consensus
21061	ENSG00000122335	SERAC1	TRUE	TRUE	Consensus
21062	ENSG00000145982	FARS2	TRUE	TRUE	Consensus
21157	ENSG00000272047	GTF2H5	TRUE	TRUE	Consensus
21176	ENSG00000155906	RMND1	TRUE	TRUE	Consensus
21246	ENSG00000180316	PNPLA1	TRUE	TRUE	Consensus
21304	ENSG00000116863	ADPRS	TRUE	TRUE	Consensus
21317	ENSG00000141627	DYM	TRUE	TRUE	Consensus
21350	ENSG00000110435	PDHX	TRUE	TRUE	Consensus
21396	ENSG00000011198	ABHD5	TRUE	TRUE	Consensus
21406	ENSG00000146282	RARS2	TRUE	TRUE	Consensus
21424	ENSG00000096872	IFT74	TRUE	TRUE	Consensus
21474	ENSG00000148384	INPP5E	TRUE	TRUE	Consensus
21478	ENSG00000185002	RFX6	TRUE	TRUE	Consensus
21493	ENSG00000256061	DNAAF4	TRUE	TRUE	Consensus
21497	ENSG00000177646	ACAD9	TRUE	TRUE	Consensus
21575	ENSG00000135541	AHI1	TRUE	TRUE	Consensus
21686	ENSG00000026297	RNASET2	TRUE	TRUE	Consensus
21701	ENSG00000106009	BRAT1	TRUE	TRUE	Consensus
21862	ENSG00000126870	DYNC2I1	TRUE	TRUE	Consensus
21869	ENSG00000006530	AGK	TRUE	TRUE	Consensus
21957	ENSG00000243335	KCTD7	TRUE	TRUE	Consensus
22140	ENSG00000177706	FAM20C	TRUE	TRUE	Consensus
22788	ENSG00000128610	FEZF1	TRUE	TRUE	Consensus
22923	ENSG00000144591	GMPPA	TRUE	TRUE	Consensus
22932	ENSG00000173540	GMPPB	TRUE	TRUE	Consensus
22965	ENSG00000215193	PEX26	TRUE	TRUE	Consensus
22986	ENSG00000196739	COL27A1	TRUE	TRUE	Consensus
23015	ENSG00000108950	FAM20A	TRUE	TRUE	Consensus
23026	ENSG00000090581	GNPTG	TRUE	TRUE	Consensus
23038	ENSG00000168216	LMBRD1	TRUE	TRUE	Consensus
23041	ENSG00000164494	PDSS2	TRUE	TRUE	Consensus
23056	ENSG00000214160	ALG3	TRUE	TRUE	Consensus
23088	ENSG00000120519	SLC10A7	TRUE	TRUE	Consensus
23089	ENSG00000141485	SLC13A5	TRUE	TRUE	Consensus
23109	ENSG00000196159	FAT4	TRUE	TRUE	Consensus
23157	ENSG00000088035	ALG6	TRUE	TRUE	Consensus
23159	ENSG00000119523	ALG2	TRUE	TRUE	Consensus
23161	ENSG00000159063	ALG8	TRUE	TRUE	Consensus
23166	ENSG00000138035	PNPT1	TRUE	TRUE	Consensus
23215	ENSG00000165282	PIGO	TRUE	TRUE	Consensus
23228	ENSG00000160111	CPAMD8	TRUE	TRUE	Consensus
23230	ENSG00000081307	UBA5	TRUE	TRUE	Consensus
23246	ENSG00000138347	MYPN	TRUE	TRUE	Consensus
23287	ENSG00000105755	ETHE1	TRUE	TRUE	Consensus
23338	ENSG00000107897	ACBD5	TRUE	TRUE	Consensus
23352	ENSG00000083535	PIBF1	TRUE	TRUE	Consensus
23399	ENSG00000164946	FREM1	TRUE	TRUE	Consensus
23406	ENSG00000175283	DOLK	TRUE	TRUE	Consensus
23419	ENSG00000198954	KIFBP	TRUE	TRUE	Consensus
23452	ENSG00000204020	LIPN	TRUE	TRUE	Consensus
23537	ENSG00000181192	DHTKD1	TRUE	TRUE	Consensus
23639	ENSG00000198677	SKIC3	TRUE	TRUE	Consensus
23719	ENSG00000161395	PGAP3	TRUE	TRUE	Consensus
23734	ENSG00000168267	PTF1A	TRUE	TRUE	Consensus
23845	ENSG00000188827	SLX4	TRUE	TRUE	Consensus
23987	ENSG00000184752	NDUFA12	TRUE	TRUE	Consensus
24036	ENSG00000115266	APC2	TRUE	TRUE	Consensus
24039	ENSG00000166250	CLMP	TRUE	TRUE	Consensus
24116	ENSG00000172922	RNASEH2C	TRUE	TRUE	Consensus
24123	ENSG00000108641	B9D1	TRUE	TRUE	Consensus
24152	ENSG00000174891	RSRC1	TRUE	TRUE	Consensus
24154	ENSG00000164619	BMPER	TRUE	TRUE	Consensus
24212	ENSG00000145354	CISD2	TRUE	TRUE	Consensus
24245	ENSG00000157856	DRC1	TRUE	TRUE	Consensus
24249	ENSG00000139131	YARS2	TRUE	TRUE	Consensus
24265	ENSG00000141378	PTRH2	TRUE	TRUE	Consensus
24281	ENSG00000155100	OTUD6B	TRUE	TRUE	Consensus
24284	ENSG00000171853	TRAPPC12	TRUE	TRUE	Consensus
24316	ENSG00000136463	TACO1	TRUE	TRUE	Consensus
24415	ENSG00000163170	BOLA3	TRUE	TRUE	Consensus
24464	ENSG00000169105	CHST14	TRUE	TRUE	Consensus
24488	ENSG00000164087	POC1A	TRUE	TRUE	Consensus
24502	ENSG00000075702	WDR62	TRUE	TRUE	Consensus
24519	ENSG00000119977	TCTN3	TRUE	TRUE	Consensus
24525	ENSG00000132763	MMACHC	TRUE	TRUE	Consensus
24564	ENSG00000168014	C2CD3	TRUE	TRUE	Consensus
24576	ENSG00000167513	CDT1	TRUE	TRUE	Consensus
24579	ENSG00000136425	CIB2	TRUE	TRUE	Consensus
24587	ENSG00000122591	HYCC1	TRUE	TRUE	Consensus
24595	ENSG00000138036	DYNC2LI1	TRUE	TRUE	Consensus
24613	ENSG00000174004	NRROS	TRUE	TRUE	Consensus
24624	ENSG00000120725	SIL1	TRUE	TRUE	Consensus
24671	ENSG00000160688	FLAD1	TRUE	TRUE	Consensus
24682	ENSG00000162769	FLVCR1	TRUE	TRUE	Consensus
24731	ENSG00000196865	NHLRC2	TRUE	TRUE	Consensus
24783	ENSG00000183423	LRIT3	TRUE	TRUE	Consensus
24858	ENSG00000168958	MFF	TRUE	TRUE	Consensus
24862	ENSG00000115275	MOGS	TRUE	TRUE	Consensus
24866	ENSG00000116198	CEP104	TRUE	TRUE	Consensus
24912	ENSG00000174720	LARP7	TRUE	TRUE	Consensus
25006	ENSG00000138382	METTL5	TRUE	TRUE	Consensus
25018	ENSG00000187049	TMEM216	TRUE	TRUE	Consensus
25072	ENSG00000141580	WDR45B	TRUE	TRUE	Consensus
25118	ENSG00000154124	OTULIN	TRUE	TRUE	Consensus
25189	ENSG00000137760	ALKBH8	TRUE	TRUE	Consensus
25221	ENSG00000168288	MMADHC	TRUE	TRUE	Consensus
25223	ENSG00000173085	COQ2	TRUE	TRUE	Consensus
25244	ENSG00000145075	CCDC39	TRUE	TRUE	Consensus
25302	ENSG00000088682	COQ9	TRUE	TRUE	Consensus
25305	ENSG00000126653	NSRP1	TRUE	TRUE	Consensus
25360	ENSG00000118197	DDX59	TRUE	TRUE	Consensus
25367	ENSG00000169515	CCDC8	TRUE	TRUE	Consensus
25396	ENSG00000150893	FREM2	TRUE	TRUE	Consensus
25439	ENSG00000183597	TANGO2	TRUE	TRUE	Consensus
25461	ENSG00000110060	PUS3	TRUE	TRUE	Consensus
25522	ENSG00000141499	WRAP53	TRUE	TRUE	Consensus
25538	ENSG00000117593	DARS2	TRUE	TRUE	Consensus
25557	ENSG00000132600	PRMT7	TRUE	TRUE	Consensus
25567	ENSG00000197785	ATAD3A	TRUE	TRUE	Consensus
25568	ENSG00000140525	FANCI	TRUE	TRUE	Consensus
25576	ENSG00000213995	NAXD	TRUE	TRUE	Consensus
25583	ENSG00000169126	ODAD2	TRUE	TRUE	Consensus
25608	ENSG00000141252	VPS53	TRUE	TRUE	Consensus
25622	ENSG00000036054	TBC1D23	TRUE	TRUE	Consensus
25671	ENSG00000136104	RNASEH2B	TRUE	TRUE	Consensus
25676	ENSG00000120370	GORAB	TRUE	TRUE	Consensus
25695	ENSG00000134905	CARS2	TRUE	TRUE	Consensus
25712	ENSG00000197121	PGAP1	TRUE	TRUE	Consensus
25751	ENSG00000168538	TRAPPC11	TRUE	TRUE	Consensus
25763	ENSG00000105771	SMG9	TRUE	TRUE	Consensus
25774	ENSG00000168778	TCTN2	TRUE	TRUE	Consensus
25792	ENSG00000103005	USB1	TRUE	TRUE	Consensus
25801	ENSG00000197603	CPLANE1	TRUE	TRUE	Consensus
25808	ENSG00000170264	FAM161A	TRUE	TRUE	Consensus
25812	ENSG00000128039	SRD5A3	TRUE	TRUE	Consensus
25897	ENSG00000168389	MFSD2A	TRUE	TRUE	Consensus
25902	ENSG00000144647	POMGNT2	TRUE	TRUE	Consensus
25928	ENSG00000177082	WDR73	TRUE	TRUE	Consensus
25964	ENSG00000154153	RETREG1	TRUE	TRUE	Consensus
25985	ENSG00000174227	PIGG	TRUE	TRUE	Consensus
25994	ENSG00000037474	NSUN2	TRUE	TRUE	Consensus
26006	ENSG00000011295	TTC19	TRUE	TRUE	Consensus
26013	ENSG00000164818	DNAAF5	TRUE	TRUE	Consensus
26019	ENSG00000104331	BPNT2	TRUE	TRUE	Consensus
26031	ENSG00000060642	PIGV	TRUE	TRUE	Consensus
26033	ENSG00000091127	PUS7	TRUE	TRUE	Consensus
26050	ENSG00000175606	TMEM70	TRUE	TRUE	Consensus
26054	ENSG00000144659	SLC25A38	TRUE	TRUE	Consensus
26090	ENSG00000141519	CCDC40	TRUE	TRUE	Consensus
26113	ENSG00000204852	TCTN1	TRUE	TRUE	Consensus
26144	ENSG00000083093	PALB2	TRUE	TRUE	Consensus
26162	ENSG00000121350	PYROXD1	TRUE	TRUE	Consensus
26169	ENSG00000178971	CTC1	TRUE	TRUE	Consensus
26193	ENSG00000104218	CSPP1	TRUE	TRUE	Consensus
26222	ENSG00000197601	FAR1	TRUE	TRUE	Consensus
26262	ENSG00000129696	TTI2	TRUE	TRUE	Consensus
26267	ENSG00000185900	POMK	TRUE	TRUE	Consensus
26270	ENSG00000154864	PIEZO2	TRUE	TRUE	Consensus
26274	ENSG00000137513	NARS2	TRUE	TRUE	Consensus
26291	ENSG00000179941	BBS10	TRUE	TRUE	Consensus
26300	ENSG00000174792	ODAPH	TRUE	TRUE	Consensus
26527	ENSG00000165102	HGSNAT	TRUE	TRUE	Consensus
26558	ENSG00000198331	HYLS1	TRUE	TRUE	Consensus
26560	ENSG00000105479	ODAD1	TRUE	TRUE	Consensus
26582	ENSG00000144406	UNC80	TRUE	TRUE	Consensus
26648	ENSG00000181004	BBS12	TRUE	TRUE	Consensus
26784	ENSG00000130921	MTRFR	TRUE	TRUE	Consensus
26877	ENSG00000169607	CKAP2L	TRUE	TRUE	Consensus
26887	ENSG00000169762	TAPT1	TRUE	TRUE	Consensus
26899	ENSG00000139324	TMTC3	TRUE	TRUE	Consensus
26901	ENSG00000165899	OTOGL	TRUE	TRUE	Consensus
26922	ENSG00000182150	ERCC6L2	TRUE	TRUE	Consensus
26926	ENSG00000171135	JAGN1	TRUE	TRUE	Consensus
26927	ENSG00000110074	FOXRED1	TRUE	TRUE	Consensus
26953	ENSG00000138688	BLTP1	TRUE	TRUE	Consensus
26988	ENSG00000181038	METTL23	TRUE	TRUE	Consensus
27230	ENSG00000171320	ESCO2	TRUE	TRUE	Consensus
27232	ENSG00000156172	CFAP418	TRUE	TRUE	Consensus
27561	ENSG00000182173	TSEN54	TRUE	TRUE	Consensus
27609	ENSG00000161671	EMC10	TRUE	TRUE	Consensus
28005	ENSG00000174177	CTU2	TRUE	TRUE	Consensus
28086	ENSG00000164182	NDUFAF2	TRUE	TRUE	Consensus
28178	ENSG00000136710	CCDC115	TRUE	TRUE	Consensus
28188	ENSG00000137691	CFAP300	TRUE	TRUE	Consensus
28242	ENSG00000186603	HPDL	TRUE	TRUE	Consensus
28261	ENSG00000145348	TBCK	TRUE	TRUE	Consensus
28296	ENSG00000119333	DYNC2I2	TRUE	TRUE	Consensus
28303	ENSG00000198003	ODAD3	TRUE	TRUE	Consensus
28313	ENSG00000187605	TET3	TRUE	TRUE	Consensus
28369	ENSG00000131652	THOC6	TRUE	TRUE	Consensus
28380	ENSG00000181035	SLC25A42	TRUE	TRUE	Consensus
28396	ENSG00000164953	TMEM67	TRUE	TRUE	Consensus
28403	ENSG00000145331	TRMT10A	TRUE	TRUE	Consensus
28422	ENSG00000154743	TSEN2	TRUE	TRUE	Consensus
28423	ENSG00000185482	STAC3	TRUE	TRUE	Consensus
28486	ENSG00000164073	MFSD8	TRUE	TRUE	Consensus
28510	ENSG00000107249	GLIS3	TRUE	TRUE	Consensus
28526	ENSG00000163378	EOGT	TRUE	TRUE	Consensus
28596	ENSG00000162885	B3GALNT2	TRUE	TRUE	Consensus
28648	ENSG00000144535	DIS3L2	TRUE	TRUE	Consensus
28762	ENSG00000171763	SPATA5L1	TRUE	TRUE	Consensus
28845	ENSG00000104973	MED25	TRUE	TRUE	Consensus
28858	ENSG00000178467	P4HTM	TRUE	TRUE	Consensus
28883	ENSG00000138777	PPA2	TRUE	TRUE	Consensus
28908	ENSG00000108176	DNAJC12	TRUE	TRUE	Consensus
28957	ENSG00000127463	EMC1	TRUE	TRUE	Consensus
28983	ENSG00000177728	TMEM94	TRUE	TRUE	Consensus
28993	ENSG00000103335	PIEZO1	TRUE	TRUE	Consensus
29021	ENSG00000198707	CEP290	TRUE	TRUE	Consensus
29040	ENSG00000198198	SZT2	TRUE	TRUE	Consensus
29077	ENSG00000187535	IFT140	TRUE	TRUE	Consensus
29086	ENSG00000174799	CEP135	TRUE	TRUE	Consensus
29092	ENSG00000124006	OBSL1	TRUE	TRUE	Consensus
29099	ENSG00000100726	TELO2	TRUE	TRUE	Consensus
29106	ENSG00000085788	DDHD2	TRUE	TRUE	Consensus
29168	ENSG00000103494	RPGRIP1L	TRUE	TRUE	Consensus
29203	ENSG00000162065	TBC1D24	TRUE	TRUE	Consensus
29242	ENSG00000174705	SH3PXD2B	TRUE	TRUE	Consensus
29250	ENSG00000118965	WDR35	TRUE	TRUE	Consensus
29253	ENSG00000048342	CC2D2A	TRUE	TRUE	Consensus
29262	ENSG00000068885	IFT80	TRUE	TRUE	Consensus
29298	ENSG00000103995	CEP152	TRUE	TRUE	Consensus
29304	ENSG00000163945	UVSSA	TRUE	TRUE	Consensus
29331	ENSG00000152223	EPG5	TRUE	TRUE	Consensus
29420	ENSG00000159579	RSPRY1	TRUE	TRUE	Consensus
29426	ENSG00000183287	CCBE1	TRUE	TRUE	Consensus
29450	ENSG00000126603	GLIS2	TRUE	TRUE	Consensus
29478	ENSG00000067836	ROGDI	TRUE	TRUE	Consensus
29501	ENSG00000121957	GPSM2	TRUE	TRUE	Consensus
29514	ENSG00000186417	GLDN	TRUE	TRUE	Consensus
29521	ENSG00000111678	C12orf57	TRUE	TRUE	Consensus
29569	ENSG00000144182	LIPT1	TRUE	TRUE	Consensus
29634	ENSG00000145794	MEGF10	TRUE	TRUE	Consensus
29659	ENSG00000188095	MESP2	TRUE	TRUE	Consensus
29669	ENSG00000119650	IFT43	TRUE	TRUE	Consensus
29670	ENSG00000111670	GNPTAB	TRUE	TRUE	Consensus
29824	ENSG00000180209	MYL11	TRUE	TRUE	Consensus
29832	ENSG00000172890	NADSYN1	TRUE	TRUE	Consensus
29932	ENSG00000068120	COASY	TRUE	TRUE	Consensus
29937	ENSG00000139537	CCDC65	TRUE	TRUE	Consensus
30000	ENSG00000122507	BBS9	TRUE	TRUE	Consensus
30074	ENSG00000148606	POLR3A	TRUE	TRUE	Consensus
30172	ENSG00000266173	STRADA	TRUE	TRUE	Consensus
30213	ENSG00000159363	ATP13A2	TRUE	TRUE	Consensus
30220	ENSG00000163933	RFT1	TRUE	TRUE	Consensus
30224	ENSG00000185803	SLC52A2	TRUE	TRUE	Consensus
30228	ENSG00000138078	PREPL	TRUE	TRUE	Consensus
30237	ENSG00000132024	CC2D1A	TRUE	TRUE	Consensus
30242	ENSG00000104723	TUSC3	TRUE	TRUE	Consensus
30260	ENSG00000108439	PNPO	TRUE	TRUE	Consensus
30262	ENSG00000143811	PYCR2	TRUE	TRUE	Consensus
30348	ENSG00000013503	POLR3B	TRUE	TRUE	Consensus
30372	ENSG00000157119	KLHL40	TRUE	TRUE	Consensus
30391	ENSG00000138002	IFT172	TRUE	TRUE	Consensus
30492	ENSG00000167646	DNAAF3	TRUE	TRUE	Consensus
30497	ENSG00000166813	KIF7	TRUE	TRUE	Consensus
30521	ENSG00000076351	SLC46A1	TRUE	TRUE	Consensus
30551	ENSG00000141759	TXNL4A	TRUE	TRUE	Consensus
30578	ENSG00000110723	EXPH5	TRUE	TRUE	Consensus
30595	ENSG00000162869	PPP1R21	TRUE	TRUE	Consensus
30605	ENSG00000109618	SEPSECS	TRUE	TRUE	Consensus
30650	ENSG00000137868	STRA6	TRUE	TRUE	Consensus
30664	ENSG00000162129	CLPB	TRUE	TRUE	Consensus
30739	ENSG00000213593	TMX2	TRUE	TRUE	Consensus
30760	ENSG00000134851	TMEM165	TRUE	TRUE	Consensus
30794	ENSG00000166037	CEP57	TRUE	TRUE	Consensus
30802	ENSG00000177666	PNPLA2	TRUE	TRUE	Consensus
30832	ENSG00000167632	TRAPPC9	TRUE	TRUE	Consensus
30836	ENSG00000139323	POC1B	TRUE	TRUE	Consensus
30883	ENSG00000171204	TMEM126B	TRUE	TRUE	Consensus
30922	ENSG00000140471	LINS1	TRUE	TRUE	Consensus
30972	ENSG00000187742	SECISBP2	TRUE	TRUE	Consensus
32456	ENSG00000253710	ALG11	TRUE	TRUE	Consensus
32700	ENSG00000167131	CCDC103	TRUE	TRUE	Consensus
33867	ENSG00000205138	SDHAF1	TRUE	TRUE	Consensus
33882	ENSG00000132376	INPP5K	TRUE	TRUE	Consensus
34383	ENSG00000179270	PCARE	TRUE	TRUE	Consensus
35126	ENSG00000205899	BHLHA9	TRUE	TRUE	Consensus
37276	ENSG00000214960	CRPPA	TRUE	TRUE	Consensus
39433	ENSG00000237412	PRSS56	TRUE	TRUE	Consensus
40038	ENSG00000229833	PET100	TRUE	TRUE	Consensus
32	ENSG00000107331	ABCA2	TRUE	FALSE	Discordant
59	ENSG00000006071	ABCC8	TRUE	FALSE	Discordant
87	ENSG00000151498	ACAD8	TRUE	FALSE	Discordant
91	ENSG00000196177	ACADSB	TRUE	FALSE	Discordant
201	ENSG00000008277	ADAM22	FALSE	TRUE	Discordant
218	ENSG00000087116	ADAMTS2	TRUE	FALSE	Discordant
226	ENSG00000197381	ADARB1	TRUE	FALSE	Discordant
236	ENSG00000173175	ADCY5	TRUE	FALSE	Discordant
245	ENSG00000148700	ADD3	TRUE	FALSE	Discordant
257	ENSG00000156110	ADK	TRUE	FALSE	Discordant
315	ENSG00000141385	AFG3L2	TRUE	FALSE	Discordant
325	ENSG00000169692	AGPAT2	TRUE	FALSE	Discordant
329	ENSG00000188157	AGRN	TRUE	FALSE	Discordant
333	ENSG00000135744	AGT	TRUE	FALSE	Discordant
343	ENSG00000101444	AHCY	TRUE	FALSE	Discordant
395	ENSG00000148218	ALAD	TRUE	FALSE	Discordant
417	ENSG00000136872	ALDOB	TRUE	FALSE	Discordant
430	ENSG00000179477	ALOX12B	TRUE	FALSE	Discordant
445	ENSG00000107290	SETX	TRUE	FALSE	Discordant
451	ENSG00000242110	AMACR	TRUE	FALSE	Discordant
468	ENSG00000116748	AMPD1	TRUE	FALSE	Discordant
554	ENSG00000100280	AP1B1	TRUE	FALSE	Discordant
559	ENSG00000106367	AP1S1	TRUE	FALSE	Discordant
566	ENSG00000132842	AP3B1	TRUE	FALSE	Discordant
634	ENSG00000167580	AQP2	TRUE	FALSE	Discordant
678	ENSG00000141522	ARHGDIA	TRUE	FALSE	Discordant
694	ENSG00000138175	ARL3	FALSE	TRUE	Discordant
697	ENSG00000170540	ARL6IP1	TRUE	FALSE	Discordant
779	ENSG00000167654	ATCAY	TRUE	FALSE	Discordant
794	ENSG00000138363	ATIC	FALSE	TRUE	Discordant
800	ENSG00000018625	ATP1A2	TRUE	FALSE	Discordant
811	ENSG00000196296	ATP2A1	TRUE	FALSE	Discordant
837	ENSG00000099624	ATP5D	FALSE	TRUE	Discordant
870	ENSG00000123191	ATP7B	TRUE	FALSE	Discordant
923	ENSG00000149541	B3GAT3	TRUE	FALSE	Discordant
977	ENSG00000105552	BCAT2	TRUE	FALSE	Discordant
1067	ENSG00000168487	BMP1	TRUE	FALSE	Discordant
1090	ENSG00000151914	DST	TRUE	FALSE	Discordant
1148	ENSG00000169679	BUB1	FALSE	TRUE	Discordant
1160	ENSG00000107815	TWNK	TRUE	FALSE	Discordant
1161	ENSG00000138180	CEP55	TRUE	FALSE	Discordant
1162	ENSG00000148690	FRA10AC1	FALSE	TRUE	Discordant
1184	ENSG00000047621	C12orf4	TRUE	FALSE	Discordant
1268	ENSG00000175894	TSPEAR	TRUE	FALSE	Discordant
1301	ENSG00000159079	C21orf59	FALSE	TRUE	Discordant
1304	ENSG00000170262	MRAP	TRUE	FALSE	Discordant
1329	ENSG00000014824	SLC30A9	TRUE	FALSE	Discordant
1343	ENSG00000056972	TRAF3IP2	TRUE	FALSE	Discordant
1348	ENSG00000205413	SAMD9	TRUE	FALSE	Discordant
1356	ENSG00000147475	ERLIN2	TRUE	FALSE	Discordant
1389	ENSG00000148408	CACNA1B	FALSE	TRUE	Discordant
1397	ENSG00000081248	CACNA1S	TRUE	FALSE	Discordant
1400	ENSG00000007402	CACNA2D2	TRUE	FALSE	Discordant
1476	ENSG00000014216	CAPN1	TRUE	FALSE	Discordant
1493	ENSG00000110619	CARS	FALSE	TRUE	Discordant
1527	ENSG00000105974	CAV1	TRUE	FALSE	Discordant
1546	ENSG00000149257	SERPINH1	TRUE	FALSE	Discordant
1665	ENSG00000138760	SCARB2	TRUE	FALSE	Discordant
1689	ENSG00000085063	CD59	TRUE	FALSE	Discordant
1744	ENSG00000094804	CDC6	FALSE	TRUE	Discordant
1770	ENSG00000185324	CDK10	TRUE	FALSE	Discordant
1802	ENSG00000204539	CDSN	TRUE	FALSE	Discordant
1839	ENSG00000093072	ADA2	TRUE	FALSE	Discordant
1856	ENSG00000138778	CENPE	TRUE	FALSE	Discordant
1908	ENSG00000197969	VPS13A	TRUE	FALSE	Discordant
1912	ENSG00000070748	CHAT	TRUE	FALSE	Discordant
1937	ENSG00000110721	CHKA	FALSE	TRUE	Discordant
1938	ENSG00000100288	CHKB	TRUE	FALSE	Discordant
1957	ENSG00000080644	CHRNA3	FALSE	TRUE	Discordant
1965	ENSG00000135902	CHRND	TRUE	FALSE	Discordant
1966	ENSG00000108556	CHRNE	TRUE	FALSE	Discordant
2019	ENSG00000188037	CLCN1	TRUE	FALSE	Discordant
2020	ENSG00000114859	CLCN2	TRUE	FALSE	Discordant
2032	ENSG00000163347	CLDN1	TRUE	FALSE	Discordant
2033	ENSG00000134873	CLDN10	TRUE	FALSE	Discordant
2037	ENSG00000113946	CLDN16	TRUE	FALSE	Discordant
2171	ENSG00000018236	CNTN1	TRUE	FALSE	Discordant
2188	ENSG00000111799	COL12A1	TRUE	FALSE	Discordant
2194	ENSG00000065618	COL17A1	TRUE	FALSE	Discordant
2198	ENSG00000164692	COL1A2	TRUE	FALSE	Discordant
2201	ENSG00000168542	COL3A1	TRUE	FALSE	Discordant
2211	ENSG00000142156	COL6A1	TRUE	FALSE	Discordant
2214	ENSG00000114270	COL7A1	TRUE	FALSE	Discordant
2219	ENSG00000092758	COL9A3	FALSE	TRUE	Discordant
2220	ENSG00000184374	COLEC10	FALSE	TRUE	Discordant
2226	ENSG00000206561	COLQ	TRUE	FALSE	Discordant
2244	ENSG00000167186	COQ7	TRUE	FALSE	Discordant
2252	ENSG00000102879	CORO1A	TRUE	FALSE	Discordant
2295	ENSG00000047457	CP	TRUE	FALSE	Discordant
2321	ENSG00000080819	CPOX	TRUE	FALSE	Discordant
2326	ENSG00000119203	CPSF3	FALSE	TRUE	Discordant
2328	ENSG00000110090	CPT1A	TRUE	FALSE	Discordant
2330	ENSG00000157184	CPT2	TRUE	FALSE	Discordant
2340	ENSG00000169372	CRADD	TRUE	FALSE	Discordant
2364	ENSG00000006016	CRLF1	TRUE	FALSE	Discordant
2372	ENSG00000112282	MED23	TRUE	FALSE	Discordant
2379	ENSG00000170275	CRTAP	TRUE	FALSE	Discordant
2389	ENSG00000109846	CRYAB	TRUE	FALSE	Discordant
2528	ENSG00000109861	CTSC	TRUE	FALSE	Discordant
2531	ENSG00000174080	CTSF	TRUE	FALSE	Discordant
2602	ENSG00000019186	CYP24A1	TRUE	FALSE	Discordant
2606	ENSG00000111012	CYP27B1	TRUE	FALSE	Discordant
2652	ENSG00000172817	CYP7B1	TRUE	FALSE	Discordant
2689	ENSG00000123454	DBH	TRUE	FALSE	Discordant
2707	ENSG00000159640	ACE	TRUE	FALSE	Discordant
2728	ENSG00000244038	DDOST	FALSE	TRUE	Discordant
2770	ENSG00000175084	DES	TRUE	FALSE	Discordant
2843	ENSG00000185000	DGAT1	TRUE	FALSE	Discordant
2858	ENSG00000114956	DGUOK	TRUE	FALSE	Discordant
2876	ENSG00000131504	DIAPH1	TRUE	FALSE	Discordant
2938	ENSG00000104093	DMXL2	TRUE	FALSE	Discordant
2939	ENSG00000138346	DNA2	TRUE	FALSE	Discordant
2940	ENSG00000114841	DNAH1	TRUE	FALSE	Discordant
2941	ENSG00000197653	DNAH10	TRUE	FALSE	Discordant
2942	ENSG00000105877	DNAH11	TRUE	FALSE	Discordant
2954	ENSG00000122735	DNAI1	TRUE	FALSE	Discordant
2959	ENSG00000163687	DNASE1L3	TRUE	FALSE	Discordant
2972	ENSG00000106976	DNM1	FALSE	TRUE	Discordant
2973	ENSG00000087470	DNM1L	TRUE	FALSE	Discordant
2993	ENSG00000159147	DONSON	TRUE	FALSE	Discordant
3003	ENSG00000108963	DPH1	TRUE	FALSE	Discordant
3006	ENSG00000136908	DPM2	TRUE	FALSE	Discordant
3012	ENSG00000188641	DPYD	TRUE	FALSE	Discordant
3013	ENSG00000147647	DPYS	TRUE	FALSE	Discordant
3046	ENSG00000185808	PIGP	TRUE	FALSE	Discordant
3052	ENSG00000096696	DSP	TRUE	FALSE	Discordant
3098	ENSG00000136827	TOR1A	TRUE	FALSE	Discordant
3148	ENSG00000025708	TYMP	TRUE	FALSE	Discordant
3176	ENSG00000078401	EDN1	FALSE	TRUE	Discordant
3178	ENSG00000124205	EDN3	TRUE	FALSE	Discordant
3180	ENSG00000136160	EDNRB	TRUE	FALSE	Discordant
3236	ENSG00000146648	EGFR	TRUE	FALSE	Discordant
3239	ENSG00000122877	EGR2	FALSE	TRUE	Discordant
3257	ENSG00000111361	EIF2B1	TRUE	FALSE	Discordant
3258	ENSG00000119718	EIF2B2	TRUE	FALSE	Discordant
3259	ENSG00000070785	EIF2B3	TRUE	FALSE	Discordant
3330	ENSG00000066629	EML1	TRUE	FALSE	Discordant
3354	ENSG00000108515	ENO3	TRUE	FALSE	Discordant
3363	ENSG00000138185	ENTPD1	TRUE	FALSE	Discordant
3381	ENSG00000166947	EPB42	TRUE	FALSE	Discordant
3413	ENSG00000112425	EPM2A	TRUE	FALSE	Discordant
3418	ENSG00000136628	EPRS	FALSE	TRUE	Discordant
3431	ENSG00000065361	ERBB3	FALSE	TRUE	Discordant
3513	ENSG00000151348	EXT2	TRUE	FALSE	Discordant
3573	ENSG00000168040	FADD	TRUE	FALSE	Discordant
3595	ENSG00000083857	FAT1	TRUE	FALSE	Discordant
3602	ENSG00000140092	FBLN5	TRUE	FALSE	Discordant
3603	ENSG00000166147	FBN1	FALSE	TRUE	Discordant
3642	ENSG00000161513	FDXR	TRUE	FALSE	Discordant
3680	ENSG00000118972	FGF23	TRUE	FALSE	Discordant
3686	ENSG00000107831	FGF8	TRUE	FALSE	Discordant
3705	ENSG00000172500	FIBP	TRUE	FALSE	Discordant
3748	ENSG00000143631	FLG	TRUE	FALSE	Discordant
3964	ENSG00000131808	FSHB	TRUE	FALSE	Discordant
4053	ENSG00000187608	ISG15	TRUE	FALSE	Discordant
4056	ENSG00000131482	G6PC1	TRUE	FALSE	Discordant
4092	ENSG00000128683	GAD1	TRUE	FALSE	Discordant
4117	ENSG00000135454	B4GALNT1	TRUE	FALSE	Discordant
4124	ENSG00000143641	GALNT2	TRUE	FALSE	Discordant
4162	ENSG00000106105	GARS1	TRUE	FALSE	Discordant
4198	ENSG00000124827	GCM2	TRUE	FALSE	Discordant
4236	ENSG00000127554	GFER	TRUE	FALSE	Discordant
4241	ENSG00000198380	GFPT1	TRUE	FALSE	Discordant
4311	ENSG00000001084	GCLC	TRUE	FALSE	Discordant
4317	ENSG00000111087	GLI1	TRUE	FALSE	Discordant
4331	ENSG00000115419	GLS	TRUE	FALSE	Discordant
4419	ENSG00000147437	GNRH1	TRUE	FALSE	Discordant
4421	ENSG00000109163	GNRHR	TRUE	FALSE	Discordant
4425	ENSG00000167110	GOLGA2	FALSE	TRUE	Discordant
4431	ENSG00000108433	GOSR2	TRUE	FALSE	Discordant
4433	ENSG00000125166	GOT2	FALSE	TRUE	Discordant
4444	ENSG00000169704	GP9	TRUE	FALSE	Discordant
4458	ENSG00000105220	GPI	TRUE	FALSE	Discordant
4510	ENSG00000116014	KISS1R	TRUE	FALSE	Discordant
4556	ENSG00000167468	GPX4	FALSE	TRUE	Discordant
4580	ENSG00000164418	GRIK2	FALSE	TRUE	Discordant
4584	ENSG00000176884	GRIN1	FALSE	TRUE	Discordant
4601	ENSG00000030582	GRN	TRUE	FALSE	Discordant
4624	ENSG00000100983	GSS	TRUE	FALSE	Discordant
4651	ENSG00000197265	GTF2E2	FALSE	TRUE	Discordant
4685	ENSG00000164116	GUCY1A1	TRUE	FALSE	Discordant
4699	ENSG00000163754	GYG1	TRUE	FALSE	Discordant
4706	ENSG00000104812	GYS1	TRUE	FALSE	Discordant
4707	ENSG00000111713	GYS2	TRUE	FALSE	Discordant
4803	ENSG00000138029	HADHB	TRUE	FALSE	Discordant
4806	ENSG00000084110	HAL	TRUE	FALSE	Discordant
4817	ENSG00000112855	HARS2	TRUE	FALSE	Discordant
4861	ENSG00000119969	HELLS	TRUE	FALSE	Discordant
4922	ENSG00000156515	HK1	TRUE	FALSE	Discordant
4982	ENSG00000256269	HMBS	TRUE	FALSE	Discordant
5013	ENSG00000100292	HMOX1	TRUE	FALSE	Discordant
5103	ENSG00000105996	HOXA2	TRUE	FALSE	Discordant
5144	ENSG00000121905	HPCA	TRUE	FALSE	Discordant
5193	ENSG00000153936	HS2ST1	FALSE	TRUE	Discordant
5228	ENSG00000135924	DNAJB2	TRUE	FALSE	Discordant
5261	ENSG00000144381	HSPD1	FALSE	TRUE	Discordant
5476	ENSG00000163453	IGFBP7	FALSE	TRUE	Discordant
5959	ENSG00000070061	ELP1	TRUE	FALSE	Discordant
5964	ENSG00000110324	IL10RA	TRUE	FALSE	Discordant
5965	ENSG00000243646	IL10RB	TRUE	FALSE	Discordant
5970	ENSG00000113302	IL12B	TRUE	FALSE	Discordant
5985	ENSG00000177663	IL17RA	TRUE	FALSE	Discordant
6074	ENSG00000040933	INPP4A	TRUE	FALSE	Discordant
6081	ENSG00000254647	INS	TRUE	FALSE	Discordant
6091	ENSG00000171105	INSR	TRUE	FALSE	Discordant
6115	ENSG00000136381	IREB2	FALSE	TRUE	Discordant
6142	ENSG00000091409	ITGA6	TRUE	FALSE	Discordant
6158	ENSG00000132470	ITGB4	TRUE	FALSE	Discordant
6161	ENSG00000115221	ITGB6	TRUE	FALSE	Discordant
6171	ENSG00000113263	ITK	TRUE	FALSE	Discordant
6176	ENSG00000125877	ITPA	TRUE	FALSE	Discordant
6207	ENSG00000173801	JUP	TRUE	FALSE	Discordant
6255	ENSG00000151704	KCNJ1	TRUE	FALSE	Discordant
6317	ENSG00000129250	KIF1C	TRUE	FALSE	Discordant
6341	ENSG00000170498	KISS1	TRUE	FALSE	Discordant
6413	ENSG00000186395	KRT10	TRUE	FALSE	Discordant
6462	ENSG00000135443	KRT85	TRUE	FALSE	Discordant
6469	ENSG00000115919	KYNU	TRUE	FALSE	Discordant
6487	ENSG00000172037	LAMB2	TRUE	FALSE	Discordant
6535	ENSG00000134333	LDHA	TRUE	FALSE	Discordant
6553	ENSG00000174697	LEP	TRUE	FALSE	Discordant
6554	ENSG00000116678	LEPR	TRUE	FALSE	Discordant
6556	ENSG00000168924	LETM1	FALSE	TRUE	Discordant
6584	ENSG00000104826	LHB	TRUE	FALSE	Discordant
6621	ENSG00000079435	LIPE	TRUE	FALSE	Discordant
6636	ENSG00000160789	LMNA	TRUE	FALSE	Discordant
6701	ENSG00000163956	LRPAP1	TRUE	FALSE	Discordant
6708	ENSG00000160285	LSS	TRUE	FALSE	Discordant
6714	ENSG00000049323	LTBP1	FALSE	TRUE	Discordant
6717	ENSG00000090006	LTBP4	TRUE	FALSE	Discordant
6741	ENSG00000163818	LZTFL1	TRUE	FALSE	Discordant
6758	ENSG00000181541	MAB21L2	FALSE	TRUE	Discordant
6783	ENSG00000105695	MAG	TRUE	FALSE	Discordant
6827	ENSG00000140400	MAN2C1	FALSE	TRUE	Discordant
6889	ENSG00000089022	MAPKAPK5	FALSE	TRUE	Discordant
6891	ENSG00000166974	MAPRE2	FALSE	TRUE	Discordant
6898	ENSG00000166986	MARS1	TRUE	FALSE	Discordant
6909	ENSG00000132031	MATN3	TRUE	FALSE	Discordant
6932	ENSG00000166603	MC4R	TRUE	FALSE	Discordant
6946	ENSG00000160294	MCM3AP	TRUE	FALSE	Discordant
6947	ENSG00000104738	MCM4	TRUE	FALSE	Discordant
6971	ENSG00000146701	MDH2	FALSE	TRUE	Discordant
7102	ENSG00000107789	MINPP1	TRUE	FALSE	Discordant
7104	ENSG00000027001	MIPEP	TRUE	FALSE	Discordant
7105	ENSG00000187098	MITF	FALSE	TRUE	Discordant
7166	ENSG00000087245	MMP2	TRUE	FALSE	Discordant
7208	ENSG00000107186	MPDZ	TRUE	FALSE	Discordant
7432	ENSG00000100714	MTHFD1	TRUE	FALSE	Discordant
7437	ENSG00000136371	MTHFS	TRUE	FALSE	Discordant
7450	ENSG00000087053	MTMR2	TRUE	FALSE	Discordant
7525	ENSG00000030304	MUSK	TRUE	FALSE	Discordant
7530	ENSG00000110921	MVK	TRUE	FALSE	Discordant
7565	ENSG00000111049	MYF5	FALSE	TRUE	Discordant
7569	ENSG00000133392	MYH11	TRUE	FALSE	Discordant
7577	ENSG00000092054	MYH7	TRUE	FALSE	Discordant
7590	ENSG00000065534	MYLK	FALSE	TRUE	Discordant
7680	ENSG00000070614	NDST1	TRUE	FALSE	Discordant
7685	ENSG00000131495	NDUFA2	TRUE	FALSE	Discordant
7690	ENSG00000184983	NDUFA6	FALSE	TRUE	Discordant
7692	ENSG00000119421	NDUFA8	FALSE	TRUE	Discordant
7693	ENSG00000139180	NDUFA9	TRUE	FALSE	Discordant
7708	ENSG00000158864	NDUFS2	TRUE	FALSE	Discordant
7710	ENSG00000213619	NDUFS3	TRUE	FALSE	Discordant
7713	ENSG00000145494	NDUFS6	TRUE	FALSE	Discordant
7801	ENSG00000160949	TONSL	TRUE	FALSE	Discordant
7808	ENSG00000134259	NGF	TRUE	FALSE	Discordant
7863	ENSG00000112992	NNT	TRUE	FALSE	Discordant
7892	ENSG00000198805	PNP	TRUE	FALSE	Discordant
7945	ENSG00000113389	NPR3	FALSE	TRUE	Discordant
7994	ENSG00000091129	NRCAM	FALSE	TRUE	Discordant
8022	ENSG00000076685	NT5C2	TRUE	FALSE	Discordant
8066	ENSG00000213024	NUP62	FALSE	TRUE	Discordant
8067	ENSG00000108559	NUP88	TRUE	FALSE	Discordant
8138	ENSG00000169856	ONECUT1	FALSE	TRUE	Discordant
8140	ENSG00000198836	OPA1	TRUE	FALSE	Discordant
8142	ENSG00000125741	OPA3	TRUE	FALSE	Discordant
8149	ENSG00000178814	OPLAH	TRUE	FALSE	Discordant
8157	ENSG00000147955	SIGMAR1	TRUE	FALSE	Discordant
8717	ENSG00000242419	PCDHGC4	FALSE	TRUE	Discordant
8724	ENSG00000124253	PCK1	TRUE	FALSE	Discordant
8772	ENSG00000112541	PDE10A	TRUE	FALSE	Discordant
8777	ENSG00000186642	PDE2A	TRUE	FALSE	Discordant
8790	ENSG00000139053	PDE6H	FALSE	TRUE	Discordant
8808	ENSG00000168291	PDHB	TRUE	FALSE	Discordant
8824	ENSG00000132386	SERPINF1	TRUE	FALSE	Discordant
8877	ENSG00000152556	PFKM	TRUE	FALSE	Discordant
8889	ENSG00000164708	PGAM2	TRUE	FALSE	Discordant
8931	ENSG00000156873	PHKG2	TRUE	FALSE	Discordant
8940	ENSG00000107537	PHYH	TRUE	FALSE	Discordant
8960	ENSG00000135845	PIGC	TRUE	FALSE	Discordant
8983	ENSG00000241973	PI4KA	FALSE	TRUE	Discordant
8996	ENSG00000186111	PIP5K1C	TRUE	FALSE	Discordant
8999	ENSG00000241878	PISD	TRUE	FALSE	Discordant
9006	ENSG00000107859	PITX3	TRUE	FALSE	Discordant
9020	ENSG00000143627	PKLR	TRUE	FALSE	Discordant
9023	ENSG00000081277	PKP1	TRUE	FALSE	Discordant
9059	ENSG00000101333	PLCB4	TRUE	FALSE	Discordant
9083	ENSG00000106397	PLOD3	TRUE	FALSE	Discordant
9107	ENSG00000004399	PLXND1	FALSE	TRUE	Discordant
9118	ENSG00000109099	PMP22	TRUE	FALSE	Discordant
9119	ENSG00000105819	PMPCB	FALSE	TRUE	Discordant
9201	ENSG00000115138	POMC	TRUE	FALSE	Discordant
9208	ENSG00000127948	POR	TRUE	FALSE	Discordant
9249	ENSG00000110841	PPFIBP1	FALSE	TRUE	Discordant
9255	ENSG00000166794	PPIB	TRUE	FALSE	Discordant
9279	ENSG00000164951	PDP1	TRUE	FALSE	Discordant
9280	ENSG00000143224	PPOX	TRUE	FALSE	Discordant
9354	ENSG00000165672	PRDX3	FALSE	TRUE	Discordant
9360	ENSG00000180644	PRF1	TRUE	FALSE	Discordant
9364	ENSG00000116690	PRG4	TRUE	FALSE	Discordant
9369	ENSG00000198056	PRIM1	FALSE	TRUE	Discordant
9413	ENSG00000253729	PRKDC	TRUE	FALSE	Discordant
9416	ENSG00000138669	PRKG2	FALSE	TRUE	Discordant
9438	ENSG00000180228	PRKRA	TRUE	FALSE	Discordant
9439	ENSG00000102580	DNAJC3	TRUE	FALSE	Discordant
9453	ENSG00000100033	PRODH	TRUE	FALSE	Discordant
9476	ENSG00000166033	HTRA1	TRUE	FALSE	Discordant
9477	ENSG00000164099	PRSS12	FALSE	TRUE	Discordant
9647	ENSG00000152104	PTPN14	FALSE	TRUE	Discordant
9688	ENSG00000177469	CAVIN1	TRUE	FALSE	Discordant
9706	ENSG00000110400	NECTIN1	TRUE	FALSE	Discordant
9766	ENSG00000069974	RAB27A	TRUE	FALSE	Discordant
9878	ENSG00000172575	RASGRP1	TRUE	FALSE	Discordant
9886	ENSG00000073614	KDM5A	TRUE	FALSE	Discordant
9922	ENSG00000138207	RBP4	TRUE	FALSE	Discordant
10019	ENSG00000137275	RIPK1	TRUE	FALSE	Discordant
10024	ENSG00000140522	RLBP1	TRUE	FALSE	Discordant
10297	ENSG00000153574	RPIA	TRUE	FALSE	Discordant
10379	ENSG00000114686	MRPL3	TRUE	FALSE	Discordant
10535	ENSG00000152700	SAR1B	TRUE	FALSE	Discordant
10537	ENSG00000031698	SARS	FALSE	TRUE	Discordant
10542	ENSG00000100241	SBF1	TRUE	FALSE	Discordant
10586	ENSG00000105711	SCN1B	TRUE	FALSE	Discordant
10591	ENSG00000007314	SCN4A	TRUE	FALSE	Discordant
10597	ENSG00000169432	SCN9A	TRUE	FALSE	Discordant
10606	ENSG00000116171	SCP2	TRUE	FALSE	Discordant
10663	ENSG00000165525	NEMF	TRUE	FALSE	Discordant
10664	ENSG00000153015	CWC27	FALSE	TRUE	Discordant
10681	ENSG00000117118	SDHB	TRUE	FALSE	Discordant
10683	ENSG00000204370	SDHD	TRUE	FALSE	Discordant
10701	ENSG00000100934	SEC23A	TRUE	FALSE	Discordant
10723	ENSG00000075213	SEMA3A	FALSE	TRUE	Discordant
10801	ENSG00000168878	SFTPB	TRUE	FALSE	Discordant
10817	ENSG00000166224	SGPL1	TRUE	FALSE	Discordant
10852	ENSG00000182199	SHMT2	FALSE	TRUE	Discordant
10862	ENSG00000008513	ST3GAL1	TRUE	FALSE	Discordant
10892	ENSG00000184302	SIX6	TRUE	FALSE	Discordant
10910	ENSG00000074803	SLC12A1	TRUE	FALSE	Discordant
10912	ENSG00000070915	SLC12A3	TRUE	FALSE	Discordant
10922	ENSG00000155380	SLC16A1	TRUE	FALSE	Discordant
10935	ENSG00000165646	SLC18A2	TRUE	FALSE	Discordant
10936	ENSG00000187714	SLC18A3	TRUE	FALSE	Discordant
10938	ENSG00000117479	SLC19A2	TRUE	FALSE	Discordant
10942	ENSG00000115902	SLC1A4	TRUE	FALSE	Discordant
10975	ENSG00000074621	SLC24A1	TRUE	FALSE	Discordant
10982	ENSG00000115840	SLC25A12	TRUE	FALSE	Discordant
10989	ENSG00000075415	SLC25A3	TRUE	FALSE	Discordant
10990	ENSG00000151729	SLC25A4	TRUE	FALSE	Discordant
11023	ENSG00000117620	SLC35A3	TRUE	FALSE	Discordant
11065	ENSG00000155465	SLC7A7	TRUE	FALSE	Discordant
11071	ENSG00000090020	SLC9A1	TRUE	FALSE	Discordant
11117	ENSG00000172062	SMN1	TRUE	FALSE	Discordant
11118	ENSG00000205571	SMN2	TRUE	FALSE	Discordant
11119	ENSG00000128602	SMO	FALSE	TRUE	Discordant
11179	ENSG00000142168	SOD1	TRUE	FALSE	Discordant
11182	ENSG00000103326	CAPN15	TRUE	FALSE	Discordant
11194	ENSG00000203883	SOX18	TRUE	FALSE	Discordant
11219	ENSG00000113140	SPARC	FALSE	TRUE	Discordant
11231	ENSG00000198513	ATL1	TRUE	FALSE	Discordant
11237	ENSG00000197912	SPG7	TRUE	FALSE	Discordant
11247	ENSG00000167642	SPINT2	TRUE	FALSE	Discordant
11280	ENSG00000161011	SQSTM1	TRUE	FALSE	Discordant
11362	ENSG00000115415	STAT1	TRUE	FALSE	Discordant
11363	ENSG00000170581	STAT2	TRUE	FALSE	Discordant
11386	ENSG00000167323	STIM1	TRUE	FALSE	Discordant
11427	ENSG00000103266	STUB1	TRUE	FALSE	Discordant
11429	ENSG00000135604	STX11	TRUE	FALSE	Discordant
11445	ENSG00000076944	STXBP2	TRUE	FALSE	Discordant
11448	ENSG00000136143	SUCLA2	TRUE	FALSE	Discordant
11459	ENSG00000088002	SULT2B1	TRUE	FALSE	Discordant
11503	ENSG00000159082	SYNJ1	TRUE	FALSE	Discordant
11540	ENSG00000106290	TAF6	TRUE	FALSE	Discordant
11546	ENSG00000197780	TAF13	FALSE	TRUE	Discordant
11559	ENSG00000177156	TALDO1	TRUE	FALSE	Discordant
11572	ENSG00000113407	TARS	FALSE	TRUE	Discordant
11596	ENSG00000143178	TBX19	TRUE	FALSE	Discordant
11603	ENSG00000121075	TBX4	TRUE	FALSE	Discordant
11605	ENSG00000149922	TBX6	TRUE	FALSE	Discordant
11647	ENSG00000110719	TCIRG1	TRUE	FALSE	Discordant
11764	ENSG00000042832	TG	TRUE	FALSE	Discordant
11777	ENSG00000092295	TGM1	TRUE	FALSE	Discordant
11799	ENSG00000151090	THRB	TRUE	FALSE	Discordant
11908	ENSG00000141655	TNFRSF11A	TRUE	FALSE	Discordant
11936	ENSG00000117560	FASLG	TRUE	FALSE	Discordant
11948	ENSG00000105048	TNNT1	TRUE	FALSE	Discordant
11950	ENSG00000130595	TNNT3	FALSE	TRUE	Discordant
11953	ENSG00000116147	TNR	TRUE	FALSE	Discordant
11976	ENSG00000168477	TNXB	TRUE	FALSE	Discordant
12003	ENSG00000078900	TP73	FALSE	TRUE	Discordant
12009	ENSG00000111669	TPI1	TRUE	FALSE	Discordant
12011	ENSG00000198467	TPM2	TRUE	FALSE	Discordant
12012	ENSG00000143549	TPM3	TRUE	FALSE	Discordant
12015	ENSG00000115705	TPO	TRUE	FALSE	Discordant
12299	ENSG00000174417	TRHR	TRUE	FALSE	Discordant
12307	ENSG00000071539	TRIP13	FALSE	TRUE	Discordant
12367	ENSG00000123297	TSFM	TRUE	FALSE	Discordant
12449	ENSG00000011600	TYROBP	TRUE	FALSE	Discordant
12499	ENSG00000110344	UBE4A	FALSE	TRUE	Discordant
12513	ENSG00000154277	UCHL1	TRUE	FALSE	Discordant
12525	ENSG00000109814	UGDH	TRUE	FALSE	Discordant
12586	ENSG00000140740	UQCRC2	TRUE	FALSE	Discordant
12587	ENSG00000169021	UQCRFS1	FALSE	TRUE	Discordant
12642	ENSG00000139190	VAMP1	TRUE	FALSE	Discordant
12651	ENSG00000204394	VARS1	TRUE	FALSE	Discordant
12713	ENSG00000006715	VPS41	TRUE	FALSE	Discordant
12730	ENSG00000116874	WARS2	TRUE	FALSE	Discordant
12754	ENSG00000071127	WDR1	TRUE	FALSE	Discordant
12756	ENSG00000160193	WDR4	TRUE	FALSE	Discordant
12782	ENSG00000108379	WNT3	FALSE	TRUE	Discordant
12783	ENSG00000162552	WNT4	FALSE	TRUE	Discordant
12791	ENSG00000165392	WRN	TRUE	FALSE	Discordant
12828	ENSG00000073050	XRCC1	TRUE	FALSE	Discordant
12840	ENSG00000134684	YARS1	TRUE	FALSE	Discordant
12927	ENSG00000115568	ZNF142	FALSE	TRUE	Discordant
13081	ENSG00000140386	SCAPER	TRUE	FALSE	Discordant
13201	ENSG00000142303	ADAMTS10	TRUE	FALSE	Discordant
13202	ENSG00000163638	ADAMTS9	FALSE	TRUE	Discordant
13243	ENSG00000105983	LMBR1	TRUE	FALSE	Discordant
13273	ENSG00000140279	DUOX2	TRUE	FALSE	Discordant
13520	ENSG00000117899	MESDC2	FALSE	TRUE	Discordant
13533	ENSG00000132932	ATP8A2	TRUE	FALSE	Discordant
13540	ENSG00000054793	ATP9A	FALSE	TRUE	Discordant
13655	ENSG00000146197	SCUBE3	FALSE	TRUE	Discordant
13743	ENSG00000179148	ALOXE3	TRUE	FALSE	Discordant
13771	ENSG00000167941	SOST	TRUE	FALSE	Discordant
13829	ENSG00000135925	WNT10A	TRUE	FALSE	Discordant
13831	ENSG00000120008	WDR11	FALSE	TRUE	Discordant
13907	ENSG00000179774	ATOH7	TRUE	FALSE	Discordant
13921	ENSG00000204427	ABHD16A	FALSE	TRUE	Discordant
13998	ENSG00000112238	PRDM13	FALSE	TRUE	Discordant
14135	ENSG00000007541	PIGQ	TRUE	FALSE	Discordant
14211	ENSG00000095585	BLNK	TRUE	FALSE	Discordant
14312	ENSG00000119878	CRIPT	TRUE	FALSE	Discordant
14313	ENSG00000122970	IFT81	TRUE	FALSE	Discordant
14341	ENSG00000186197	EDARADD	TRUE	FALSE	Discordant
14348	ENSG00000115317	HTRA2	TRUE	FALSE	Discordant
14361	ENSG00000176842	IRX5	FALSE	TRUE	Discordant
14406	ENSG00000076201	PTPN23	TRUE	FALSE	Discordant
14450	ENSG00000101577	LPIN2	TRUE	FALSE	Discordant
14540	ENSG00000060237	WNK1	TRUE	FALSE	Discordant
14579	ENSG00000136631	VPS45	TRUE	FALSE	Discordant
14583	ENSG00000160695	VPS11	TRUE	FALSE	Discordant
14628	ENSG00000144354	CDCA7	TRUE	FALSE	Discordant
14637	ENSG00000144452	ABCA12	TRUE	FALSE	Discordant
14951	ENSG00000158615	PPP1R15B	TRUE	FALSE	Discordant
15456	ENSG00000140943	MBTPS1	TRUE	FALSE	Discordant
15464	ENSG00000133710	SPINK5	TRUE	FALSE	Discordant
15465	ENSG00000171723	GPHN	TRUE	FALSE	Discordant
15469	ENSG00000116675	DNAJC6	TRUE	FALSE	Discordant
15472	ENSG00000128918	ALDH1A2	FALSE	TRUE	Discordant
15597	ENSG00000163755	HPS3	TRUE	FALSE	Discordant
15685	ENSG00000174684	B4GAT1	TRUE	FALSE	Discordant
15751	ENSG00000125814	NAPB	FALSE	TRUE	Discordant
15791	ENSG00000101464	PIGU	FALSE	TRUE	Discordant
15807	ENSG00000198026	ZNF335	TRUE	FALSE	Discordant
15832	ENSG00000168000	BSCL2	TRUE	FALSE	Discordant
15844	ENSG00000100099	HPS4	TRUE	FALSE	Discordant
15859	ENSG00000089123	TASP1	FALSE	TRUE	Discordant
15864	ENSG00000125826	RBCK1	TRUE	FALSE	Discordant
15868	ENSG00000100997	ABHD12	TRUE	FALSE	Discordant
15894	ENSG00000125779	PANK2	TRUE	FALSE	Discordant
15899	ENSG00000101247	NDUFAF5	TRUE	FALSE	Discordant
15901	ENSG00000101052	IFT52	TRUE	FALSE	Discordant
15968	ENSG00000104381	GDAP1	TRUE	FALSE	Discordant
15977	ENSG00000179111	HES7	TRUE	FALSE	Discordant
16001	ENSG00000175600	SUGCT	TRUE	FALSE	Discordant
16067	ENSG00000141052	MYOCD	FALSE	TRUE	Discordant
16075	ENSG00000172007	RAB33B	TRUE	FALSE	Discordant
16088	ENSG00000183605	SFXN4	TRUE	FALSE	Discordant
16135	ENSG00000197296	FITM2	TRUE	FALSE	Discordant
16205	ENSG00000125871	MGME1	TRUE	FALSE	Discordant
16297	ENSG00000100024	UPB1	TRUE	FALSE	Discordant
16305	ENSG00000166106	ADAMTS15	FALSE	TRUE	Discordant
16466	ENSG00000107882	SUFU	FALSE	TRUE	Discordant
16650	ENSG00000135900	MRPL44	TRUE	FALSE	Discordant
16762	ENSG00000102935	ZNF423	TRUE	FALSE	Discordant
16787	ENSG00000116406	EDEM3	FALSE	TRUE	Discordant
16791	ENSG00000198860	TSEN15	FALSE	TRUE	Discordant
16877	ENSG00000116688	MFN2	TRUE	FALSE	Discordant
16902	ENSG00000103507	BCKDK	TRUE	FALSE	Discordant
16905	ENSG00000239474	KLHL41	TRUE	FALSE	Discordant
16912	ENSG00000126749	EMG1	FALSE	TRUE	Discordant
16935	ENSG00000197548	ATG7	FALSE	TRUE	Discordant
16947	ENSG00000107566	ERLIN1	TRUE	FALSE	Discordant
16999	ENSG00000172409	CLP1	FALSE	TRUE	Discordant
17019	ENSG00000139174	PRICKLE1	TRUE	FALSE	Discordant
17022	ENSG00000110756	HPS5	TRUE	FALSE	Discordant
17035	ENSG00000120699	EXOSC8	TRUE	FALSE	Discordant
17109	ENSG00000140470	ADAMTS17	TRUE	FALSE	Discordant
17129	ENSG00000147804	SLC39A4	TRUE	FALSE	Discordant
17210	ENSG00000150990	DHX37	TRUE	FALSE	Discordant
17233	ENSG00000062598	ELMO2	FALSE	TRUE	Discordant
17283	ENSG00000176406	RIMS2	FALSE	TRUE	Discordant
17300	ENSG00000137413	TAF8	FALSE	TRUE	Discordant
17321	ENSG00000170374	SP7	TRUE	FALSE	Discordant
17328	ENSG00000047579	DTNBP1	TRUE	FALSE	Discordant
17358	ENSG00000196511	TPK1	TRUE	FALSE	Discordant
17359	ENSG00000138750	NUP54	FALSE	TRUE	Discordant
17397	ENSG00000175334	BANF1	FALSE	TRUE	Discordant
17550	ENSG00000183762	KREMEN1	TRUE	FALSE	Discordant
17616	ENSG00000144730	IL17RD	TRUE	FALSE	Discordant
17722	ENSG00000198369	SPRED2	FALSE	TRUE	Discordant
17761	ENSG00000095970	TREM2	TRUE	FALSE	Discordant
17768	ENSG00000111802	TDP2	TRUE	FALSE	Discordant
17800	ENSG00000116120	FARSB	TRUE	FALSE	Discordant
17859	ENSG00000095319	NUP188	TRUE	FALSE	Discordant
17861	ENSG00000204104	TRAF3IP1	TRUE	FALSE	Discordant
17870	ENSG00000119509	INVS	TRUE	FALSE	Discordant
17995	ENSG00000119121	TRPM6	TRUE	FALSE	Discordant
18016	ENSG00000069248	NUP133	FALSE	TRUE	Discordant
18025	ENSG00000168275	COA6	TRUE	FALSE	Discordant
18062	ENSG00000166123	GPT2	TRUE	FALSE	Discordant
18179	ENSG00000139719	VPS33A	TRUE	FALSE	Discordant
18466	ENSG00000171865	RNASEH1	TRUE	FALSE	Discordant
18481	ENSG00000185344	ATP6V0A2	TRUE	FALSE	Discordant
18514	ENSG00000133104	SPART	TRUE	FALSE	Discordant
18550	ENSG00000134049	IER3IP1	TRUE	FALSE	Discordant
18591	ENSG00000119638	NEK9	TRUE	FALSE	Discordant
18603	ENSG00000188517	COL25A1	FALSE	TRUE	Discordant
18621	ENSG00000133103	COG6	TRUE	FALSE	Discordant
18626	ENSG00000100360	IFT27	TRUE	FALSE	Discordant
18666	ENSG00000185946	RNPC3	FALSE	TRUE	Discordant
18667	ENSG00000165688	PMPCA	TRUE	FALSE	Discordant
18708	ENSG00000155974	GRIP1	TRUE	FALSE	Discordant
18744	ENSG00000171595	DNAI2	TRUE	FALSE	Discordant
18746	ENSG00000126233	SLURP1	TRUE	FALSE	Discordant
18791	ENSG00000204644	ZFP57	FALSE	TRUE	Discordant
18802	ENSG00000171953	ATPAF2	TRUE	FALSE	Discordant
18817	ENSG00000166189	HPS6	TRUE	FALSE	Discordant
18828	ENSG00000137806	NDUFAF1	TRUE	FALSE	Discordant
18858	ENSG00000143315	PIGM	TRUE	FALSE	Discordant
19125	ENSG00000139132	FGD4	TRUE	FALSE	Discordant
19698	ENSG00000168263	KCNV2	TRUE	FALSE	Discordant
19857	ENSG00000165898	ISCA2	TRUE	FALSE	Discordant
19904	ENSG00000215421	ZNF407	TRUE	FALSE	Discordant
19946	ENSG00000130559	CAMSAP1	FALSE	TRUE	Discordant
19988	ENSG00000153107	ANAPC1	FALSE	TRUE	Discordant
20073	ENSG00000143376	SNX27	TRUE	FALSE	Discordant
20074	ENSG00000135473	PAN2	FALSE	TRUE	Discordant
20134	ENSG00000182512	GLRX5	TRUE	FALSE	Discordant
20185	ENSG00000070269	TMEM260	FALSE	TRUE	Discordant
20188	ENSG00000165506	DNAAF2	TRUE	FALSE	Discordant
20207	ENSG00000187676	B3GLCT	TRUE	FALSE	Discordant
20213	ENSG00000133983	COX16	FALSE	TRUE	Discordant
20218	ENSG00000153485	TMEM251	FALSE	TRUE	Discordant
20233	ENSG00000119723	COQ6	TRUE	FALSE	Discordant
20330	ENSG00000132963	POMP	TRUE	FALSE	Discordant
20344	ENSG00000012963	UBR7	FALSE	TRUE	Discordant
20373	ENSG00000090487	SPG21	TRUE	FALSE	Discordant
20422	ENSG00000186184	POLR1D	TRUE	FALSE	Discordant
20580	ENSG00000186104	CYP2R1	TRUE	FALSE	Discordant
20581	ENSG00000003137	CYP26B1	TRUE	FALSE	Discordant
20603	ENSG00000117682	DHDDS	TRUE	FALSE	Discordant
20661	ENSG00000144741	SLC25A26	FALSE	TRUE	Discordant
20758	ENSG00000166140	ZFYVE19	FALSE	TRUE	Discordant
20858	ENSG00000104635	SLC39A14	TRUE	FALSE	Discordant
20898	ENSG00000165434	PGM2L1	FALSE	TRUE	Discordant
20914	ENSG00000189114	BLOC1S3	TRUE	FALSE	Discordant
21020	ENSG00000130348	QRSL1	TRUE	FALSE	Discordant
21022	ENSG00000124608	AARS2	TRUE	FALSE	Discordant
21034	ENSG00000123545	NDUFAF4	TRUE	FALSE	Discordant
21054	ENSG00000130363	RSPH3	FALSE	TRUE	Discordant
21057	ENSG00000172426	RSPH9	TRUE	FALSE	Discordant
21066	ENSG00000145979	TBC1D7	TRUE	FALSE	Discordant
21143	ENSG00000112365	ZBTB24	TRUE	FALSE	Discordant
21144	ENSG00000111817	DSE	TRUE	FALSE	Discordant
21197	ENSG00000103089	FA2H	TRUE	FALSE	Discordant
21205	ENSG00000169783	LINGO1	FALSE	TRUE	Discordant
21219	ENSG00000112144	CILK1	TRUE	FALSE	Discordant
21237	ENSG00000137288	UQCC2	TRUE	FALSE	Discordant
21244	ENSG00000161904	LEMD2	TRUE	FALSE	Discordant
21305	ENSG00000136636	KCTD3	TRUE	FALSE	Discordant
21485	ENSG00000146350	TBC1D32	TRUE	FALSE	Discordant
21558	ENSG00000111834	RSPH4A	TRUE	FALSE	Discordant
21576	ENSG00000187566	NHLRC1	TRUE	FALSE	Discordant
21610	ENSG00000144320	KIAA1715	FALSE	TRUE	Discordant
21642	ENSG00000137411	VARS2	TRUE	FALSE	Discordant
21652	ENSG00000081087	OSTM1	TRUE	FALSE	Discordant
21679	ENSG00000169218	RSPO1	TRUE	FALSE	Discordant
21698	ENSG00000011275	RNF216	TRUE	FALSE	Discordant
21876	ENSG00000135249	RINT1	FALSE	TRUE	Discordant
21904	ENSG00000146918	NCAPG2	FALSE	TRUE	Discordant
22197	ENSG00000242802	AP5Z1	TRUE	FALSE	Discordant
23066	ENSG00000182400	TRAPPC6B	TRUE	FALSE	Discordant
23147	ENSG00000092929	UNC13D	TRUE	FALSE	Discordant
23168	ENSG00000187790	FANCM	FALSE	TRUE	Discordant
23213	ENSG00000184886	PIGW	TRUE	FALSE	Discordant
23595	ENSG00000048707	VPS13D	TRUE	FALSE	Discordant
23656	ENSG00000105197	TIMM50	TRUE	FALSE	Discordant
23657	ENSG00000159921	GNE	TRUE	FALSE	Discordant
23752	ENSG00000154227	CERS3	TRUE	FALSE	Discordant
23787	ENSG00000165548	TMEM63C	FALSE	TRUE	Discordant
23807	ENSG00000066654	THUMPD1	FALSE	TRUE	Discordant
24054	ENSG00000137812	KNL1	TRUE	FALSE	Discordant
24247	ENSG00000168237	GLYCTK	TRUE	FALSE	Discordant
24259	ENSG00000144034	TPRKB	TRUE	FALSE	Discordant
24268	ENSG00000138303	ASCC1	TRUE	FALSE	Discordant
24270	ENSG00000117543	DPH5	FALSE	TRUE	Discordant
24290	ENSG00000147408	CSGALNACT1	TRUE	FALSE	Discordant
24305	ENSG00000010292	NCAPD2	TRUE	FALSE	Discordant
24539	ENSG00000089818	NECAP1	TRUE	FALSE	Discordant
24555	ENSG00000164880	INTS1	TRUE	FALSE	Discordant
24662	ENSG00000077348	EXOSC5	TRUE	FALSE	Discordant
24678	ENSG00000140718	FTO	TRUE	FALSE	Discordant
24846	ENSG00000132139	GAS2L2	FALSE	TRUE	Discordant
24856	ENSG00000108588	CCDC47	FALSE	TRUE	Discordant
24928	ENSG00000155975	VPS37A	TRUE	FALSE	Discordant
24959	ENSG00000180613	GSX2	TRUE	FALSE	Discordant
25009	ENSG00000077152	UBE2T	FALSE	TRUE	Discordant
25133	ENSG00000247626	MARS2	TRUE	FALSE	Discordant
25151	ENSG00000213638	ADAT3	TRUE	FALSE	Discordant
25198	ENSG00000164209	SLC25A46	TRUE	FALSE	Discordant
25363	ENSG00000186501	TMEM222	FALSE	TRUE	Discordant
25403	ENSG00000156876	SASS6	TRUE	FALSE	Discordant
25419	ENSG00000169379	ARL13B	TRUE	FALSE	Discordant
25430	ENSG00000161328	LRRC56	FALSE	TRUE	Discordant
25443	ENSG00000131943	C19orf12	TRUE	FALSE	Discordant
25507	ENSG00000103043	VAC14	TRUE	FALSE	Discordant
25519	ENSG00000160746	ANO10	TRUE	FALSE	Discordant
25532	ENSG00000107951	MTPAP	TRUE	FALSE	Discordant
25535	ENSG00000095209	TMEM38B	TRUE	FALSE	Discordant
25551	ENSG00000167447	SMG8	FALSE	TRUE	Discordant
25590	ENSG00000197444	OGDHL	FALSE	TRUE	Discordant
25613	ENSG00000095485	CWF19L1	TRUE	FALSE	Discordant
25660	ENSG00000123607	TTC21B	TRUE	FALSE	Discordant
25716	ENSG00000162377	COA7	TRUE	FALSE	Discordant
25737	ENSG00000187736	NHEJ1	TRUE	FALSE	Discordant
25784	ENSG00000115827	DCAF17	TRUE	FALSE	Discordant
25789	ENSG00000140598	EFL1	TRUE	FALSE	Discordant
25815	ENSG00000182923	CEP63	FALSE	TRUE	Discordant
25903	ENSG00000138138	ATAD1	TRUE	FALSE	Discordant
25980	ENSG00000104907	TRMT1	TRUE	FALSE	Discordant
26022	ENSG00000174173	TRMT10C	FALSE	TRUE	Discordant
26053	ENSG00000113272	THG1L	TRUE	FALSE	Discordant
26185	ENSG00000100147	CCDC134	TRUE	FALSE	Discordant
26200	ENSG00000107960	OBFC1	FALSE	TRUE	Discordant
26361	ENSG00000165478	HEPACAM	TRUE	FALSE	Discordant
26383	ENSG00000123977	DAW1	FALSE	TRUE	Discordant
26404	ENSG00000152620	NADK2	TRUE	FALSE	Discordant
26444	ENSG00000159650	UROC1	FALSE	TRUE	Discordant
26530	ENSG00000172361	CFAP53	TRUE	FALSE	Discordant
26576	ENSG00000174611	KY	TRUE	FALSE	Discordant
26594	ENSG00000175920	DOK7	TRUE	FALSE	Discordant
26600	ENSG00000167716	WDR81	TRUE	FALSE	Discordant
26661	ENSG00000163961	RNF168	TRUE	FALSE	Discordant
26690	ENSG00000168944	CEP120	TRUE	FALSE	Discordant
26799	ENSG00000178074	C2orf69	TRUE	FALSE	Discordant
26820	ENSG00000171954	CYP4F22	TRUE	FALSE	Discordant
26938	ENSG00000149196	HIKESHI	TRUE	FALSE	Discordant
26941	ENSG00000143222	UFC1	FALSE	TRUE	Discordant
26944	ENSG00000149483	TMEM138	TRUE	FALSE	Discordant
26970	ENSG00000203667	COX20	TRUE	FALSE	Discordant
27030	ENSG00000168724	DNAJC21	TRUE	FALSE	Discordant
27288	ENSG00000176715	ACSF3	TRUE	FALSE	Discordant
27302	ENSG00000181873	IBA57	TRUE	FALSE	Discordant
27337	ENSG00000171714	ANO5	TRUE	FALSE	Discordant
27344	ENSG00000150433	TMEM218	FALSE	TRUE	Discordant
27960	ENSG00000174358	SLC6A19	TRUE	FALSE	Discordant
28018	ENSG00000172548	NIPAL4	TRUE	FALSE	Discordant
28027	ENSG00000143951	WDPCP	FALSE	TRUE	Discordant
28072	ENSG00000186687	LYRM7	TRUE	FALSE	Discordant
28128	ENSG00000179029	TMEM107	TRUE	FALSE	Discordant
28213	ENSG00000255072	PIGY	FALSE	TRUE	Discordant
28287	ENSG00000172339	ALG14	TRUE	FALSE	Discordant
28295	ENSG00000128891	C15orf57	FALSE	TRUE	Discordant
28358	ENSG00000180902	D2HGDH	TRUE	FALSE	Discordant
28532	ENSG00000185261	KIAA0825	TRUE	FALSE	Discordant
28583	ENSG00000147655	RSPO2	FALSE	TRUE	Discordant
28625	ENSG00000156170	NDUFAF6	TRUE	FALSE	Discordant
28636	ENSG00000123810	B9D2	TRUE	FALSE	Discordant
28660	ENSG00000135070	ISCA1	TRUE	FALSE	Discordant
28662	ENSG00000129932	DOHH	FALSE	TRUE	Discordant
28900	ENSG00000135241	PNPLA8	TRUE	FALSE	Discordant
28905	ENSG00000196449	YRDC	FALSE	TRUE	Discordant
28949	ENSG00000173226	IQCB1	TRUE	FALSE	Discordant
28984	ENSG00000164961	KIAA0196	FALSE	TRUE	Discordant
28991	ENSG00000145016	RUBCN	TRUE	FALSE	Discordant
29043	ENSG00000133059	DSTYK	FALSE	TRUE	Discordant
29101	ENSG00000176915	ANKLE2	TRUE	FALSE	Discordant
29105	ENSG00000171680	PLEKHG5	TRUE	FALSE	Discordant
29110	ENSG00000198920	KIAA0753	TRUE	FALSE	Discordant
29112	ENSG00000144711	IQSEC1	FALSE	TRUE	Discordant
29160	ENSG00000118246	FASTKD2	TRUE	FALSE	Discordant
29162	ENSG00000138286	FAM149B1	FALSE	TRUE	Discordant
29171	ENSG00000106012	IQCE	TRUE	FALSE	Discordant
29174	ENSG00000136051	WASHC4	TRUE	FALSE	Discordant
29182	ENSG00000110274	CEP164	TRUE	FALSE	Discordant
29183	ENSG00000167202	TBC1D2B	FALSE	TRUE	Discordant
29204	ENSG00000177868	SVBP	TRUE	FALSE	Discordant
29361	ENSG00000138018	EPT1	FALSE	TRUE	Discordant
29401	ENSG00000162601	MYSM1	TRUE	FALSE	Discordant
29418	ENSG00000217128	FNIP1	TRUE	FALSE	Discordant
29419	ENSG00000103356	EARS2	TRUE	FALSE	Discordant
29427	ENSG00000169247	SH3TC2	TRUE	FALSE	Discordant
29456	ENSG00000143337	TOR1AIP1	TRUE	FALSE	Discordant
29500	ENSG00000157353	FUK	FALSE	TRUE	Discordant
29508	ENSG00000134313	KIDINS220	FALSE	TRUE	Discordant
29561	ENSG00000173409	ARV1	TRUE	FALSE	Discordant
29594	ENSG00000164405	UQCRQ	FALSE	TRUE	Discordant
29636	ENSG00000138587	MNS1	TRUE	FALSE	Discordant
29643	ENSG00000115648	MLPH	TRUE	FALSE	Discordant
29666	ENSG00000103707	MTFMT	TRUE	FALSE	Discordant
29678	ENSG00000125459	MSTO1	TRUE	FALSE	Discordant
29682	ENSG00000164347	GFM2	TRUE	FALSE	Discordant
29685	ENSG00000067704	IARS2	TRUE	FALSE	Discordant
29812	ENSG00000110063	DCPS	TRUE	FALSE	Discordant
29866	ENSG00000163531	NFASC	TRUE	FALSE	Discordant
29882	ENSG00000136003	ISCU	TRUE	FALSE	Discordant
29914	ENSG00000111581	NUP107	TRUE	FALSE	Discordant
29918	ENSG00000178057	NDUFAF3	TRUE	FALSE	Discordant
29944	ENSG00000218336	TENM3	TRUE	FALSE	Discordant
29947	ENSG00000182606	TRAK1	TRUE	FALSE	Discordant
29958	ENSG00000170426	SDR9C7	TRUE	FALSE	Discordant
30129	ENSG00000104356	POP1	TRUE	FALSE	Discordant
30185	ENSG00000113851	CRBN	TRUE	FALSE	Discordant
30414	ENSG00000105677	TMEM147	FALSE	TRUE	Discordant
30500	ENSG00000167371	PRRT2	FALSE	TRUE	Discordant
30511	ENSG00000167645	YIF1B	TRUE	FALSE	Discordant
30528	ENSG00000205981	DNAJC19	TRUE	FALSE	Discordant
30539	ENSG00000154099	DNAAF1	TRUE	FALSE	Discordant
30546	ENSG00000267673	FDX2	TRUE	FALSE	Discordant
30563	ENSG00000162396	PARS2	TRUE	FALSE	Discordant
30594	ENSG00000140553	UNC45A	FALSE	TRUE	Discordant
30764	ENSG00000183763	TRAIP	FALSE	TRUE	Discordant
30831	ENSG00000196116	TDRD7	TRUE	FALSE	Discordant
30887	ENSG00000167515	TRAPPC2L	TRUE	FALSE	Discordant
30935	ENSG00000163374	YY1AP1	TRUE	FALSE	Discordant
31399	ENSG00000197106	SLC6A17	FALSE	TRUE	Discordant
32687	ENSG00000161920	MED11	FALSE	TRUE	Discordant
32698	ENSG00000140274	DUOXA2	TRUE	FALSE	Discordant
32940	ENSG00000180053	NKX2-6	TRUE	FALSE	Discordant
32949	ENSG00000136699	SMPD4	FALSE	TRUE	Discordant
33551	ENSG00000224877	C17orf89	FALSE	TRUE	Discordant
33702	ENSG00000174917	MICOS13	TRUE	FALSE	Discordant
33778	ENSG00000187616	MYMK	TRUE	FALSE	Discordant
33784	ENSG00000187546	AGMO	TRUE	FALSE	Discordant
37216	ENSG00000175536	LIPT2	FALSE	TRUE	Discordant
37234	ENSG00000205084	TMEM231	TRUE	FALSE	Discordant
40050	ENSG00000234602	MCIDAS	TRUE	FALSE	Discordant

## Sheet: Supp Table 6
Supplementary Table 6
Variants and chapter-level HPO phenotypes for genes in Table 2 (i.e., FDR<5% significant in our analysis and not on either DDD or GeneDx ARDD gene list). This also includes several additional patients who were not included in our statistical analyses and were either excluded due to being admixed or being relatives of the included cases, or were identified later in sets of independent patients fro…
Gene	Individual	Sibling	Dataset	Chromosome	Position (hg19)	Position (hg38)	Ref allele	Alt allele	Canonical Transcript	VEP predicted consequence	HGVSc	HGVSp	Additional info/phenotypes	Abnormality of the limbs	Abnormality of the nervous system	Abnormality of the metabolism/homeostasis	Abnormality of the head/neck	Abnormality of the immune system	Abnormality of the integument	Abnormality of the digestive system	Abnormality of the respiratory system	Abnormality of the endocrine system	Growth abnormality	Abnormality of the skeletal system	Abnormality of the musculature	Abnormality of the eye	Abnormality of the genitourinary system	Abnormality of the cardiovascular system	Abnormality of the breast	Abnormality of the neoplasm	Abnormality of prenatal development or birth	Abnormality of the voice	Abnormality of connective tissue	Abnormality of the ear
CRELD1	GDX1		GeneDx	3	9984547	9942863	T	C	ENST00000326434	missense_variant	ENST00000326434.5:c.784T>C	ENSP00000321856.5:p.Cys262Arg	was also in Jeffries et al. paper	x	x	x	x	x	x	x	x	x	x	x	x
				3	9985109	9943425	CA	C	ENST00000326434	frameshift_variant	ENST00000326434.5:c.959del	ENSP00000321856.5:p.Gln320ArgfsTer25
	GDX2		GeneDx	3	9982648	9940964	G	A	ENST00000326434	missense_variant	ENST00000326434.5:c.575G>A	ENSP00000321856.5:p.Cys192Tyr	was also in Jeffries et al. paper		x		x								x	x
				3	9976595	9934911	AAGAC	A	ENST00000326434	frameshift_variant&splice_region_variant	ENST00000326434.5:c.254_257del	ENSP00000321856.5:p.Asp85ValfsTer6
	GDX3		GeneDx	3	9982648	9940964	G	A	ENST00000326434	missense_variant	ENST00000326434.5:c.575G>A	ENSP00000321856.5:p.Cys192Tyr			x	x	x		x				x	x	x	x	x	x
				3	9985109	9943425	CA	C	ENST00000326434	frameshift_variant	ENST00000326434.5:c.959del	ENSP00000321856.5:p.Gln320ArgfsTer25
	GDX4		GeneDx	3	9982648	9940964	G	A	ENST00000326434	missense_variant	ENST00000326434.5:c.575G>A	ENSP00000321856.5:p.Cys192Tyr			x		x	x		x	x				x
				3	9985109	9943425	CA	C	ENST00000326434	frameshift_variant	ENST00000326434.5:c.959del	ENSP00000321856.5:p.Gln320ArgfsTer25
	GDX5 (admixed)		GeneDx	3	9982648	9940964	G	A	ENST00000326434	missense_variant	ENST00000326434.5:c.575G>A	ENSP00000321856.5:p.Cys192Tyr	was also in Jeffries et al. paper		x	x	x						x	x	x	x
				3	9976537	9934853	C	CG	ENST00000326434	frameshift_variant	ENST00000326434.5:c.196_197insG	ENSP00000321856.5:p.Asp66GlyfsTer22
	DDD10K.03737		DDD	3	9982648	9940964	G	A	ENST00000326434	missense_variant	ENST00000326434.5:c.575G>A	ENSP00000321856.5:p.Cys192Tyr			x		x		x
	DDD10K.00239	Sibling of below	DDD	3	9982810	9941126	G	A	ENST00000326434	missense_variant	ENST00000326434.5:c.653G>A	ENSP00000321856.5:p.Cys218Tyr			x		x							x				x
	DDD10K.00238	Sibling of above	DDD	3	9982810	9941126	G	A	ENST00000326434	missense_variant	ENST00000326434.5:c.653G>A	ENSP00000321856.5:p.Cys218Tyr		x	x		x				x			x		x		x	x
	GDX_extracases_1		GeneDx extra cases	3	9982648	9940964	G	A	ENST00000326434	missense_variant	ENST00000326434.5:c.575G>A	ENSP00000321856.5:p.Cys192Tyr		x	x		x						x	x		x		x
	GDX_extracases_2		GeneDx extra cases	3	9982648	9940964	G	A	ENST00000326434	missense_variant	ENST00000326434.5:c.575G>A	ENSP00000321856.5:p.Cys192Tyr	Also has a mosaic variant in AD NDD gene classed as likely pathogenic - dual diagnosis with CRELD1		x		x		x					x	x
KBTBD2	GDX6		GeneDx	7	32909881	32870269	A	C	ENST00000304056	missense_variant	ENST00000304056.4:c.948T>G	ENSP00000302586.4:p.Asn316Lys		x	x	x	x		x	x		x	x	x	x	x		x		x	x	x	x
				7	32909069	32869457	TAG	T	ENST00000304056	frameshift_variant	ENST00000304056.4:c.1758_1759del	ENSP00000302586.4:p.Tyr587SerfsTer5
	GDX7		GeneDx	7	32909060	32869448	C	A	ENST00000304056	missense_variant	ENST00000304056.4:c.1769G>T	ENSP00000302586.4:p.Cys590Phe	Age:1; Sex:Female; HPO-terms: Microcephaly, Hearing impairment, Aniridia, Generalized hypotonia, Failure to thrive, Intrauterine growth retardation, Hypertrophic cardiomyopathy, Gastroesophageal reflux, Delayed gross motor development, Elevated circulating thyroid-stimulating hormone concentration, Proportionate short stature. Has an additional reported variant in MYH7 which could be contributing…		x		x			x		x	x	x	x	x		x						x
				7	32909193	32869581	G	A	ENST00000304056	stop_gained	ENST00000304056.4:c.1636C>T	ENSP00000302586.4:p.Arg546Ter
	CentoGene1	Two similarly affected siblings who died at 1 and 2 months with unknown genotypes	CentoGene	7	32909532	32869920	GTG	G	ENST00000304056	frameshift_mutation	ENST00000304056.4:c.1298_1299delTG	ENSP00000302586.4:p.Val433Aspfs*14	Died aged 3 months. Abnormality of the face; Cataract; Decreased body weight; Hand clenching; Intrauterine growth retardation; Low-set ears; Microcephaly; Micrognathia; Microphthalmia; Rocker bottom foot; Small for gestational age. No hypoglycemia or features suggestive of diabetes could be documented.	x	x		x						x	x		x								x
ZDHHC16	GDX8		GeneDx	10	99211436	97451679	C	T	ENST00000393760	stop_gained	ENST00000393760.1:c.4C>T	ENSP00000377357.1:p.Arg2Ter			x		x			x	x			x	x	x		x
	GDX9		GeneDx	10	99215748	97455991	C	A	ENST00000393760	stop_gained	ENST00000393760.1:c.966C>A	ENSP00000377357.1:p.Tyr322Ter		x	x		x		x		x			x	x	x					x			x
				10	99212203	97452446	G	A	ENST00000393760	missense_variant	ENST00000393760.1:c.470G>A	ENSP00000377357.1:p.Cys157Tyr
	DDD10K.03603	Sibling of below	DDD	10	99212680	97452923	C	T	ENST00000393760	missense_variant&splice_region_variant	ENST00000393760.1:c.556C>T	ENSP00000377357.1:p.Pro186Ser			x		x		x
				10	99214525	97454768	AAG	A	ENST00000393760	frameshift_variant	ENST00000393760.1:c.796_797del	ENSP00000377357.1:p.Leu267CysfsTer29
	DDD10K.03602	Sibling of above	DDD	10	99212680	97452923	C	T	ENST00000393760	missense_variant&splice_region_variant	ENST00000393760.1:c.556C>T	ENSP00000377357.1:p.Pro186Ser			x		x
				10	99214525	97454768	AAG	A	ENST00000393760	frameshift_variant	ENST00000393760.1:c.796_797del	ENSP00000377357.1:p.Leu267CysfsTer29
	GDX_extracases_3		GeneDx extra cases	10	99212211	97452454	T	A	ENST00000393760	missense_variant	ENST00000393760.1:c.478T>A	ENSP00000377357.1:p.Cys160Ser			x		x			x	x				x	x
	GDX_extracases_4		GeneDx extra cases	10	99211641	97451884	G	A	ENST00000393760	stop_gained	ENST00000393760.1:c.209G>A	ENSP00000377357.1:p.Trp70Ter		x	x	x	x		x	x	x			x	x			x			x
				10	99212232	97452475	C	T	ENST00000393760	stop_gained	ENST00000393760.1:c.499C>T	ENSP00000377357.1:p.Arg167Ter
	CentoGene2		CentoGene	10	99215803	97456046	T	C	ENST00000393760	splice_donor_variant	ENST00000393760.1:c1019+2	ENSP00000377357.1:p?	Abnormality of the face; Cerebellar hypoplasia; Developmental regression; Encephalopathy; Hyperreflexia; Hypertonia; Hypotonia; Inguinal hernia; Laryngomalacia; Microcephaly; Motor delay; Optic atrophy; Seizure; Spastic paraparesis; Spasticity; Talipes equinovarus; Umbilical hernia	x	x		x			x	x				x	x							x
HECTD4	GDX17		GeneDx	12	112605714	112167910	AG	A	ENST00000550722	frameshift_variant	ENST00000550722.1:c.11777del	ENSP00000449784.1:p.Ser3926PhefsTer38		x	x	x	x							x
				12	112623187	112185383	C	CG	ENST00000550722	frameshift_variant	ENST00000550722.1:c.9144_9145insC	ENSP00000449784.1:p.Ala3049ArgfsTer52
	DDD6		DDD	12	112638507	112200703	T	TG	ENST00000550722	frameshift_variant	ENST00000550722.1:c.8063_8064insC	ENSP00000449784.1:p.Gly2689ArgfsTer186		x	x		x						x	x
				12	112677690	112239886	G	T	ENST00000550722	stop_gained	ENST00000550722.1:c.4662C>A	ENSP00000449784.1:p.Tyr1554Ter
	GDX_extracases_5		GeneDx extra cases	12	112676970	112239166	G	A	ENST00000550722	stop_gained	ENST00000550722.1:c.5176C>T	ENSP00000449784.1:p.Gln1726Ter			x	x	x	x		x	x	x	x		x	x		x					x
	GDX_extracases_6		GeneDx extra cases	12	112681200	112243396	G	A	ENST00000550722	missense_variant	ENST00000550722.1:c.4915C>T	ENSP00000449784.1:p.His1639Tyr			x		x	x		x	x
				12	112746653	112308849	C	A	ENST00000550722	missense_variant	ENST00000550722.1:c.1068G>T	ENSP00000449784.1:p.Trp356Cys
ATAD2B	DDD10K.12486		DDD	2	24087685	23864815	G	A	ENST00000238789	missense_variant	ENST00000238789.5:c.1298C>T	ENSP00000238789.5:p.Pro433Leu	Has an autocoded ACMG predicted diagnosis involving a de novo splice region variant in a “DDG2P limited” gene, but this diagnosis has not been confirmed clinically and would fail in the DDD clinical filtering pipeline current pipeline. See Supplementary Note for more detail.		x					x						x
				2	24021082	23798212	G	A	ENST00000238789	stop_gained	ENST00000238789.5:c.2566C>T	ENSP00000238789.5:p.Gln856Ter
	DDD10K.02552	Sibling of below	DDD	2	24033188	23810318	G	A	ENST00000238789	stop_gained&splice_region_variant	ENST00000238789.5:c.2452C>T	ENSP00000238789.5:p.Gln818Ter			x											x		x
				2	24118723	23895853	G	A	ENST00000238789	stop_gained	ENST00000238789.5:c.334C>T	ENSP00000238789.5:p.Arg112Ter
	DDD10K.07901	Sibling of above	DDD	2	24033188	23810318	G	A	ENST00000238789	stop_gained&splice_region_variant	ENST00000238789.5:c.2452C>T	ENSP00000238789.5:p.Gln818Ter			x		x						x	x
				2	24118723	23895853	G	A	ENST00000238789	stop_gained	ENST00000238789.5:c.334C>T	ENSP00000238789.5:p.Arg112Ter
	GDX_extracases_7		GeneDx extra cases	2	24086345	23863475	T	C	ENST00000238789	missense_variant	ENST00000238789.5:c.1385A>G	ENSP00000238789.5:p.Asp462Gly			x										x	x
