# Supplementary material for: Federated analysis of autosomal recessive coding variants in 29,745 developmental disorder patients from diverse populations
Source: Nat Genet. 2024 Sep 23;56(10):2046–53. doi: 10.1038/s41588-024-01910-8 (PMC11525179; doi:10.1038/s41588-024-01910-8)
Supplement: Supplementary file 5 — Supplementary Data File. [file 41588_2024_1910_MOESM5_ESM.zip]

Archive with 2 entries (2 files):
- RecessiveDD_SuppDataFile.xlsx
- __MACOSX/._RecessiveDD_SuppDataFile.xlsx
