# Supplementary material for: Federated analysis of autosomal recessive coding variants in 29,745 developmental disorder patients from diverse populations
Source: Nat Genet. 2024 Sep 23;56(10):2046–53. doi: 10.1038/s41588-024-01910-8 (PMC11525179; doi:10.1038/s41588-024-01910-8)
Supplement: Supplementary file 5 — Supplementary Data File. [file 41588_2024_1910_MOESM5_ESM.zip › RecessiveDD_SuppDataFile.xlsx]

## Sheet: Sheet1
			Diagnosed + Undiagnosed probands; no cross-continental admixture
			results from most significant tests amongst deleterious categories			All (LoF/LoF + LoF/Functional + Functional/Functional)
						Total				AFR3		AFR4		AMR0		AMR3		AMR4		AMR9		EAS1		EAS2		EAS3		EAS5		EUR1		EUR3		EUR4		EUR5		EUR6		EUR7		MDE2		MDE3		MDE4		SAS3
Gene	HGNC.symbol	Known recessive genes	p-value	FDR	which test has minimum p-value	Observed	Expected	p-value	FDR	Observed	Expected	Observed	Expected	Observed	Expected	Observed	Expected	Observed	Expected	Observed	Expected	Observed	Expected	Observed	Expected	Observed	Expected	Observed	Expected	Observed	Expected	Observed	Expected	Observed	Expected	Observed	Expected	Observed	Expected	Observed	Expected	Observed	Expected	Observed	Expected	Observed	Expected	Observed	Expected
ENSG00000175390	EIF3F	Consensus	4.13653e-24	3.38575e-20	Functional/Functional	15	0.180752	4.63621e-24	7.58947e-20	0	0	0	0.000766815	0	0.00150319	0	0	0	0.000197625	0	0.000789018	0	0	0	0.000138774	0	0	0	0	1	0.00212747	0	0.000124006	11	0.0828847	2	0.0230977	0	0.0038	1	0.00643615	0	0	0	0.0109818	0	0	0	0
ENSG00000107371	EXOSC3	Consensus	1.02742e-23	8.40941e-20	All	17	0.324733	1.02742e-23	8.40941e-20	0	0.000445898	0	0.00172522	0	0.00488283	0	0.00277496	0	0.000197625	0	0	0	0.0015619	0	0.00221866	0	0	0	0	0	0	0	0.000496024	10	0.0949883	0	0.0108178	0	0	4	0.010123	0	0	2	0.141918	0	0	0	0.000469172
ENSG00000132549	VPS13B	Consensus	7.77942e-20	1.27349e-15	LoF/LoF + LoF/Functional	21	3.52543	2.12428e-10	1.15915e-06	0	0.0104368	0	0.0691787	2	0.105284	0	0.00978051	0	0.0505921	0	0.0451979	0	0.0249904	0	0.0554607	0	0.00660286	1	0.0489395	0	0.0103422	0	0.0237398	9	1.56209	2	0.120124	0	0.0116138	0	0.117036	0	0	1	0.420643	0	0.0525915	0	0.0998807
ENSG00000151092	NGLY1	Consensus	1.06774e-13	8.73947e-10	LoF/LoF + LoF/Functional	8	0.296377	1.13505e-09	3.71614e-06	0	0.000445898	0	0.000668325	0	0.00417006	0	0.00301622	0	0.00177785	0	0.00181183	0	0.000390475	0	0.000824174	0	0	0	0.000379926	0	0	0	0.000124006	5	0.0813005	2	0.00369914	0	0	1	0.00643391	0	0.0144731	0	0.0227637	0	0	0	0
ENSG00000113555	PCDH12	Consensus	2.20804e-11	1.80728e-07	LoF/LoF	6	0.299061	7.69485e-07	0.00085138	0	0	0	0.00579822	0	0.00150319	0	0.000482988	0	0.00275474	0	0.000789018	0	0.00155999	0	0.00222038	0	0	0	0.000379926	0	0.000953194	0	0.000496024	4	0.13089	0	0.0109121	0	0	0	0.0088741	0	0.0178629	0	0.0488901	0	0	0	0.00253956
ENSG00000115839	RAB3GAP1	Consensus	6.65438e-11	3.63107e-07	LoF/LoF	5	0.22459	3.95103e-06	0.0028121	0	0.00178167	2	0.00602085	0	0.00713762	0	0.00193195	0	0.000790113	0	0.00422311	0	0	0	0.00124858	0	0.000264236	0	0.000379926	0	0.00212747	0	0.000124006	0	0.0539713	1	0.0157888	0	0.0002375	1	0.007654	0	0	0	0.0336185	0	0	0	0.000469172
ENSG00000184381	PLA2G6	Consensus	4.43284e-10	1.81414e-06	All	11	0.736734	4.43284e-10	1.81414e-06	0	0.00178167	0	0.0198	1	0.0311709	1	0.00418057	0	0.0197625	1	0.00575392	0	0	0	0.00888018	0	0.00237812	0	0.0015197	0	0.0181251	0	0.000496024	5	0.204743	0	0.0115847	0	0	0	0.0100508	0	0.00769355	0	0.0730288	0	0.0190456	0	0.0190648
ENSG00000115525	ST3GAL5	Consensus	1.57951e-09	4.30942e-06	All	5	0.0455867	1.57951e-09	4.30942e-06	0	0	0	0.000431334	0	0.000417837	0	0.000684127	0	0.00177785	0	0	0	0	0	0	0	0	0	0	0	0	0	0	2	0.0158731	1	0.00571292	0	0	1	0.0020765	0	0	0	0.00723153	0	0	0	0
ENSG00000092094	OSGEP	Consensus	2.28371e-09	9.34608e-06	Functional/Functional	7	0.231919	5.84698e-09	1.19644e-05	0	0.000445898	1	0.00315379	0	0.00488283	0	0	0	0.000197625	0	0	0	0	0	0.000824174	0	0	0	0.00957926	0	0.000935468	0	0.000496024	6	0.122211	0	0.00342537	0	0	0	0.0026559	0	0	0	0.0447041	0	0	0	0
ENSG00000140521	POLG	Consensus	3.42453e-09	8.0085e-06	All	18	2.99171	3.42453e-09	8.0085e-06	0	0.00713436	0	0.0573277	0	0.0447724	0	0.0167063	0	0.00316201	0	0.00422658	0	0.0015619	0	0.0555095	0	0.0169058	0	0	0	0.000935572	0	0.000496024	11	1.56637	0	0.0805118	0	0.0059375	6	0.212003	0	0.0385256	1	0.231481	0	0.039597	0	0.0234639
ENSG00000145375	SPATA5	Consensus	7.19697e-09	1.30905e-05	All	8	0.376679	7.19697e-09	1.30905e-05	0	0.000445898	0	0.00234727	1	0.00604453	0	0.00237427	0	0	0	0.00306891	0	0	0	0.000824174	0	0.00392225	0	0	0	0.0026191	0	0.000124006	6	0.13168	0	0.00689673	0	0.0002375	1	0.00428406	0	0.0144731	0	0.0132452	0	0	0	0.0165932
ENSG00000162430	SEPN1	Consensus	7.62719e-09	2.08095e-05	LoF/LoF + LoF/Functional	6	0.355977	2.08503e-06	0.00181224	0	0.00474695	0	0.00717127	0	0.0101806	0	0.00446292	0	0.00275513	0	0.00422484	0	0.000390475	0	0.00124896	0	0.000264236	0	0.0015197	0	0.00741381	0	0.000124006	3	0.102014	2	0.0157866	0	0.0002375	0	0.0137331	0	0	1	0.0873276	0	0	0	0.0156642
ENSG00000197563	PIGN	Consensus	8.25269e-09	1.35097e-05	All	9	0.554113	8.25269e-09	1.35097e-05	0	0.00178359	0	0.026117	0	0.00266781	1	0.0122171	0	0.000790113	0	0.00105653	0	0.00351427	0	0.00499585	0	0	0	0.000379926	0	0	0	0	4	0.140381	2	0.0300463	0	0	0	0.0250757	0	0.0171688	0	0.0635323	0	0	0	0.00780356
ENSG00000151835	SACS	Consensus	1.31205e-08	3.06832e-05	LoF/LoF + LoF/Functional	10	2.86788	0.000789816	0.153284	0	0.00713436	0	0.046047	0	0.0458908	0	0.00591579	0	0.00983768	0	0.0198432	0	0.00624185	0	0.000555095	0	0.00105694	0	0	0	0.00741409	0	0.00607629	8	1.89709	1	0.116322	0	0.0038	0	0.127805	0	0.0284257	1	0.194505	0	0.00322975	0	0.0361705
ENSG00000102452	NALCN	Consensus	4.49248e-08	9.19274e-05	LoF/LoF + LoF/Functional	6	0.683263	7.89693e-05	0.0300634	0	0	0	0.00809921	0	0.0184202	0	0.00273524	0	0.00494063	0	0.00187836	0	0.000390475	0	0.000555095	0	0.00422549	0	0.0015197	1	0.00389087	0	0.000496024	5	0.257815	0	0.0229879	0	0.0002375	0	0.0248376	0	0	0	0.0689401	0	0.0251246	0	0.000469172
ENSG00000160213	CSTB	Consensus	6.33754e-08	0.000115273	LoF/LoF + LoF/Functional	3	0.011848	2.74744e-07	0.000345966	0	0	0	0.000286305	0	0	0	0	0	0.000197625	0	0.000789018	0	0	0	0	0	0	0	0	0	0	0	0	3	0.0105214	0	2.62695e-05	0	0	0	2.73896e-05	0	0	0	0	0	0	0	0
ENSG00000161513	FDXR	Discordant	7.29398e-08	0.000108548	All	8	0.510659	7.29398e-08	0.000108548	0	0.000445898	0	0.00579822	4	0.0632482	0	0.00273524	0	0.00316084	0	0.00293504	0	0	0	0.00346706	0	0.00237812	0	0.00563486	0	0.0168878	0	0.00111605	3	0.104007	0	0.0237649	0	0.0002375	0	0.0133727	1	0.0246425	0	0.0855161	0	0.0153554	0	0.00315474
ENSG00000127980	PEX1	Consensus	8.64653e-08	0.000141544	LoF/LoF + LoF/Functional	8	1.11061	2.15288e-05	0.0103655	0	0.00400924	0	0.0490734	0	0.0186722	0	0.0454202	0	0.00315889	0	0.0104361	0	0.00351427	0	0.00495482	0	0	0	0.0015197	0	0.0189453	0	0.000124006	7	0.420591	0	0.0347177	0	0.0002375	0	0.0263124	0	0	0	0.0626227	0	0.00384816	0	0.009248
ENSG00000163703	CRELD1	NA	9.08403e-08	0.000123921	All	6	0.20673	9.08403e-08	0.000123921	0	0	0	0.00171965	0	0.00141871	0	0.00863977	0	0	0	0.00046955	0	0	0	0.00192477	0	0.00105694	0	0	0	0	0	0.000124006	3	0.114757	1	0.00636043	0	0	1	0.00824364	0	0	0	0.0258077	0	0	1	0.020992
ENSG00000170852	KBTBD2	NA	1.25082e-07	0.000170633	LoF/LoF + LoF/Functional	2	0.0324568	0.000515463	0.118847	0	0	0	0.000191704	0	0.00601022	0	0.000120747	1	0.00275513	0	0	0	0	0	0	0	0	0	0	0	0	0	0	1	0.00348966	0	0.000273088	0	0	0	0.000388032	0	0	0	0	0	0	0	0.0112728
ENSG00000140471	LINS	Consensus	1.47843e-07	0.000484038	LoF/LoF	4	0.111947	5.98427e-06	0.0039185	0	0	0	0.00114608	0	0.000166738	0	0.000482988	0	0.000197625	0	0	0	0	0	0.00330158	0	0	0	0	0	0.000935572	0	0	4	0.0228984	0	0.000105071	0	0	0	0.000985835	0	0	0	0.0182133	0	0	0	0.00253956
ENSG00000132600	PRMT7	Consensus	2.87076e-07	0.000335674	LoF/LoF + LoF/Functional	7	0.484453	8.14455e-07	0.00085138	0	0.000445898	0	0.0191699	1	0.00844601	0	0.00783966	1	0.0302105	0	0.00306859	0	0	0	0.00495577	0	0	0	0	0	0	0	0.000495777	2	0.124298	0	0.0185691	0	0.0002375	0	0.00484297	0	0	0	0.0633563	0	0	1	0.0475572
ENSG00000225830	ERCC6	Consensus	4.22467e-07	0.000461052	LoF/LoF + LoF/Functional	8	1.73277	0.000439024	0.110566	0	0.00178359	1	0.0284077	0	0.0577255	0	0.0314959	0	0.00472267	0	0.0129824	0	0.00976187	0	0.0049949	0	0.000264236	0	0.0015197	0	0.050617	0	0.0060674	6	0.996821	0	0.0223339	0	0	1	0.0533386	0	0	0	0.207757	0	0	0	0.0399692
ENSG00000099940	SNAP29	Consensus	5.72871e-07	0.0013397	LoF/LoF	4	0.125471	9.34236e-06	0.00546195	0	0.000445898	0	0.0127204	0	0.00386107	1	0.00446319	0	0.00216419	0	0.000789018	0	0	0	0.000138774	0	0	0	0	0	0	0	0	0	0.00680272	0	0.000273088	0	0	0	0.00108181	0	0	1	0.0398482	0	0	0	0.005264
ENSG00000135917	SLC19A3	Consensus	8.32137e-07	0.00085138	All	6	0.303165	8.32137e-07	0.00085138	0	0.00259643	0	0.00809949	0	0.00488275	0	0.0176799	0	0.000790113	0	0.000117427	0	0.000390475	0	0.00346934	0	0.000264236	0	0.000379926	0	0.000526259	0	0.0019841	3	0.0296411	0	0.00153389	0	0	1	0.00344054	0	0	0	0.0657285	1	0.0274762	0	0.009248
ENSG00000085382	HACE1	Consensus	8.69886e-07	0.00178001	LoF/LoF	4	0.17488	3.38976e-05	0.0142283	0	0	0	0.00119787	0	0.00292118	0	0.000684127	0	0.000790113	0	0	0	0	0	0.000555095	0	0.000264236	0	0	0	0.000356714	0	0	1	0.0156053	0	0.00542683	0	0.0002375	0	0.00489262	0	0	0	0.0431286	0	0	0	0.00668033
ENSG00000131652	THOC6	Consensus	9.28067e-07	0.0021726	Functional/Functional	5	0.197084	2.1034e-06	0.00181224	0	0.000445898	0	0.00114613	0	0.0116836	0	0.0232851	0	0.000790502	0	0.000469707	0	0	0	0.00150957	0	0	0	0	0	0.00154968	0	0	4	0.0504424	0	0.00271266	0	0	0	0.00660277	0	0	0	0.0638349	0	0	0	0
ENSG00000167113	COQ4	Consensus	9.29031e-07	0.0021726	Functional/Functional	5	0.176833	1.24388e-06	0.00119778	0	0.00607536	0	0.00479239	0	0.0483984	0	0	0	0.00216419	0	0.000117427	0	0	0	0.00222038	0	0.00422777	0	0	3	0.0354311	0	0.000495777	2	0.0279529	0	0.00144003	0	0	0	0.000986026	0	0	0	0.020378	0	0	0	0.00253956
ENSG00000117139	KDM5B	Consensus	1.27681e-06	0.00110007	LoF/LoF + LoF/Functional	6	0.361963	2.29275e-06	0.00187662	0	0	0	0.00119815	0	0.0186742	0	0.00277469	0	0.00216419	0	0.00508066	0	0	0	0.00124858	0	0	0	0.0015197	0	0.00295125	0	0.00111556	6	0.135662	0	0.00689619	0	0	0	0.0284196	0	0	0	0.0466377	0	0.0129666	0	0
ENSG00000198954	KIAA1279	Consensus	1.85043e-06	0.00336573	LoF/LoF	3	0.234058	0.00179487	0.238878	0	0.000445898	0	0.00119815	0	0.0048008	0	0.00418166	0	0.000790502	0	0	0	0.000390475	0	0.00124896	0	0.00237508	0	0	1	0.00925213	0	0.000124006	1	0.0407322	1	0.00342467	0	0	0	0.00383207	0	0	0	0.0855166	0	0	0	0.00460994
ENSG00000103707	MTFMT	Discordant	1.88184e-06	0.00154029	LoF/LoF + LoF/Functional	5	0.209321	2.81394e-06	0.00217094	0	0	0	0.00497095	0	0.00375922	0	0.000684127	0	0	0	0.00046955	0	0	0	0.000554904	0	0	0	0	0	0.00451115	0	0.000495777	4	0.0501303	1	0.0105981	0	0.0002375	0	0.00209417	0	0	0	0.0784224	0	0	0	0.00253956
ENSG00000167632	TRAPPC9	Consensus	2.19306e-06	0.00170954	LoF/LoF + LoF/Functional	6	0.55623	2.55973e-05	0.0113251	0	0.00607536	0	0.0253509	0	0.00506533	0	0.0110862	0	0.00216419	0	0	0	0	0	0.00124896	0	0.000264236	0	0	0	0.00210504	0	0.00248409	4	0.215024	0	0.00342519	0	0.00095	0	0.0246459	0	0.00430376	0	0.085699	0	0.0163407	1	0.028035
ENSG00000174720	LARP7	Consensus	2.73745e-06	0.00407382	LoF/LoF	5	0.261487	8.19844e-06	0.00516186	0	0.000445898	0	0.000191704	0	0.000939177	0	0.00386136	0	0.00472267	0	0.00181199	0	0	0	0.00330196	0	0.000264236	0	0.000379926	0	0	0	0	0	0.0169693	0	0.0034241	0	0.0002375	0	0.00616075	0	0.0110833	0	0.0615465	1	0.039597	1	0.0235216
ENSG00000177082	WDR73	Consensus	2.91757e-06	0.00217094	All	4	0.0931945	2.91757e-06	0.00217094	0	0	0	0	0	0.00204714	0	0.00237427	0	0	0	0	0	0	1	0.00346591	0	0.000264236	0	0	0	0	0	0	1	0.0104219	0	0.000236412	0	0.0002375	0	0.00349086	0	0	0	0.0114345	0	0.00992713	0	0
ENSG00000171307	ZDHHC16	NA	3.04161e-06	0.00226323	LoF/LoF + LoF/Functional	3	0.102845	0.000167873	0.0538838	0	0	0	0.000766747	0	0.000793988	0	0	0	0	0	0	0	0	0	0.000138774	0	0	0	0.0015197	0	0	0	0	3	0.0273515	0	0.000483217	0	0	0	0.0026559	0	0	0	0.0363322	0	0	0	0.0135151
ENSG00000049167	ERCC8	Consensus	4.72336e-06	0.00644345	LoF/LoF	5	0.267991	9.22027e-06	0.00546195	0	0	0	0.000766747	0	0.00844673	0	0	0	0	1	0.00455836	0	0.000390475	0	0.00888151	0	0	0	0.0015197	0	0.00286519	0	0.00111507	0	0.0151207	0	0.00328771	0	0	0	0.00286556	0	0	2	0.0793462	1	0.0190456	0	0.00875071
ENSG00000196811	CHRNG	Consensus	4.95386e-06	0.00352586	LoF/LoF + LoF/Functional	6	1.05958	0.000799817	0.153284	0	0.00178167	2	0.0332488	0	0.00292146	0	0.014827	0	0.00118091	0	0.00422737	0	0	0	0.00346858	0	0.000264236	0	0.0034162	0	0.00146183	0	0.000495777	2	0.240628	0	0.0199749	0	0.00379644	0	0.0267769	0	0.0178629	0	0.102854	0	0	0	0.009248
ENSG00000141485	SLC13A5	Consensus	5.32883e-06	0.00363471	All	5	0.239008	5.32883e-06	0.00363471	0	0	0	0.000431334	0	0.00263122	0	0	0	0.000790502	0	0	0	0.000390475	0	0.00222038	0	0.000264236	0	0	0	0.0014265	0	0.000124006	3	0.02176	0	0.00171946	0	0	0	0.00484269	0	0	0	0.0082656	0	0	0	0.0117876
ENSG00000196663	TECPR2	Consensus	6.28625e-06	0.00654829	LoF/LoF	3	0.256597	0.00232577	0.279947	0	0	0	0.000766747	0	0.00867832	0	0.00108645	0	0.000197625	0	0.00951031	0	0.000390475	0	0.00221981	0	0	0	0.0015197	2	0.0168737	0	0.00111507	0	0.0461814	1	0.00328771	0	0.0002375	0	0.00428509	0	0	0	0.0744329	0	0.00992713	0	0.00128
ENSG00000141458	NPC1	Consensus	6.61483e-06	0.0041648	LoF/LoF + LoF/Functional	5	0.546233	0.000257837	0.0736479	0	0.00178359	0	0.0323957	0	0.0160485	0	0.0176799	0	0.00316201	0	0.00187883	0	0.000390475	0	0.00679991	0	0.00237812	0	0.000379926	0	0.00146141	0	0.000124006	4	0.213074	0	0.018288	0	0	0	0.0161141	0	0.0144731	1	0.12533	0	0.00992713	0	0
ENSG00000136827	TOR1A	Discordant	7.75748e-06	0.012699	Functional/Functional	4	0.127375	9.90768e-06	0.00559271	0	0	0	0.00172522	0	0.00567307	0	0.000684127	0	0	0	0	0	0	0	0	0	0	0	0.00244177	1	0.00925213	0	0	0	0.0181425	0	0.00149028	0	0	1	0.00132732	0	0	1	0.0404027	0	0	1	0.009248
ENSG00000183597	TANGO2	Consensus	8.41377e-06	0.00491905	LoF/LoF + LoF/Functional	3	0.100774	0.000158183	0.051789	0	0	1	0.00171947	0	0.00292259	0	0	0	0	0	0	0	0	0	0.000138774	0	0	0	0	0	0.000654954	0	0	0	0.0105461	0	0.000273088	0	0	0	0.00207639	0	0.0144731	1	0.0203779	1	0	0	0
ENSG00000173064	HECTD4	NA	8.79995e-06	0.00835511	LoF/LoF	2	0.25236	0.0269601	1	0	0.000445898	0	0.00458211	0	0.00262804	0	0.00434689	0	0.00275513	0	0.0062846	0	0	0	0.00330234	0	0.000264236	0	0	0	0.000830196	0	0.0019841	2	0.0873493	0	0.00443925	0	0	0	0.010829	0	0	0	0.0553403	0	0	0	0.00780356
ENSG00000152223	EPG5	Consensus	9.18705e-06	0.00835511	LoF/LoF	4	0.476926	0.00147653	0.217568	0	0	0	0.0111885	0	0.0540211	1	0.0098404	0	0.00668401	0	0.00293567	0	0	0	0.00688618	0	0.00105694	0	0.0015197	0	0.00231463	0	0.000496024	1	0.0570975	0	0.0107498	0	0	0	0.0163238	0	0	1	0.0983113	0	0	0	0.0135252
ENSG00000119778	ATAD2B	NA	1.0159e-05	0.00569438	LoF/LoF + LoF/Functional	2	0.295827	0.0360134	1	0	0.000445898	0	0.000431334	0	0.00198179	0	0.00418166	0	0.000197625	0	0.000469707	0	0	0	0.000824174	0	0	0	0.000379926	0	0.000953194	0	0	2	0.022702	0	0.000236412	0	0.0002375	0	0.00182098	0	0.0144731	0	0.0942257	0	0	0	0
ENSG00000133835	HSD17B4	Consensus	1.1109e-05	0.00606183	All	6	0.478709	1.1109e-05	0.00606183	0	0.0071286	0	0.0691979	1	0.00825419	1	0.0314959	1	0.012648	0	0.00046955	0	0	0	0.0143384	0	0.000264236	0	0.000379926	0	0.000830161	0	0.000124006	1	0.0575455	0	0.00266853	0	0	0	0.0117162	0	0	0	0.101082	0	0.00929506	2	0.0605116
ENSG00000143363	PRUNE	Consensus	1.75861e-05	0.0092866	All	4	0.147617	1.75861e-05	0.0092866	0	0.00178359	0	0.000286305	0	0.000166738	0	0.00237427	0	0	0	0	0	0.00155999	0	0.000555095	0	0.000264236	0	0	0	0.000654954	0	0	0	0.00938164	0	0.000542465	0	0.0002375	0	2.73896e-05	0	0	1	0.0528429	0	0	0	0.00460994
ENSG00000143376	SNX27	Discordant	1.81237e-05	0.00957049	LoF/LoF + LoF/Functional	2	0.0687837	0.00225987	0.27403	0	0	0	0.000286305	0	0.0026677	0	0.00237427	0	0	0	0.000789018	0	0	0	0.000138774	0	0	0	0	0	0	0	0.000124006	2	0.029211	0	0.00348318	0	0	0	0.00068474	0	0	0	0	0	0	0	0.009248
ENSG00000027847	B4GALT7	Consensus	1.89042e-05	0.0281329	Functional/Functional	4	0.249352	0.00013206	0.0459963	0	0	0	0.00809949	0	0.00467188	0	0.000684127	0	0.000790502	0	0.00187883	0	0	0	0.000138774	0	0.000264236	0	0.00244177	0	0	0	0.000124006	3	0.0830546	0	0.00949655	0	0	0	0.00650261	0	0.0144731	0	0.0105291	0	0	0	0.00460994
ENSG00000162065	TBC1D24	Consensus	2.02708e-05	0.0103361	All	5	0.316237	2.02708e-05	0.0103361	0	0.0071286	0	0.00114608	0	0.00861777	0	0.00643028	0	0.000197625	0	0.000469707	0	0.00283545	0	0.00329482	0	0	0	0.000379926	0	0.0146116	0	0.000124006	3	0.065745	0	0.00882942	0	0	1	0.005612	0	0	0	0.0105291	0	0	0	0.013056
ENSG00000118162	KPTN	Consensus	2.08364e-05	0.0103361	All	4	0.154212	2.08364e-05	0.0103361	0	0	0	0.000191704	0	0.00206718	0	0	0	0	0	0.00146061	0	0	0	0.000824174	0	0	0	0.000379926	0	0	0	0.00111605	2	0.0532406	1	0.0064837	0	0.0002375	0	0.00620431	0	0	1	0.0245624	0	0	0	0.00573317
ENSG00000221838	AP4M1	Consensus	2.21486e-05	0.0181287	LoF/LoF	3	0.377127	0.00675548	0.566913	0	0.00401308	0	0.0056809	0	0.00948397	0	0	0	0.00471976	0	0.00293378	0	0	0	0.000555095	0	0.00456839	0	0.000379926	0	0.0114608	0	0.0019841	1	0.05105	0	0.00593121	0	0.000948813	1	0.00638291	0	0	1	0.108575	0	0.0214111	0	0
ENSG00000198380	GFPT1	Discordant	2.28079e-05	0.0106676	All	3	0.0522083	2.28079e-05	0.0106676	0	0	0	0.000191704	0	0.010137	0	0.00124751	0	0	0	0.00105684	0	0.000390475	0	0	0	0.00105694	0	0	0	0.000953194	0	0	1	0.0132448	1	0.00157137	0	0.0002375	0	0.00210859	0	0	0	0	0	0	1	0
ENSG00000181523	SGSH	Consensus	2.35446e-05	0.0107062	All	7	0.816222	2.35446e-05	0.0107062	0	0.0160523	0	0.0276048	0	0.0279832	0	0.00771696	0	0.000197625	0	0.00824258	0	0	0	0.00888151	0	0.000264236	0	0	0	0.000356714	0	0.0019841	6	0.303211	1	0.0410378	0	0.0002375	0	0.0291509	0	0.000913971	0	0.230082	0	0	0	0.00253956
ENSG00000134899	ERCC5	Consensus	2.68151e-05	0.0129107	LoF/LoF + LoF/Functional	4	0.478753	0.00149714	0.217568	0	0	0	0.00939122	0	0.00792347	0	0.00124751	1	0.00493908	0	0.000117427	0	0	0	0.000555095	0	0	0	0	0	0.000935572	0	0	1	0.0760601	0	0.00543553	0	0.0002375	0	0.0153351	0	0.0306758	1	0.153491	0	0.0220851	0	0.00971717
ENSG00000171551	ECEL1	Consensus	2.98656e-05	0.0135806	LoF/LoF + LoF/Functional	4	0.635847	0.00411823	0.41107	0	0.000445898	1	0.0261018	1	0.0221598	0	0.00277496	0	0.00472267	0	0.00422737	0	0	0	0.0138713	0	0.000264236	0	0	0	0.00146183	0	0.000124006	0	0.176939	0	0.00857832	0	0.0002375	0	0.0224631	0	0	1	0.131591	1	0.0190456	0	0
ENSG00000125124	BBS2	Consensus	3.24664e-05	0.0139862	All	6	0.580716	3.24664e-05	0.0139862	0	0	0	0.00602332	0	0.00710821	0	0	0	0.000790113	0	0.00751421	0	0.00528042	1	0.0112304	0	0.00237812	0	0.00151813	0	0.0154471	0	0.00198335	3	0.19004	0	0.00770929	0	0.0002375	0	0.0178746	0	0	0	0.0488901	0	0	0	0.00187474
ENSG00000108963	DPH1	Discordant	3.60748e-05	0.0147636	All	5	0.357295	3.60748e-05	0.0147636	0	0	0	0.00119815	0	0.0101369	0	0.0110884	0	0	1	0.00751421	0	0.000390475	1	0.0167897	1	0.00105694	0	0.0015197	0	0	0	0.000124006	0	0.0673261	0	0.00607674	0	0	0	0.0057089	1	0.0441945	0	0.0330537	0	0	1	0.0608207
ENSG00000132740	IGHMBP2	Consensus	4.1425e-05	0.0175748	LoF/LoF + LoF/Functional	4	1.23189	0.0366011	1	0	0.00178167	0	0.0107822	1	0.0447724	0	0.00984692	0	0.000790113	0	0.00422737	0	0.0062476	1	0.0206771	0	0	0	0.0034162	0	0.00214616	0	0.00595155	1	0.447341	0	0.0390734	0	0.0038	1	0.103502	0	0.0306817	0	0.24703	0	0.0254034	0	0.0111247
ENSG00000141556	TBCD	Consensus	4.51062e-05	0.0180095	All	5	0.374698	4.51062e-05	0.0180095	0	0.00400924	0	0.000431288	0	0.0234415	0	0.00193195	0	0.000197625	1	0.00181199	0	0.000390475	1	0.00221981	0	0.000264236	0	0.0015197	0	0.00295125	0	0.00409468	1	0.0832209	0	0.00459625	0	0	1	0.0123166	0	0	0	0.119176	0	0.0129666	0	0.000469172
ENSG00000186603	HPDL	Consensus	4.62522e-05	0.060486	Functional/Functional	4	0.221624	8.42448e-05	0.0313429	0	0.000445898	0	4.79259e-05	0	0.00417044	0	0	0	0.00118091	0	0	0	0.000390475	0	0	0	0.000264236	0	0	0	0	0	0	0	0.0306744	2	0.00342537	0	0	0	0.00394349	0	0	0	0.0544183	0	0	0	0
ENSG00000169599	NFU1	Consensus	4.80341e-05	0.060486	Functional/Functional	3	0.122468	0.000279354	0.0775088	0	0.000445898	0	4.79259e-05	0	0.00867761	0	0	0	0.000197625	0	0.000117427	0	0	0	0.000555095	0	0	0	0	0	0	0	0	2	0.0294193	0	0.00168125	0	0	0	0.00349086	0	0.0178629	0	0.0185679	0	0.00992713	0	0
ENSG00000037474	NSUN2	Consensus	5.43532e-05	0.0423697	LoF/LoF	3	0.160882	0.00061543	0.134328	0	0	0	0.00119787	0	0.000666906	0	0.000482852	0	0.00118091	0	0.00187836	0	0.00351045	0	0.000138774	0	0.000264236	0	0	0	0.000356714	0	0	0	0.0177563	0	0.00459632	0	0.0002375	0	0.00265732	0	0	2	0.0793306	0	0	0	0.000469172
ENSG00000205336	GPR56	Consensus	5.71357e-05	0.0222693	All	4	0.20027	5.71357e-05	0.0222693	0	0.000445898	0	0.00119774	0	0.00141883	0	0.0137772	0	0	0	0.000117427	0	0	0	0.000138774	0	0	0	0.0015197	0	0	0	0	1	0.0080703	0	0.000105078	0	0	0	0.00182094	0	0	2	0.0363318	0	0.00688764	0	0.00187669
ENSG00000048392	RRM2B	Consensus	6.41629e-05	0.0261689	LoF/LoF + LoF/Functional	2	0.0674777	0.00217675	0.265921	0	0	0	0	0	0.00141879	0	0.000120747	0	0.000197625	0	0	0	0	0	0.000138774	0	0	0	0	0	0	0	0.00211405	2	0.0211033	0	0.000903557	0	0	0	0.00175293	0	0	0	0	0	0	0	0
ENSG00000104133	SPG11	Consensus	7.47907e-05	0.055651	LoF/LoF	5	1.62916	0.0253252	1	0	0.000445898	0	0.0607207	0	0.109829	0	0.0109308	0	0.019738	0	0.00306828	0	0.000390475	0	0.00888018	0	0.00422777	0	0.00563486	0	0.00741889	0	0.00445804	3	0.699672	0	0.0691918	0	0.0059375	0	0.0553227	0	0.0314221	0	0.108344	0	0.0160061	0	0.00460994
ENSG00000124788	ATXN1	NA	9.13433e-05	0.0650126	LoF/LoF	1	0.0392373	0.0384775	1	0	0.000445898	0	0.000431288	0	4.16846e-05	0	0	0	0	0	0	0	0	0	0	0	0	0	0	0	0	0	0	1	0.00392873	0	0.000236426	0	0	0	0.000109558	0	0	0	0.0294338	0	0	0	0.00460994
ENSG00000189056	RELN	Consensus	9.32963e-05	0.0339391	LoF/LoF + LoF/Functional	4	0.438737	0.00108972	0.182028	0	0.00178359	0	0.0211349	0	0.0121927	0	0.0211946	0	0.00472267	0	0.000117427	0	0.000390475	0	0.00888151	0	0	0	0.000379926	0	0.000233893	0	0.000496024	1	0.0661873	1	0.0296737	0	0.00095	0	0.00697749	0	0.0306817	0	0.0322616	0	0.00080867	0	0.00253956
ENSG00000111262	KCNA1	NA	0.000100296	0.117275	Functional/Functional	2	0.0149969	0.000111336	0.0396209	0	0	0	0	0	0.000229761	0	0	0	0	0	0	0	0	0	0.000824174	0	0	0	0	0	0.000654954	0	0	1	0.000631758	0	0	0	0	0	2.73896e-05	0	0	1	0.0105291	0	0	0	0
ENSG00000132932	ATP8A2	Discordant	0.000104521	0.0371959	LoF/LoF + LoF/Functional	4	0.530858	0.00217242	0.265921	0	0.00178359	0	0.000766815	0	0.0150056	0	0.00108672	0	0	0	0.000117427	0	0.000390475	0	0.00124896	0	0.00422777	0	0.0015197	0	0.000830196	0	0.000496024	1	0.0590892	1	0.00972915	0	0	0	0.00701566	0	0	0	0.0499129	0	0	0	0
ENSG00000014824	SLC30A9	Discordant	0.000108908	0.0396182	All	3	0.0887185	0.000108908	0.0396182	0	0	0	0.000431288	2	0.00386094	0	0	0	0.00118091	0	0.00046955	0	0	0	0.000138774	0	0.000264236	0	0.000379926	0	0	0	0	0	0.00954067	0	0.000903557	0	0	0	0.00328978	0	0	0	0.0114345	1	0	0	0
ENSG00000106080	FKBP14	Consensus	0.000138135	0.0904507	LoF/LoF	3	0.125696	0.000301301	0.0801257	0	0	0	0.000431334	0	0.00263116	1	0.00984203	0	0.00275513	0	0.00187883	0	0	0	0.000138774	0	0.0023766	0	0	0	0	0	0.000124006	2	0.0404007	0	0.00590772	0	0.0002375	0	0.00858723	0	0	0	0.00690752	0	0	0	0.00253956
ENSG00000128973	CLN6	Consensus	0.000140375	0.0478739	All	4	0.253391	0.000140375	0.0478739	0	0	0	0.00171965	0	0.000982064	0	0.00277469	0	0	0	0	0	0	0	0.00679991	0	0	0	0.00244177	0	0	0	0.000124006	1	0.042678	0	0.00287356	0	0	0	0.00365536	0	0	2	0.0689417	0	0	0	0
ENSG00000009830	POMT2	Consensus	0.000150002	0.0501128	All	5	0.485256	0.000150002	0.0501128	0	0.00401308	1	0.0231962	0	0.0119205	0	0.0249231	0	0.000790502	0	0.0104351	0	0.000390475	0	0.00221866	0	0.00169895	0	0.00341934	0	0.000654954	0	0	2	0.0854165	0	0.00539456	0	0	0	0.0117161	0	0	1	0.119407	0	0.0190456	0	0.013056
ENSG00000059573	ALDH18A1	Consensus	0.000151628	0.0528118	LoF/LoF + LoF/Functional	5	0.51198	0.000191847	0.0581581	0	0	0	0.0155265	0	0.00488275	0	0.00643096	0	0.000790502	0	0.0062846	0	0.0015619	0	0.00679877	0	0.00660589	0	0.00607882	0	0.0108851	0	0.000496024	3	0.0680932	2	0.00972966	0	0	0	0.0125267	0	0.0239252	0	0.0416568	0	0	0	0.0149327
ENSG00000108556	CHRNE	Discordant	0.000161268	0.101537	LoF/LoF	7	1.57815	0.00123603	0.194555	0	0.00178359	0	0.0172958	0	0.0236284	0	0.00863922	0	0.00493597	0	0.00293504	0	0	0	0.00888018	0	0	0	0.00341934	1	0.0968804	0	0.00792527	1	0.781737	1	0.0362756	0	0.00095	0	0.072866	0	0.0171688	0	0.128417	1	0.0525915	0	0.0111247
ENSG00000105202	FBL	NA	0.000177623	0.153036	Functional/Functional	3	0.105863	0.000182681	0.0564242	0	0	0	0.000191704	0	0.00129498	0	0	0	0	0	0.0021322	0	0	0	0	0	0	0	0	0	0.000654954	0	0	1	0.00964422	0	0.000656739	0	0	0	0.000109558	0	0	1	0.0452734	0	0.00992713	0	0
ENSG00000146282	RARS2	Consensus	0.000177977	0.0560285	All	5	0.503664	0.000177977	0.0560285	0	0.00178167	0	0.00388136	1	0.0204216	0	0.0122161	0	0.00983613	0	0.000789018	0	0	0	0.00124858	0	0	0	0	0	0.0119873	0	0.000495777	3	0.17682	0	0.00949715	0	0.0002375	0	0.0127391	0	0	0	0.0503743	0	0	0	0.0116943
ENSG00000137474	MYO7A	Consensus	0.000189662	0.0646826	LoF/LoF + LoF/Functional	17	7.37132	0.0016419	0.225865	1	0.144471	0	0.294598	2	0.353467	0	0.0167054	0	0.143502	0	0.149563	0	0.0249904	0	0.145049	0	0.0855099	0	0.018607	0	0.188657	0	0.0178569	6	3.04283	2	0.321999	0	0.00095	1	0.388274	0	0.13772	2	0.578345	1	0.0351698	1	0.124414
ENSG00000118873	RAB3GAP2	Consensus	0.000204626	0.119633	LoF/LoF	3	0.297786	0.00352615	0.367663	0	0.000445898	0	0.00114608	0	0.00598768	0	0.00772686	0	0.00118091	0	0.00105653	0	0	0	0.00222038	0	0.00994187	0	0.0015197	0	0	0	0.000124006	1	0.0815333	0	0.0110053	0	0.0002375	0	0.00581053	0	0	0	0.0632686	0	0	1	0.0157193
ENSG00000060642	PIGV	Consensus	0.000222253	0.181914	Functional/Functional	3	0.148278	0.000486361	0.118832	0	0.000445898	0	0.00401382	0	0.000982064	0	0	0	0	0	0.000469707	0	0	0	0.00124896	0	0	0	0	0	0	0	0.000124006	3	0.053781	0	0.00550944	0	0.0002375	0	0.00286541	0	0	0	0	0	0	0	0.00253956
ENSG00000154134	ROBO3	Consensus	0.000222255	0.125459	LoF/LoF	2	0.597935	0.121222	1	0	0.00178167	0	0.0122687	0	0.0143631	0	0.00108645	0	0.00472267	0	0.0104351	0	0	0	0.00888018	0	0.00105694	0	0.000379926	0	0.000233893	0	0.0019841	0	0.0885825	1	0.0097285	0	0.00095	0	0.0161175	0	0.0441945	0	0.0963004	0	0	0	0.0234538
ENSG00000163050	ADCK3	Consensus	0.000224217	0.0667351	All	5	0.529743	0.000224217	0.0667351	0	0.000445898	0	0.00716908	1	0.0186765	0	0.000482988	0	0.00275513	0	0.00105684	0	0	0	0.0138654	0	0.00237812	0	0	1	0.00584733	0	0.00111605	2	0.113463	0	0.0156561	0	0	1	0.0161114	0	0	0	0.0910648	0	0	0	0.00253956
ENSG00000077080	ACTL6B	Consensus	0.00024049	0.0703005	All	3	0.116326	0.00024049	0.0703005	0	0.000445898	0	0.00362513	0	0.00506646	0	0.00237427	0	0	0	0.000117427	0	0	0	0.000138774	0	0	0	0	0	0	0	0	1	0.00569274	0	0.000623446	0	0	0	0.000779527	0	0	0	0	0	0	0	0
ENSG00000066279	ASPM	Consensus	0.000244492	0.128435	LoF/LoF	6	2.27637	0.0287227	1	0	0.0160427	0	0.105704	1	0.151474	0	0.0120735	0	0.0110039	0	0.0249072	0	0.00155999	0	0.0199758	0	0.00660286	0	0.00949188	0	0.0137437	0	0.0030957	3	0.952572	0	0.0717998	0	0.0038	0	0.117422	0	0.0385256	0	0.242678	0	0.0254034	0	0.0149327
ENSG00000270181	BIVM-ERCC5	NA	0.000251064	0.128435	LoF/LoF	3	0.504219	0.0147096	0.872448	0	0	0	0.0122647	0	0.0067566	0	0.00124751	0	0.00177863	0	0.000117427	0	0	0	0.00124896	0	0	0	0	0	0.000935572	0	0	1	0.114192	0	0.0070013	0	0.0002375	0	0.0117152	0	0.0306758	1	0.153497	0	0.0220851	0	0.00971717
ENSG00000125505	MBOAT7	Consensus	0.000260939	0.0736479	All	4	0.298529	0.000260939	0.0736479	0	0.00178359	0	0.00388136	0	0.00417044	0	0.00434689	0	0.000197625	0	0.00181183	0	0.000390475	0	0.00495634	0	0.000264236	0	0	0	0	0	0.000496024	0	0.166749	0	0.0141404	0	0.0002375	0	0.022579	1	0	0	0.019473	0	0	0	0.00750676
ENSG00000119899	SLC17A5	Consensus	0.000293467	0.0800676	All	5	0.562014	0.000293467	0.0800676	0	0	0	0.00388017	0	0.0116773	0	0.00643137	1	0.0129852	0	0	0	0	0	0.000555095	0	0	0	0	0	0.00212747	0	0.000124006	3	0.323196	0	0.0362647	0	0.00095	0	0.0391471	0	0.0246425	0	0.045856	0	0.00384816	0	0.00253956
ENSG00000114956	DGUOK	Discordant	0.00030347	0.0801257	All	3	0.126007	0.00030347	0.0801257	0	0	0	0.00119787	0	0.00386113	0	0.000684127	0	0	1	0.00306859	0	0.000390475	0	0.000138774	0	0.00105694	0	0	0	0.00451125	0	0.00111556	1	0.0381583	0	0.00212747	0	0	0	0.0129809	0	0	1	0.0362319	0	0	0	0.00573317
ENSG00000159593	NAE1	NA	0.000311772	0.242234	Functional/Functional	3	0.15589	0.000561983	0.126023	0	0	0	4.79259e-05	1	0.00598759	0	0	0	0	0	0.00181199	0	0	0	0.000824174	0	0	0	0	0	0.0132638	0	0.000496024	0	0.0118693	0	0.00139757	0	0	0	0.00447012	0	0	0	0.058054	0	0	0	0.000469172
ENSG00000183091	NEB	Consensus	0.000312069	0.148181	LoF/LoF	15	10.9537	0.142609	1	0	0.00401308	0	0.423441	0	0.333507	0	0.212976	0	0.0790428	0	0.237632	0	0.0316285	1	0.214563	0	0.0263993	0	0.0852071	0	0.0137383	0	0.024302	9	4.66165	1	0.665906	0	0.0116304	0	0.702738	0	0.137637	3	0.960597	0	0.00992713	0	0.217588
ENSG00000198707	CEP290	Consensus	0.000316819	0.148181	LoF/LoF	7	1.38624	0.000587636	0.129995	0	0.00178167	0	0.0430741	0	0.0283992	0	0.00984692	0	0.00493908	0	0.0317635	0	0	0	0.00909319	0	0.00950034	0	0	0	0.00473257	0	0.00445755	4	0.675986	0	0.0666037	0	0.00378931	1	0.112228	0	0	0	0.147989	1	0.0344566	0	0.0643633
ENSG00000090674	MCOLN1	Consensus	0.000318206	0.104181	LoF/LoF + LoF/Functional	2	0.0933645	0.00409645	0.41107	0	0.00178359	0	0.000286305	0	0.000542819	0	0.000684127	0	0	0	0.000117427	1	0.00155999	0	0.00192495	0	0	0	0	0	0.00202277	0	0.000124006	0	0.0242463	0	0.00128707	0	0.00095	0	2.73896e-05	1	0.0144731	0	0.0132452	0	0.00384816	0	0.00128
ENSG00000013503	POLR3B	Consensus	0.000331762	0.105102	LoF/LoF + LoF/Functional	4	0.596221	0.00328397	0.349082	0	0	0	0.00690134	1	0.0135055	0	0.0059166	0	0.00216419	0	0.00306891	0	0.000390475	0	0.0049949	0	0.000264236	0	0.0034162	0	0.00473354	0	0.00309916	3	0.318922	0	0.0402102	0	0.00095	0	0.035493	0	0.0374381	0	0.0177606	0	0.00384816	0	0.005264
ENSG00000048342	CC2D2A	Consensus	0.000332407	0.086373	All	7	1.25797	0.000332407	0.086373	0	0.0160523	0	0.0927762	1	0.0223134	0	0.0120703	0	0.0505863	0	0.0249089	0	0.0140265	0	0.0049949	0	0.00105694	0	0.00607882	1	0.018934	0	0.00793465	3	0.411805	1	0.0752825	0	0.0021375	0	0.0478779	0	0.0110833	0	0.0782199	0	0.0435194	0	0.01152
ENSG00000125492	BARHL1	NA	0.000332623	0.151251	LoF/LoF	2	0.0721933	0.00248384	0.294641	0	0	0	0.00234837	0	0.00198179	0	0.00160911	0	0	0	0.000469707	0	0	0	0	0	0	0	0.000379926	0	0.00410301	0	0	0	0.00601304	0	0.00663673	0	0	0	0.00134209	0	0	0	0.0303327	0	0	0	0.00253956
ENSG00000260272	NA	NA	0.000333863	0.105102	LoF/LoF + LoF/Functional	3	0.246982	0.00208882	0.261022	0	0.00400924	0	0.00114608	0	0.00442635	0	0.00643028	0	0.000197625	0	0.000117427	0	0.00283545	0	0.00535572	0	0	0	0	0	0.00214616	0	0.000124006	2	0.0362936	0	0.00558353	0	0	0	0.00231592	0	0	0	0.0105291	0	0	0	0.005264
ENSG00000106009	BRAT1	Consensus	0.000345949	0.106852	LoF/LoF + LoF/Functional	3	0.222182	0.00154887	0.221053	0	0	0	0.00172497	0	0.00717469	0	0.0086376	0	0.00275474	0	0.00751532	0	0.000390475	0	0.000138774	0	0.00666687	0	0	0	0.00231456	0	0	3	0.117097	0	0.00857459	0	0	0	0.0151543	0	0.00430376	0	0.00736022	0	0.00688764	0	0
ENSG00000175894	TSPEAR	Discordant	0.000376578	0.268025	Functional/Functional	6	1.0962	0.000951007	0.168095	0	0.00401308	0	0.0197963	0	0.0168801	0	0.00277496	0	0.00968131	0	0.0045593	0	0.00624185	0	0.00221866	0	0.000264236	0	0.000379926	0	0.0445606	0	0.00446421	4	0.391448	1	0.0117001	0	0.0002375	0	0.0243792	0	0.0144731	1	0.195235	0	0	0	0.0126107
ENSG00000166548	TK2	Consensus	0.00037984	0.0971559	All	3	0.136139	0.00037984	0.0971559	0	0	0	0.00234791	1	0.00567307	0	0.00498749	0	0.00216419	0	0.000789018	0	0.000390475	0	0	0	0	0	0	0	0.00410301	0	0.000124006	2	0.0196612	0	0.00425425	0	0	0	0.00216215	0	0	0	0.0752265	0	0	0	0
ENSG00000196218	RYR1	Consensus	0.000389814	0.113143	LoF/LoF + LoF/Functional	23	14.5194	0.0240093	1	0	0.0770985	1	0.454597	2	0.5364	0	0.0442606	0	0.22166	1	0.19293	0	0.0140571	0	0.136203	0	0.0855638	0	0.0459711	1	0.190075	0	0.00607135	14	7.38148	1	0.817977	0	0.0059375	1	0.760719	0	0.0171688	0	1.18992	0	0.050182	1	0.296945
ENSG00000138760	SCARB2	Discordant	0.000393961	0.113143	LoF/LoF + LoF/Functional	2	0.280726	0.0327507	1	0	0.00178359	0	0.00602314	0	0.00488258	0	0.00273524	0	0.00275513	0	0.00306891	0	0.000390475	0	0.00124896	0	0.00105694	0	0	0	0	0	0.000124006	2	0.0480526	0	0.00301604	0	0	0	0.0010818	0	0	0	0.0389432	0	0	0	0.0197556
ENSG00000135473	PAN2	Discordant	0.000402589	0.173578	LoF/LoF	3	0.244957	0.00204092	0.259703	0	0	0	0.00816446	0	0.00604603	0	0.00277496	0	0.000197625	0	0.0021322	0	0	0	0.000555095	0	0.00237812	0	0.000379926	0	0.00142646	0	0	1	0.0170156	0	0.00153403	0	0.0002375	0	0.0037517	0	0.0212527	0	0.0230929	0	0	0	0.000469172
ENSG00000113396	SLC27A6	NA	0.000406727	0.277422	Functional/Functional	4	0.419679	0.000926172	0.166609	0	0	0	0.00119787	0	0.00335759	0	0.014828	0	0.000197625	0	0.00105653	0	0.000390475	0	0.00124858	0	0.000264236	0	0.0015197	0	0	0	0.000124006	0	0.0367334	0	0.00128707	0	0.0002375	0	0.00824609	0	0	0	0.114143	0	0	0	0.00187474
ENSG00000159346	ADIPOR1	NA	0.00041531	0.174324	LoF/LoF	2	0.0302071	0.000447151	0.110907	0	0	0	0	0	0	0	0	0	0	0	0	0	0	0	0	0	0	0	0	0	0	0	0	0	0.000870748	0	2.62695e-05	0	0	0	0.000388032	0	0	0	0	0	0	0	0
ENSG00000170448	NFXL1	NA	0.000457893	0.187393	LoF/LoF	2	0.104735	0.00511634	0.473189	0	0	0	0.00114604	0	0.00467232	0	0	0	0.00118091	0	0.000117427	0	0	0	0.000824174	0	0	0	0	0	5.84733e-05	0	0.000496024	1	0.0219226	0	0.00065663	0	0	0	0.0015518	0	0	0	0.0132222	0	0	0	0
ENSG00000174227	PIGG	Consensus	0.000466536	0.124841	LoF/LoF + LoF/Functional	5	0.920199	0.00257654	0.301271	0	0	0	0.0107833	1	0.028409	0	0.00160911	0	0.00177863	0	0.00046955	0	0	0	0.00888151	0	0.00105618	0	0.0015197	0	0.0253345	0	0.00198335	3	0.392269	0	0.0398153	0	0.0002375	0	0.0288878	0	0	0	0.16004	0	0	0	0.0155956
ENSG00000149311	ATM	Consensus	0.000476818	0.124841	LoF/LoF + LoF/Functional	7	1.98396	0.00434389	0.422807	1	0.00400924	0	0.0323815	1	0.0888653	0	0.0204046	1	0.0335287	0	0.0416483	0	0.0015619	0	0.0311765	0	0.00659678	0	0.0034162	0	0.0244576	0	0.00198335	0	0.807327	1	0.0912298	0	0.00213512	0	0.0727667	0	0	2	0.273871	0	0	0	0.00600885
ENSG00000155016	CYP2U1	Consensus	0.000482157	0.304942	Functional/Functional	4	0.407849	0.000833815	0.155109	0	0.00401308	0	0.0030671	0	0.0067566	0	0.0212006	0	0.00472189	0	0.0104361	0	0	0	0.00329482	0	0.00105618	0	0.00341934	0	0	0	0.000495777	0	0.0305572	0	0.000420313	0	0.0002375	1	0.0041293	1	0.0441945	1	0.0390457	0	0	0	0.00253956
ENSG00000177239	MAN1B1	Consensus	0.000482717	0.124841	LoF/LoF + LoF/Functional	3	0.607079	0.0238204	1	0	0.00178359	0	0.00579881	0	0.00150319	0	0.0393254	0	0.00275513	0	0.0122586	0	0.000390475	0	0.00346934	0	0.00237812	0	0.0015197	0	0.0147705	0	0.00111605	2	0.0985699	0	0.0105077	0	0.00095	0	0.00765535	1	0.0144731	0	0.106232	0	0	0	0.005264
ENSG00000104973	MED25	Consensus	0.00048433	0.304942	Functional/Functional	3	0.18545	0.000925561	0.166609	0	0	0	0.000191681	0	0.0019816	0	0	0	0.0147347	0	0.000789018	0	0	0	0.00192477	0	0.000264236	0	0.00244177	0	0.00142045	0	0	1	0.021153	0	0.00396148	0	0.0002375	0	0.00426398	0	0	1	0.0882572	0	0	0	0.00512
ENSG00000114473	IQCG	NA	0.000488077	0.124841	LoF/LoF + LoF/Functional	2	0.0548214	0.00144889	0.215621	0	0	0	0.000431288	0	0.00598712	0	0	0	0	0	0.000469707	0	0.0015619	0	0	0	0.00105694	0	0	0	0.000830196	0	0.000124006	1	0.010934	0	0.00118313	0	0	1	0.00472177	0	0	0	0.0087183	0	0	0	0
ENSG00000003393	ALS2	Consensus	0.000494661	0.118847	All	4	0.354166	0.000494661	0.118847	1	0.0217996	0	0.0122687	0	0.0116786	0	0.0131805	0	0.000197625	0	0.00187883	0	0.000390475	0	0.000555095	0	0	0	0.000379926	0	0.0117961	0	0.000124006	0	0.0739178	1	0.0125689	0	0.00095	0	0.0125242	0	0.0212527	0	0.0547951	0	0.0129666	0	0.00714069
ENSG00000185811	IKZF1	NA	0.000497	0.171304	Functional/Functional	1	0.000502342	0.000502216	0.118847	0	0	0	0	0	0.000229761	0	0	0	0	0	0	0	0	0	0	0	0	0	0	0	0	0	0	0	0.000272581	0	0	0	0	0	0	0	0	0	0	0	0	0	0
ENSG00000107745	MICU1	Consensus	0.000513904	0.118847	All	3	0.151132	0.000513904	0.118847	0	0	0	0.00238863	0	0.000605913	0	0	0	0	0	0.000117427	0	0.000390475	0	0	0	0	0	0	0	0.000654954	0	0.000124006	3	0.077325	0	0.00514816	0	0.0002375	0	0.00773745	0	0	0	0.0285228	0	0	0	0.010141
ENSG00000135439	AGAP2	NA	0.000519516	0.207426	LoF/LoF	1	0.0390579	0.0383049	1	0	0	0	0.000524684	0	0.000229761	0	0	0	0	0	0	0	0.000390475	0	0.000824174	0	0	0	0	0	0	0	0.000496024	0	0.0205687	0	0.000236426	0	0	0	0.00068474	0	0	1	0.0105291	0	0	0	0
ENSG00000150768	DLAT	Consensus	0.00055664	0.126023	All	3	0.155374	0.00055664	0.126023	0	0.000445898	1	0.00306671	0	0.000939177	0	0.000684127	0	0	0	0.00146061	0	0	0	0.00124858	0	0	0	0.0034162	0	0.000356714	0	0	0	0.0188104	0	0.00153399	0	0	0	0.00307952	0	0	2	0.0488901	0	0.00688764	0	0.013232
ENSG00000119013	NDUFB3	Consensus	0.000572105	0.34125	Functional/Functional	4	0.401323	0.000785754	0.153284	0	0	0	0.000431288	0	0.000605913	0	0.00293765	0	0.00177863	0	0	0	0	0	0.000555095	0	0	0	0	0	0	0	0.000496024	3	0.212078	0	0.00468607	0	0	1	0.00561164	0	0	0	0.00917099	0	0	0	0
ENSG00000176444	CLK2	NA	0.000576212	0.21646	LoF/LoF	1	0.024501	0.0242033	1	0	0.000445898	0	0	0	0	0	0.00124751	0	0	0	0.000117427	0	0.000390475	0	0.000138774	0	0	0	0	0	0	0	0	0	0.00450803	0	0.000870278	0	0	0	2.73896e-05	0	0	0	0.0167552	0	0	0	0
ENSG00000152778	IFIT5	NA	0.000583689	0.34125	Functional/Functional	2	0.0428686	0.000893016	0.164255	0	0	0	0.000191704	0	0.00150319	0	0	0	0	0	0.000789018	0	0	0	0.000555095	0	0.000264236	0	0	0	0	0	0.000124006	0	0.0059761	0	0.000945595	0	0.0002375	1	0.00155176	0	0	0	0	0	0.00384816	1	0.013232
ENSG00000083857	FAT1	Discordant	0.000602467	0.21646	LoF/LoF	4	2.37512	0.216094	1	0	0.000445898	0	0.0323974	0	0.0329985	1	0.0584307	0	0.0505921	1	0.0198382	0	0.00976187	0	0.0138774	0	0.00666989	0	0.00607882	0	0.0348112	0	0.00446421	1	0.909394	0	0.084594	0	0	1	0.137556	0	0.0306817	0	0.328852	0	0	0	0.0220102
ENSG00000108039	XPNPEP1	NA	0.000607035	0.148316	LoF/LoF + LoF/Functional	2	0.153895	0.0106942	0.751349	0	0	0	0.000431334	0	0.00367447	0	0	0	0	0	0.000117427	0	0	0	0.000138774	0	0	0	0.0015197	0	0	0	0	1	0.00708505	0	0.000420292	0	0	0	0.00172193	0	0	0	0.0571528	0	0.0335366	0	0
ENSG00000116962	NID1	NA	0.000608255	0.21646	LoF/LoF	6	1.2285	0.0016864	0.230054	0	0.00178359	0	0.00939319	0	0.0134232	0	0.0398491	0	0.00118091	0	0.00105684	0	0.000390475	0	0.00222038	0	0.00660286	0	0.0034162	0	0.0336806	1	0.00198335	3	0.366441	0	0.0314479	0	0	0	0.0402632	0	0.0486256	0	0.15239	0	0.0335366	0	0.0272088
ENSG00000108061	SHOC2	NA	0.000635443	0.136871	All	2	0.0360802	0.000635443	0.136871	0	0	0	0	0	0.000417837	0	0.00108672	0	0	0	0	0	0	0	0	0	0	0	0	0	0	0	0	0	0.00476745	0	0.000236426	0	0	0	0.00138063	0	0	2	0.0281911	0	0	0	0
ENSG00000117593	DARS2	Consensus	0.000639865	0.345339	Functional/Functional	3	0.207808	0.00128086	0.199693	0	0.00400924	0	0.00172522	0	0.00601022	0	0.00124751	0	0.00118091	1	0.0182064	0	0.00624185	0	0.00679991	0	0.000264236	0	0.000379926	0	0	0	0	1	0.0454944	0	0.0145346	0	0	0	0.00735303	0	0	1	0.0471992	0	0	0	0.0293627
ENSG00000137842	TMEM62	NA	0.000653971	0.345339	Functional/Functional	5	0.943148	0.00286037	0.320714	0	0.00607345	0	0.0126016	0	0.0217683	0	0.0178292	0	0.000790113	0	0.00181199	0	0	0	0	0	0.00105694	0	0.00244177	0	0	0	0	1	0.23099	0	0.00317813	0	0	0	0.0211647	0	0.0577074	0	0.0999452	0	0	1	0.0685612
ENSG00000159921	GNE	Discordant	0.000658169	0.139452	All	4	0.382512	0.000658169	0.139452	0	0	0	0.0068748	0	0.000793988	0	0	0	0.00177863	0	0.00146061	0	0	0	0.000138774	0	0	0	0	0	0.00499719	0	0.000124006	3	0.0817881	0	0.00676573	0	0.000948813	0	0.0093534	0	0	0	0.0528488	0	0	1	0.000469172
ENSG00000166123	GPT2	Discordant	0.000664461	0.139452	All	3	0.165223	0.000664461	0.139452	0	0	0	0.00841473	0	0.00375518	0	0.00160911	0	0.00711451	0	0.000789018	0	0.00283545	0	0.00221981	0	0	0	0	0	0.00451125	0	0	1	0.0208833	0	0.00262212	0	0.0002375	0	0.00472238	0	0	0	0.0167581	0	0	0	0.00253956
ENSG00000103494	RPGRIP1L	Consensus	0.000689075	0.140687	All	6	1.0292	0.000689075	0.140687	0	0.000445898	0	0.0239129	0	0.0279157	0	0.000120747	0	0.000790502	0	0.00575297	0	0.0108131	0	0.0138774	0	0.0042217	0	0.0034162	0	0.0176114	0	0.00446298	5	0.331545	0	0.0149276	0	0.0002375	0	0.0377328	0	0	0	0.101962	0	0	0	0.045348
ENSG00000205670	SMIM11	NA	0.000689679	0.240214	LoF/LoF	1	0.000825225	0.000824884	0.155109	0	0	0	4.79259e-05	0	0	0	0	0	0	0	0	0	0	0	0	0	0	0	0	0	0	0	0	0	0.000723639	1	2.62695e-05	0	0	0	2.73896e-05	0	0	0	0	0	0	0	0
ENSG00000121864	ZNF639	NA	0.000691302	0.140687	All	2	0.0376523	0.000691302	0.140687	0	0	0	0.000191704	0	0.000229761	0	0	0	0.00216419	0	0	0	0	0	0.000824174	0	0	0	0	0	0	0	0	0	0.00140805	0	0	0	0	0	2.73896e-05	0	0	0	0	0	0.0160061	1	0
ENSG00000104884	ERCC2	Consensus	0.000696129	0.140687	All	7	1.42737	0.000696129	0.140687	0	0.000445898	0	0.0692051	0	0.0431578	0	0.00984692	0	0.00968364	1	0.0151183	0	0.0062476	0	0.0173739	0	0.00169895	0	0.0015197	1	0.0176109	0	0.00111605	5	0.616026	0	0.076013	0	0	0	0.0491063	0	0	0	0.286597	0	0.0274715	0	0.0247775
ENSG00000130489	SCO2	Consensus	0.000714484	0.354427	Functional/Functional	3	0.2163	0.00143533	0.215562	0	0.000445898	0	0.0031539	0	0.00844686	0	0.00273524	0	0	0	0	0	0	1	0.00346706	0	0	0	0.000379926	0	0.0174516	0	0.000496024	0	0.0650583	2	0.0230422	0	0.00095	0	0.00426398	0	0	0	0.0525067	0	0	0	0.00187669
ENSG00000163931	TKT	Consensus	0.000723306	0.144397	All	4	0.39241	0.000723306	0.144397	0	0	0	0.00357966	0	0.00826501	0	0.034955	0	0	0	0.00709303	0	0.00351427	1	0.0112391	0	0.00105694	0	0.00341934	2	0.0333901	0	0.0019841	1	0.0833896	0	0.00611429	0	0	0	0.0129806	0	0	0	0.0691144	0	0	0	0.0161299
ENSG00000125877	ITPA	Discordant	0.000754098	0.359319	Functional/Functional	2	0.0465001	0.00104819	0.178739	0	0.000445898	0	0.000766815	1	0.00217071	0	0	0	0.00216419	1	0.00306891	0	0	0	0	0	0.00105694	0	0	0	0.000356714	0	0	0	0.0157013	0	0.000105078	0	0	0	0.00236014	0	0	0	0.0082656	0	0	0	0.00460994
ENSG00000134438	RAX	Consensus	0.000766256	0.250865	LoF/LoF	1	0.0806691	0.0775011	1	0	0.000445898	0	0.00171958	0	0.000666906	0	0	0	0	0	0	0	0	0	0.00124896	0	0.000264236	0	0	0	0	0	0.000124006	0	0.0109786	0	0.00587384	0	0	0	0.000587769	0	0	0	0.017663	0	0	0	0
ENSG00000103496	STX4	NA	0.000768246	0.359319	Functional/Functional	2	0.0470416	0.00107236	0.180975	0	0	0	0.000286305	0	0.000939145	0	0	0	0	0	0.000789018	0	0	0	0	0	0	0	0	0	0.0026191	0	0.000124006	0	0.0105011	0	0.000105071	0	0	1	0.0026559	0	0	1	0.00962368	0	0	0	0
ENSG00000136280	CCM2	NA	0.000771212	0.172942	LoF/LoF + LoF/Functional	1	0.0126301	0.0125507	0.818842	0	0	0	0	0	0	0	0	0	0	0	0	0	0	0	0	0	0	0	0	1	0.00142646	0	0	0	0.0103803	0	0.000656739	0	0	0	0.000166646	0	0	0	0	0	0	0	0
ENSG00000006634	DBF4	NA	0.00078156	0.250865	LoF/LoF	1	0.0187859	0.0186105	0.990966	0	0	0	0	0	0.000605913	0	0	0	0	0	0.000789018	0	0.000390475	0	0.000824174	0	0	0	0	0	0.000233893	0	0	1	0.0133058	0	0.00263658	0	0	0	0	0	0	0	0	0	0	0	0
ENSG00000171763	SPATA5L1	Consensus	0.00080528	0.153284	All	4	0.404007	0.00080528	0.153284	0	0.00178359	0	0.00401354	0	0.0194967	0	0.0109308	0	0.00177863	0	0.00455852	0	0.00155999	0	0.00221886	0	0.00105618	0	0	0	0.0543285	1	0.00792527	3	0.146766	0	0.00443925	0	0.000948813	0	0.0155069	0	0.0280323	0	0.0167581	0	0	0	0
ENSG00000089060	SLC8B1	NA	0.000840106	0.262939	LoF/LoF	2	0.197937	0.0171867	0.953714	0	0	0	0.00357939	0	0.0152343	0	0.000120747	0	0	0	0.000789018	0	0.00155999	0	0.00192495	0	0.000264236	0	0	0	0.000356714	0	0.000124006	0	0.0244099	0	0.00094567	0	0	0	0.00735292	0	0	2	0.141275	0	0	0	0
ENSG00000135847	ACBD6	NA	0.0008513	0.262939	LoF/LoF	2	0.099307	0.00461633	0.439357	0	0	0	4.79259e-05	0	0.00292254	0	0.00181089	0	0	0	0.000789018	0	0.000390475	0	0.000555095	0	0.000264236	0	0.000379926	0	0.000356714	0	0.000124006	0	0.010232	0	0.000236412	0	0	0	0.000438211	0	0	0	0.0322616	0	0	0	0.00600885
ENSG00000095464	PDE6C	NA	0.000854711	0.186555	LoF/LoF + LoF/Functional	3	0.371661	0.00649201	0.553512	0	0	0	0.00234837	0	0.00292121	0	0.00301813	0	0	0	0.000789018	0	0.000390475	0	0.00222038	0	0.00659678	0	0.00151813	0	0.00231463	0	0.000495777	1	0.0635943	0	0.00539783	0	0.0002375	0	0.000994958	0	0	1	0.0638365	0	0.0160061	0	0
ENSG00000205426	KRT81	NA	0.000934326	0.395093	Functional/Functional	2	0.0452056	0.000991498	0.170851	0	0	0	0	0	4.16846e-05	0	0	0	0	0	0	0	0	0	0.000138774	0	0.000264236	0	0.000379926	0	0	0	0	0	0.00123488	0	0.000351897	0	0	0	0	0	0	0	0	0	0	0	0
ENSG00000110060	PUS3	Consensus	0.000941273	0.395093	Functional/Functional	3	0.302415	0.00368055	0.381333	0	0	0	0.000431334	0	0.012758	0	0.000120747	0	0	0	0	0	0	0	0.000824174	0	0.00105694	0	0.000379926	0	0	0	0.000124006	1	0.0280006	1	0.0114946	0	0.0002375	0	0.000587799	0	0	1	0.0503747	0	0	0	0.00187669
ENSG00000145348	TBCK	Consensus	0.000957431	0.198394	LoF/LoF + LoF/Functional	5	1.0434	0.00436942	0.422807	0	0	0	0.00809619	0	0.0150056	0	0.0212	0	0.00472189	0	0.00628397	0	0.0015619	1	0.0131915	0	0.000264236	0	0	0	0.013617	0	0.000124006	1	0.475781	0	0.0463744	0	0.00213275	0	0.0319846	0	0	1	0.054315	0	0	0	0.0157716
ENSG00000130714	POMT1	Consensus	0.000965127	0.168095	All	5	0.733428	0.000965127	0.168095	0	0.00178359	0	0.0107822	0	0.0545402	0	0.0122171	0	0.00216419	0	0.00187836	0	0	0	0.00124896	0	0	0	0.00244177	1	0.0226873	0	0.000124006	1	0.119333	0	0.00978034	0	0	0	0.0144877	0	0.0587255	1	0.204033	0	0.0616358	0	0.0370124
ENSG00000130005	GAMT	Consensus	0.000965234	0.168095	All	3	0.18819	0.000965234	0.168095	0	0.000445898	0	0.00306726	0	0.000939177	0	0.00160911	0	0.000790502	0	0.00455978	0	0	0	0.00124896	0	0.00105694	0	0	0	0.000654954	0	0	2	0.0343257	0	0.0016812	0	0.000948813	0	0.00447107	0	0	0	0.018568	0	0	0	0.0358345
ENSG00000171988	JMJD1C	NA	0.000997681	0.295354	LoF/LoF	1	0.204825	0.18521	1	0	0	0	4.79259e-05	0	0.00867832	0	0	0	0	0	0.00315427	0	0	0	0.00124896	0	0.000264236	0	0	0	0.0020228	0	0.00111605	1	0.0128795	0	0.000105078	0	0	0	0.0036313	0	0	0	0.0298648	0	0	0	0.0157716
ENSG00000133962	CATSPERB	NA	0.00106043	0.304549	LoF/LoF	2	0.150545	0.0102562	0.73638	0	0	0	0.00497008	0	0.00979888	0	0	0	0.000790113	0	0.00187836	0	0	0	0.000554904	0	0.00169895	0	0	0	0	0	0	0	0.0349006	0	0.000903476	0	0	0	0.00320701	0	0	0	0.0512695	0	0.0129666	0	0
ENSG00000154237	LRRK1	NA	0.00110373	0.311517	LoF/LoF	3	0.998463	0.0800189	1	0	0.000445898	0	0.0160695	0	0.00204254	0	0.000120747	0	0.00177785	0	0.0128628	0	0	0	0.00495577	0	0	0	0	0	0.00052619	0	0	0	0.354804	0	0.00813192	0	0.0021375	0	0.015775	0	0.0374323	0	0.158296	0	0	0	0.0117876
ENSG00000148826	NKX6-2	Consensus	0.00112411	0.311892	LoF/LoF	2	0.202944	0.018008	0.979371	0	0	0	0.00172533	0	0.00601022	0	0	0	0.000197625	0	0.00306828	0	0	0	0.000138774	0	0.00169895	0	0.00341934	0	0	0	0.000124006	0	0.0137559	0	0.0014523	0	0.0002375	0	0.000388032	0	0	1	0.0723093	0	0	0	0.009248
ENSG00000164087	POC1A	Consensus	0.00113097	0.225779	LoF/LoF + LoF/Functional	2	0.554519	0.107164	1	0	0.00178167	0	0.00954994	0	0.0135563	0	0	0	0.0076667	0	0	0	0.0015619	0	0.00346858	0	0	0	0.000379926	0	0.0133772	0	0.0019841	1	0.233964	0	0.0130479	0	0.0002375	0	0.0125713	0	0	0	0.0340861	0	0	0	0.0142732
ENSG00000171757	LRRC34	NA	0.00114712	0.312972	LoF/LoF	2	0.15821	0.0112703	0.775185	0	0.00178167	0	0.00579881	0	0.00675672	0	0.000684127	0	0.00494063	0	0.000789018	0	0	0	0.00330196	0	0.00105618	0	0	0	0.000233893	0	0	0	0.0485235	0	0.004903	0	0	0	0.0168024	0	0	1	0.0336183	0	0	0	0
ENSG00000135049	AGTPBP1	Consensus	0.00114926	0.43752	Functional/Functional	2	0.0598442	0.0017208	0.232806	0	0	0	0.00458186	0	0.00467207	0	0.00273524	0	0	0	0.000117427	0	0	0	0.000824174	0	0	0	0	0	0.000654954	0	0.000124006	1	0.0109197	0	0.00712764	0	0.0002375	1	0.000438211	0	0	0	0.00962368	0	0	0	0
ENSG00000165714	LOH12CR1	NA	0.00117886	0.190817	All	2	0.0493602	0.00117886	0.190817	0	0	0	0.000191704	0	4.16846e-05	0	0.000120747	0	0.00118091	0	0.0021322	0	0	0	0.000555095	0	0.00105694	0	0.000379926	0	0	0	0	0	0.00348247	0	0.000105078	0	0	0	2.73896e-05	0	0	0	0.0212828	0	0	0	0
ENSG00000171453	POLR1C	Consensus	0.00117972	0.190817	All	4	0.448378	0.00117972	0.190817	0	0.00178359	1	0.0283452	0	0.11835	0	0.0176799	0	0.00494063	0	0.0215339	0	0.000390475	0	0.000555095	0	0	0	0	0	0	0	0.000124006	2	0.0813668	0	0.00542585	0	0.0002375	0	0.0249917	0	0.00769355	0	0.0529949	0	0	0	0.000469172
ENSG00000163625	WDFY3	NA	0.00118151	0.190817	All	4	0.448564	0.00118151	0.190817	0	0.00178359	0	0.00690134	0	0.0134234	0	0.00108672	0	0.000790502	0	0.00181199	0	0.000390475	0	0.000555095	0	0.000264236	0	0.00341934	0	0.00703308	0	0.0019841	3	0.133814	0	0.023324	0	0.0002375	0	0.0128225	0	0.0441945	0	0.0974566	0	0	1	0.0104079
ENSG00000104907	TRMT1	Discordant	0.00118896	0.190817	All	3	0.202445	0.00118896	0.190817	0	0.00401308	0	0.00809743	0	0.0127593	0	0	0	0.000790502	0	0.00293378	0	0.0015619	0	0	0	0.000264236	0	0	0	0.000953194	0	0	2	0.0375879	0	0.00361363	0	0	0	0.00597423	0	0	0	0.00962368	0	0.0220851	0	0.00253956
ENSG00000130349	C6orf203	NA	0.00119492	0.320592	LoF/LoF	1	0.00194411	0.00194223	0.252335	0	0	0	0	0	0.000542819	0	0	0	0	0	0	0	0	0	0	0	0	0	0	0	0	0	0	0	0.00126547	0	2.62695e-05	0	0	0	0.000109558	0	0	0	0	0	0	0	0
ENSG00000196865	NHLRC2	Consensus	0.00120488	0.44827	Functional/Functional	3	0.24035	0.00193452	0.252335	0	0	0	4.79259e-05	0	0.0029214	0	0	0	0.00118091	0	0.00146061	0	0	0	0.000138774	0	0	0	0	0	5.84733e-05	0	0.000124006	0	0.104185	1	0.00973	0	0	0	0.00536761	0	0	0	0.0452731	0	0	1	0.0228667
ENSG00000105270	CLIP3	NA	0.00121422	0.320592	LoF/LoF	1	0.0751849	0.072428	1	0	0	0	0.00401464	0	0.00292259	0	0.00124751	0	0.00118091	0	0	0	0	0	0.00688618	0	0	0	0	0	0	0	0	1	0.00519769	0	0.000363143	0	0	0	0.00228559	0	0.00430376	0	0.0363322	0	0	0	0
ENSG00000162571	TTLL10	NA	0.00122042	0.193964	All	4	0.45257	0.00122042	0.193964	0	0.00400539	0	0.133879	0	0.00037513	0	0.00615115	0	0.00668439	0	0.00306828	0	0.0015619	0	0.00346934	0	0.00169895	0	0.000379926	0	0.00911702	0	0	1	0.0668981	0	0.00212715	0	0	0	0.00134194	1	0.0441945	1	0.0258077	0	0	0	0.00253956
ENSG00000239900	ADSL	Consensus	0.00123684	0.449934	Functional/Functional	4	0.472238	0.00142458	0.215562	0	0.000445898	0	0.00171965	0	0.0194979	0	0	0	0.00177863	0	0.000469707	0	0	0	0.00222038	0	0	0	0.0015197	0	0.00500431	0	0.000496024	3	0.137141	1	0.0170624	0	0	0	0.0281225	0	0.0144731	0	0.0670418	0	0	0	0
ENSG00000174373	RALGAPA1	Consensus	0.00124187	0.321655	LoF/LoF	1	0.251646	0.22248	1	0	0.000445898	0	0.00238882	0	0.00506659	0	0.000120747	0	0.000790502	0	0.00181199	0	0	0	0.00499585	0	0.00169895	0	0.000379926	0	0	0	0	1	0.0632384	0	0.0166636	0	0.0002375	0	0.00536826	0	0.0144731	0	0.0380402	0	0	0	0
ENSG00000111249	CUX2	NA	0.00126493	0.321655	LoF/LoF	1	0.112866	0.106729	1	0	0.000445898	0	0.00357957	0	0.000542819	0	0.000482988	0	0.00118091	0	0.00306891	0	0	0	0	0	0	0	0	0	0	0	0	1	0.0267226	0	0.000903476	0	0	0	0.000438234	0	0	0	0.0417596	0	0	0	0.005264
ENSG00000078687	TNRC6C	NA	0.00127719	0.321655	LoF/LoF	1	0.0951554	0.0907683	1	0	0	0	0.000766815	0	0.0186767	0	0.00160898	0	0	0	0.000117427	0	0	0	0.000138774	0	0	0	0	0	0.00331936	0	0.000495777	0	0.0283089	0	0.00219338	0	0	0	0.00161168	0	0	0	0.0267128	0	0	0	0.000469172
ENSG00000145687	SSBP2	NA	0.00130893	0.324654	LoF/LoF	1	0.0206038	0.020393	1	0	0	0	0	0	0.00292254	0	0	0	0	0	0	0	0	0	0.000138774	0	0	0	0	0	0	0	0	0	0.00295504	1	0.000105071	0	0.0002375	0	0.000664159	0	0	0	0.0135807	0	0	0	0
ENSG00000070061	IKBKAP	Discordant	0.00134569	0.47889	Functional/Functional	4	0.620308	0.00377581	0.383913	0	0.000445898	0	0.00238863	0	0.00704328	0	0.0198745	0	0.00710401	0	0.0117427	0	0.0015619	0	0.00221981	0	0.00237812	0	0.00607411	0	0.000953194	0	0.000495777	0	0.0834674	0	0.0165088	0	0.00095	0	0.00888426	0	0	2	0.160445	0	0.0456573	0	0.0252527
ENSG00000111802	TDP2	Discordant	0.00138862	0.332143	LoF/LoF	2	0.138225	0.00871678	0.669923	0	0	0	0.0031539	0	0.00262796	0	0	0	0.000197625	0	0.000789018	0	0	0	0.00192495	0	0	0	0.00341934	0	0	0	0.000124006	1	0.0229535	0	0.00309225	0	0	0	0.00209417	0	0	0	0.0380382	0	0	0	0.00253956
ENSG00000136381	IREB2	Discordant	0.00139451	0.332143	LoF/LoF	1	0.190963	0.173837	1	0	0	0	0.0031539	0	0.00855949	0	0	0	0	0	0.00181199	0	0	0	0.0112407	1	0.00237508	0	0.000379926	0	0	0	0	0	0.0521965	0	0.00227448	0	0.00095	0	0.00432016	0	0.0212527	0	0.0367795	0	0	0	0.00253956
ENSG00000166166	TRMT61A	NA	0.00141531	0.489866	Functional/Functional	3	0.224023	0.00158551	0.221836	0	0	0	0.000191704	0	0.00601022	0	0.000482988	0	0	0	0.000469707	0	0	0	0.000138774	0	0.00169895	0	0	0	0	0	0	1	0.00950636	0	0.00416276	0	0.0002375	0	0.000985782	0	0	0	0.088308	0	0	0	0.00128
ENSG00000185000	DGAT1	Discordant	0.00141733	0.215562	All	3	0.215341	0.00141733	0.215562	0	0	0	0.00886781	1	0.00567296	0	0.000684127	0	0.00118091	0	0.00508097	0	0	0	0.000555095	0	0	0	0.00151813	0	0.000654954	0	0.00111903	0	0.0598356	1	0.00532913	0	0.0002375	0	0.0022185	0	0	0	0.00917099	0	0	0	0.00987394
ENSG00000183010	PYCR1	Consensus	0.00143068	0.215562	All	3	0.216053	0.00143068	0.215562	0	0.00178359	0	4.79259e-05	0	0.00319521	0	0	0	0.000790502	0	0.00181199	0	0	0	0.00221866	1	0.00105618	0	0.000379926	1	0.013617	0	0.00111903	1	0.0187058	0	0.00626084	0	0.0002375	0	0.00347047	0	0.00430376	0	0.0707086	0	0	0	0.000469172
ENSG00000167967	E4F1	NA	0.00144371	0.489866	Functional/Functional	2	0.0605481	0.0017607	0.236251	0	0.000445898	0	0.00171958	0	0.00730241	0	0	0	0	0	0	0	0	0	0	0	0.000264236	0	0	0	0	0	0	1	0.00748337	0	0.000870264	0	0.0002375	0	0.000995004	0	0.0246425	0	0.0105291	0	0	0	0
ENSG00000072042	RDH11	NA	0.00145138	0.332143	LoF/LoF	2	0.126932	0.00740554	0.588489	0	0	0	0.00172533	0	0.0226741	0	0.000684127	0	0	0	0.00146061	0	0.000390475	0	0.000138774	0	0.00169895	0	0	0	0.0100918	0	0.000124006	1	0.0122083	0	0.00164399	0	0.0002375	0	0.00155182	0	0	0	0.0470818	0	0	0	0
ENSG00000078747	ITCH	Consensus	0.00145765	0.332143	LoF/LoF	1	0.0503856	0.0491373	1	0	0	0	0.000766815	0	0.0048008	0	0.000120747	0	0	0	0	0	0	0	0.000555095	0	0.00105694	0	0	0	0.000356714	0	0	1	0.0187384	0	0.00249329	0	0	0	0.00265582	0	0	0	0	0	0	0	0
ENSG00000101544	ADNP2	NA	0.00146036	0.332143	LoF/LoF	1	0.0370099	0.0363334	1	0	0.000445898	0	0.00114497	0	0.000229761	0	0	0	0	0	0	0	0	0	0	0	0	0	0	0	5.84733e-05	0	0	0	0.00284886	0	0.000155318	0	0	0	0.000388032	0	0	0	0.019473	0	0	0	0
ENSG00000148290	SURF1	Consensus	0.00146074	0.271755	LoF/LoF + LoF/Functional	4	0.545265	0.00239085	0.28568	0	0.000445898	0	0.00388077	0	0.00262804	0	0.00277496	0	0.0188496	0	0.00105653	0	0	0	0.0143384	0	0.000264236	0	0.000379926	0	0.0026191	0	0.000496024	2	0.210725	0	0.0382844	0	0	0	0.00221795	0	0	0	0.0479929	0	0	0	0.0466015
ENSG00000197601	FAR1	Consensus	0.00146631	0.489866	Functional/Functional	1	0.00156764	0.00156641	0.221053	0	0	0	0	0	0	0	0	0	0	0	0	0	0	0	0	0	0	0	0	0	0	0	0	0	0.00124568	0	0.000155318	0	0	0	0.000166646	0	0	0	0	0	0	0	0
ENSG00000146233	CYP39A1	NA	0.00146836	0.271755	LoF/LoF + LoF/Functional	4	0.589174	0.00314877	0.343636	0	0	0	0.00306726	0	0.00416973	0	0.000482988	0	0.000197625	0	0.00449655	0	0.00643983	0	0.000554904	0	0.00422549	0	0.000379926	0	0.000356714	0	0.000495777	1	0.121299	0	0.00192807	0	0	0	0.00705032	0	0.0110833	1	0.11403	0	0	0	0.0119892
ENSG00000069966	GNB5	Consensus	0.00150184	0.217568	All	3	0.21978	0.00150184	0.217568	0	0	0	0.00362532	0	0.00993282	0	0	0	0	0	0.000789018	0	0.000390475	0	0.00346706	0	0	1	0.00563486	0	0.000356714	0	0	0	0.0187151	0	0.00119249	0	0.0002375	0	0.00381115	0	0	0	0.0191244	0	0	0	0.00460994
ENSG00000149639	SOGA1	NA	0.00150913	0.271755	LoF/LoF + LoF/Functional	1	0.0854907	0.0819384	1	0	0	0	0.000191681	0	0	0	0.000120747	0	0	0	0.000469707	0	0	0	0.000138774	0	0	0	0	0	0	0	0.000124006	1	0.00299868	0	0.00249329	0	0	0	0.00100544	0	0	0	0.00962368	0	0	0	0
ENSG00000121207	LRAT	Consensus	0.00151901	0.340632	LoF/LoF	1	0.00688701	0.00686335	0.566913	0	0	0	0.000191681	0	0.000918885	0	0	0	0	0	0	0	0	0	0	0	0.000264236	0	0	0	0	0	0	0	0.00440727	0	0.000420292	0	0	0	0.000684649	0	0	1	0	0	0	0	0
ENSG00000077942	FBLN1	NA	0.00152727	0.271755	LoF/LoF + LoF/Functional	2	0.140914	0.00904316	0.687755	0	0	0	0.00114608	0	0.00993282	0	0	0	0.000197625	0	0	0	0	0	0.000138774	0	0	0	0	0	0	0	0.000124006	0	0.0139098	1	0.000420292	0	0	0	0.000438234	0	0	0	0.0204882	0	0	0	0.000469172
ENSG00000145982	FARS2	Consensus	0.00156181	0.221053	All	3	0.222835	0.00156181	0.221053	0	0.000445898	0	0.0138506	0	0.00825419	0	0.00772686	0	0.00316201	0	0.00824337	0	0	0	0.00909319	0	0.000264236	0	0.000379926	0	0.000935572	0	0.000496024	3	0.0920846	0	0.00615711	0	0	0	0.00462884	0	0	0	0.0345587	0	0.00384816	0	0.00253956
ENSG00000148842	CNNM2	Consensus	0.00159316	0.28043	LoF/LoF + LoF/Functional	1	0.0485974	0.0474355	1	0	0	0	4.79259e-05	0	0	0	0	0	0	0	0	0	0	0	0	0	0	0	0	0	0	0	0	1	0.0040996	0	0.000351897	0	0	0	0.00136517	0	0	0	0.0141506	0	0	0	0.00128
ENSG00000158711	ELK4	NA	0.00161311	0.347957	LoF/LoF	1	0.0321295	0.0316189	1	0	0	0	0.000766815	0	0	0	0	0	0	0	0	0	0	0	0.000138774	0	0.000264236	0	0	0	0.000356714	0	0	1	0.00822402	0	0.000402137	0	0	0	0.000388025	0	0	0	0.0087183	0	0	0	0
ENSG00000180828	BHLHE22	NA	0.00161544	0.347957	LoF/LoF	1	0.0615108	0.0596572	1	0	0	0	4.79259e-05	0	0.000605913	0	0	0	0.000197625	0	0.0062846	0	0	0	0	0	0	0	0	0	5.84733e-05	0	0	1	0.00885133	0	2.62695e-05	0	0	0	0.000450851	0	0	0	0.00962368	0	0	0	0.0276533
ENSG00000110074	FOXRED1	Consensus	0.00163132	0.284092	LoF/LoF + LoF/Functional	2	0.37403	0.0547275	1	0	0	0	0.0211349	0	0.00717558	0	0	0	0.00118091	0	0.00306891	0	0.000390475	0	0.00330234	0	0.00237812	0	0.00151813	0	0.000356714	0	0	2	0.0653971	0	0.0107323	0	0	0	0.00825315	0	0	0	0.0756363	0	0.0190456	0	0.0247674
ENSG00000181038	METTL23	Consensus	0.0016348	0.225865	All	3	0.226457	0.0016348	0.225865	0	0	0	0.00172497	0	0.00167105	0	0.00277496	0	0.00493908	0	0.000117427	0	0	0	0	0	0.00105618	0	0.00244177	0	0.000953194	0	0	0	0.0462803	0	0.00469494	0	0	1	0.00536617	0	0	0	0.0389289	0	0	0	0
ENSG00000115902	SLC1A4	Discordant	0.00164173	0.516829	Functional/Functional	3	0.249731	0.00215497	0.265921	0	0.000445898	0	0.00234837	2	0.0265565	0	0	0	0	0	0.00306828	0	0	0	0	0	0	0	0	0	0	0	0	1	0.135647	0	0.00694344	0	0.0002375	0	0.00827652	0	0	0	0.0562621	0	0	0	0.00253956
ENSG00000126091	ST3GAL3	Consensus	0.00164338	0.349378	LoF/LoF	2	0.121354	0.0067939	0.566913	0	0	0	4.79259e-05	0	0	0	0	0	0	0	0	0	0	0	0	0	0.000264236	0	0	0	0.000233893	0	0.000124006	1	0.00595757	0	0.000236426	0	0	0	0.000109558	0	0	0	0.0209295	0	0.0456573	0	0
ENSG00000155252	PI4K2A	NA	0.0017107	0.359027	LoF/LoF	1	0.0216961	0.0214624	1	0	0	0	4.79259e-05	0	0.00167106	0	0	0	0.00275513	0	0.0045593	0	0	0	0	0	0.00237812	0	0	0	0	0	0	0	0.00519697	0	0.000105078	0	0	1	0.00189309	0	0	0	0	0	0	0	0
ENSG00000185813	PCYT2	Consensus	0.00178416	0.369705	LoF/LoF	1	0.236272	0.210434	1	0	0	0	0.000431334	0	0	0	0.00418166	0	0	0	0	0	0.00155999	0	0.000138774	0	0	0	0	0	0	0	0	1	0.0104437	0	0.00249329	0	0	0	0.00303411	0	0	0	0.0136979	0	0.0274762	0	0
ENSG00000154845	PPP4R1	NA	0.00180505	0.557522	Functional/Functional	2	0.0750212	0.00267723	0.306477	0	0	0	4.79259e-05	0	0.000793988	0	0.00160911	0	0	0	0.000117427	0	0	0	0.000138774	0	0	0	0.0015197	0	0	0	0	0	0.00959658	0	0.00169809	0	0	0	0.000995026	0	0	0	0.0281909	0	0	0	0
ENSG00000185324	CDK10	Discordant	0.00182284	0.240645	All	3	0.235342	0.00182284	0.240645	0	0	0	0.00357957	0	0.00263122	0	0	0	0	0	0.00992167	0	0	0	0.000824174	0	0	0	0.00244177	0	0.0443292	0	0.00111507	2	0.0432964	0	0.00531274	0	0	0	0.00397868	0	0	0	0.00781291	0	0	0	0.00128
ENSG00000137441	FGFBP2	NA	0.00185671	0.379929	LoF/LoF	2	0.12165	0.00682581	0.566913	0	0	0	0	0	0.000939177	0	0	0	0	0	0	0	0	0	0	0	0	0	0	0	0	0	0	0	0.00175758	0	2.62695e-05	0	0	0	0.000166646	0	0	0	0.0176629	0	0	0	0
ENSG00000167468	GPX4	Discordant	0.0018646	0.56525	Functional/Functional	2	0.0658428	0.0020748	0.261022	0	0	0	0	0	0.000939177	0	0	0	0	0	0	0	0	0	0.0012482	0	0	0	0.000379926	0	0	0	0	1	0.00857884	0	0.000656711	0	0	0	0.00100545	0	0	0	0	0	0	0	0
ENSG00000177030	DEAF1	Consensus	0.00187139	0.310251	LoF/LoF + LoF/Functional	2	0.157475	0.0111712	0.771612	0	0.00259643	0	4.79259e-05	0	0.00467188	0	0	0	0	0	0.00181199	0	0	0	0.000824174	0	0	0	0	0	0.0014265	0	0	1	0.00402838	0	0.000870291	0	0	0	0.000995004	0	0	0	0.0249028	0	0	0	0.00600692
ENSG00000152520	PAN3	NA	0.00191408	0.310251	LoF/LoF + LoF/Functional	1	0.0434741	0.0425426	1	0	0	0	4.79259e-05	0	0	0	0	0	0	0	0	0	0	0	0	0	0	0	0.000379926	0	0.000356714	0	0	1	0.0225456	0	2.62695e-05	0	0	0	0.000246506	0	0	0	0.00723153	0	0	0	0.00128
ENSG00000156858	PRR14	NA	0.00191661	0.570453	Functional/Functional	1	0.0141076	0.0140085	0.846198	0	0	0	0.000668348	0	0.000229761	0	0	0	0	0	0	0	0	0	0	0	0	0	0	0	0	0	0.000124006	1	0.00902114	0	0.00136123	0	0	0	0.0014231	0	0	0	0	0	0	0	0.00128
ENSG00000121957	GPSM2	Consensus	0.00195073	0.390905	LoF/LoF	2	0.416588	0.0660541	1	0	0.00178359	0	0.0191699	0	0.00600241	0	0.0177075	0	0.0076667	0	0.0198004	0	0.00351427	0	0.00222038	0	0.000264236	0	0.00151813	0	0	0	0.000496024	1	0.137031	0	0.00128688	0	0	0	0.00950537	0	0	0	0.104646	0	0.00384816	0	0.000469172
ENSG00000134240	HMGCS2	Consensus	0.00197332	0.254357	All	3	0.242048	0.00197332	0.254357	0	0.000445898	0	0.00579561	0	0.00266781	0	0	0	0.00118091	1	0.00963289	0	0.0015619	0	0.00124858	0	0.00237812	0	0.0015197	0	0.000935468	0	0	0	0.029688	0	0.00528896	0	0	0	0.00175288	0	0	1	0.0859974	0	0	0	0.0104002
ENSG00000068976	PYGM	NA	0.00199642	0.393751	LoF/LoF	4	3.87661	0.542059	1	0	0.00178359	0	0.0656036	0	0.10479	0	0.0241062	0	0.00493597	0	0.0463515	0	0.0015619	0	0.0167916	0	0.0169111	0	0.014275	0	0.0532507	0	0.0129949	3	1.93685	0	0.078636	0	0.0038	0	0.0907377	0	0	0	0.616576	0	0.0214158	0	0.0594748
ENSG00000267561	NA	NA	0.00200749	0.586832	Functional/Functional	2	0.0653828	0.00204653	0.259703	0	0	0	0	0	0.00129498	0	0	0	0.00118091	0	0	0	0	0	0	0	0	0	0	0	0.00567858	0	0.000124006	0	0.00468923	0	0.00114259	0	0	0	0.000388032	0	0	0	0.0452734	0	0	0	0
ENSG00000100299	ARSA	Consensus	0.00206196	0.314546	LoF/LoF + LoF/Functional	4	0.747247	0.0072011	0.579087	0	0.00401308	0	0.019801	0	0.00598737	0	0.0027351	0	0.00708351	0	0.00046955	0	0.000390475	0	0.0112391	0	0.000264236	0	0.0015197	1	0.0174528	0	0.00111605	3	0.340878	0	0.0372159	0	0.00095	0	0.0288835	0	0	0	0.0800966	0	0.0160061	0	0.000469172
ENSG00000187123	LYPD6	NA	0.00210938	0.314546	LoF/LoF + LoF/Functional	2	0.0811248	0.00311795	0.342556	0	0	0	0.000191704	1	0.040765	0	0.00193195	0	0.000197625	0	0.000469707	0	0	0	0	0	0	0	0	0	0	0	0	1	0.0229049	0	2.62695e-05	0	0	0	0.000166646	0	0	0	0	0	0	0	0
ENSG00000151327	FAM177A1	NA	0.00211421	0.41202	LoF/LoF	1	0.0307524	0.0302844	1	0	0	0	0	1	0.00141869	0	0	0	0	0	0	0	0	0	0.000554904	0	0	0	0	0	0	0	0.000124006	0	0.00513387	0	0	0	0.0002375	0	0.000779466	0	0.0144731	0	0	0	0	0	0
ENSG00000126106	TMEM53	NA	0.00214552	0.314546	LoF/LoF + LoF/Functional	1	0.0432008	0.0422809	1	0	0.000445898	0	0.000431288	0	0.000417837	0	0	0	0	0	0	0	0	0	0	0	0	0	0	0	0	0	0	1	0.0124722	0	0.000105078	0	0	0	0.000587799	0	0	0	0.0155087	0	0	0	0.013232
ENSG00000167693	NXN	NA	0.0021456	0.314546	LoF/LoF + LoF/Functional	1	0.185306	0.16915	1	0	0.00178359	1	0.00172522	0	0.00217071	0	0	0	0.000197625	0	0.00105684	0	0	0	0	0	0	0	0	0	0.00295125	0	0.000124006	0	0.0212404	0	0.00477001	0	0	0	0.00273896	0	0	0	0.0367365	0	0.00688764	0	0.0137012
ENSG00000119718	EIF2B2	Discordant	0.0021579	0.609049	Functional/Functional	3	0.34627	0.00534936	0.483807	0	0	0	0.000431334	1	0.00319524	0	0	0	0.000790502	1	0.00306891	0	0.0015619	0	0.000555095	0	0	0	0.00151813	0	5.84733e-05	0	0.000124006	0	0.0798762	1	0.00771041	0	0.00095	0	0.00765562	0	0.0306817	0	0.145182	0	0	0	0.0112728
ENSG00000134262	AP4B1	Consensus	0.00220887	0.319992	LoF/LoF + LoF/Functional	2	0.402242	0.0621541	1	0	0.000445898	0	0.00119815	0	0.0106704	0	0.00181089	0	0.00472267	0	0.00508066	0	0	0	0	0	0	0	0.000379926	0	0.000830196	0	0	1	0.0691104	0	0.0107492	0	0.00095	0	0.00923372	0	0.0374381	0	0.0398485	0	0	0	0.00600692
ENSG00000101680	LAMA1	Consensus	0.00221123	0.419329	LoF/LoF	4	2.76443	0.300159	1	0	0.00401308	0	0.0669783	0	0.100841	0	0.0122161	0	0.0197501	0	0.0128628	0	0.0062476	0	0.0167897	0	0.000264236	0	0	0	0.00052612	0	0.000124006	2	1.27676	0	0.12234	0	0.00095	0	0.142966	0	0.0144731	1	0.282284	0	0.00323468	0	0.0261382
ENSG00000165516	KLHDC2	NA	0.00223151	0.419329	LoF/LoF	2	0.125231	0.00721648	0.579087	0	0	0	4.79259e-05	0	0.000939177	0	0	0	0	0	0.000117427	0	0	0	0.00124896	0	0.00169895	0	0	0	0	0	0.000495777	0	0.00459163	0	0.000236426	0	0	0	0.000985988	0	0	0	0	0	0	0	0
ENSG00000115419	GLS	Discordant	0.00224363	0.322177	LoF/LoF + LoF/Functional	1	0.0401691	0.039373	1	0	0	0	4.79259e-05	0	0.00206721	0	0	0	0	0	0	0	0.000390475	0	0	0	0	0	0	0	0	0	0	1	0.0037483	0	0	0	0	0	0.000664129	0	0	0	0	0	0	0	0
ENSG00000115963	RND3	NA	0.00225701	0.419329	LoF/LoF	1	0.0283301	0.0279326	1	0	0	0	0	1	0.00319518	0	0	0	0	0	0	0	0	0	0.000824174	0	0.000264236	0	0	0	0	0	0.000124006	0	0.0054527	0	2.62695e-05	0	0	0	0	0	0.0110833	0	0.00736022	0	0	0	0
ENSG00000135638	EMX1	NA	0.00226409	0.625165	Functional/Functional	2	0.0728136	0.00252568	0.297449	0	0	0	0	0	0.00488283	0	0	0	0	0	0	0	0.000390475	0	0	0	0	0	0	0	0	0	0	0	0.00673374	0	0.00451357	0	0	0	0.0010818	0	0	1	0.0281911	0	0	0	0
ENSG00000144659	SLC25A38	Consensus	0.00228302	0.419329	LoF/LoF	2	0.38975	0.0588249	1	0	0.000445898	0	0.0126074	0	0.0134232	0	0.000684127	0	0.000790502	0	0.000469707	0	0	0	0.000555095	0	0.000264236	0	0	0	0	0	0.000124006	2	0.0485939	0	0.00754949	0	0	0	0.00765562	0	0	0	0.0719666	0	0.00992713	0	0
ENSG00000173825	TIGD3	NA	0.00229138	0.625165	Functional/Functional	1	0.0803628	0.0772185	1	0	0	0	0.000286305	0	0.000793988	0	0.000684127	0	0	0	0	0	0	0	0	0	0.000264236	0	0	0	0	0	0	1	0.0100565	0	0.00219326	0	0	0	0.000305902	0	0	0	0.0295421	0	0	0	0.00187474
ENSG00000060749	QSER1	NA	0.00230541	0.419329	LoF/LoF	1	0.0694146	0.0670602	1	0	0	0	0.000431288	0	0.000666906	0	0	0	0.000197625	0	0.00181199	0	0	0	0.000555095	0	0	0	0	0	0.000654954	0	0.000124006	0	0.00616918	0	0.000623459	0	0.0002375	0	0.000246491	0	0	0	0.0100764	0	0	0	0.000469172
ENSG00000143183	TMCO1	Consensus	0.00241022	0.433505	LoF/LoF	2	0.115282	0.00615564	0.533163	0	0	0	0.000191681	0	0.000229761	0	0	0	0	0	0	0	0	0	0	0	0	0	0	0	0	0	0.000124006	2	0.0239103	0	0.00130153	0	0.0002375	0	0.000684618	0	0	0	0	0	0	0	0
ENSG00000163382	APOA1BP	Consensus	0.00245132	0.657838	Functional/Functional	2	0.0821258	0.00319325	0.344587	0	0.00178359	0	0.00171965	0	0.00467264	0	0.00160898	0	0.00216419	0	0	0	0.000390475	0	0.00124896	0	0.000264236	0	0	0	0	0	0	1	0.0199805	0	0.000363143	0	0.0002375	1	0.00175288	0	0	0	0	0	0	0	0
ENSG00000250644	NA	NA	0.00258473	0.682451	Functional/Functional	2	0.0753724	0.00270173	0.307134	0	0.000445898	0	0.000766815	0	0.000918901	0	0.000482988	0	0.00118091	0	0.000789018	0	0.000390475	0	0	0	0	0	0.00244177	0	0.000356714	0	0	1	0.00782768	0	0.00218985	0	0	0	0.0020765	0	0	0	0	0	0	0	0.000469172
ENSG00000172915	NBEA	NA	0.00259044	0.353552	LoF/LoF + LoF/Functional	1	0.0846983	0.0812105	1	0	0.000445898	0	0.00119815	0	0.00375543	0	0	0	0.00118091	0	0.00187883	0	0	0	0.000555095	0	0.000264236	0	0.0015197	0	5.84733e-05	0	0.000496024	1	0.0312535	0	0.00192807	0	0.0002375	0	0.0105999	0	0	0	0.019473	0	0	0	0.000469172
ENSG00000128039	SRD5A3	Consensus	0.00260995	0.456222	LoF/LoF	2	0.100075	0.00468567	0.442099	0	0	0	0	0	0	0	0	0	0	0	0.000117427	0	0	0	0.00192477	0	0	0	0	0	0	0	0	0	0.00156789	0	0.00101354	0	0	0	0.000666499	0	0	1	0.0254772	0	0	0	0
ENSG00000169410	PTPN9	NA	0.00261972	0.456222	LoF/LoF	1	0.0628911	0.0609543	1	0	0	0	0.00238891	0	0.00593006	0	0	0	0	0	0.000117427	0	0.000390475	0	0	0	0	0	0	0	0.000953194	0	0	0	0.0113192	0	0.000667111	0	0	0	0.000986026	0	0	0	0.0221879	0	0	0	0.00460994
ENSG00000196517	SLC6A9	Consensus	0.00262236	0.304454	All	3	0.26781	0.00262236	0.304454	0	0	0	0.00939239	0	0.0105071	0	0.00446319	0	0.00275513	0	0.000469707	0	0	0	0	0	0.000264236	0	0.0015197	0	0	0	0.00111605	2	0.0801575	0	0.00783861	0	0	0	0.00650385	1	0.0246425	0	0.054485	0	0	0	0
ENSG00000155275	TRMT44	NA	0.00264507	0.687299	Functional/Functional	3	0.526448	0.0164726	0.946149	0	0.000445898	1	0.0323979	0	0.00710596	0	0	0	0.00708042	0	0.00306859	0	0.0015619	0	0.00346858	0	0.00105618	0	0.000379926	0	5.84733e-05	0	0.00111903	1	0.159514	0	0.0451283	0	0	0	0.0240366	0	0.0441945	1	0.0744355	0	0.0214158	0	0.00315474
ENSG00000174840	PDE12	NA	0.00266957	0.306477	All	2	0.0749112	0.00266957	0.306477	0	0.000445898	0	4.79259e-05	1	0.0135562	0	0	0	0.00118091	0	0.00181183	0	0	0	0	0	0	0	0	0	0	0	0	0	0.0146075	0	0.00130162	0	0	1	0.0020765	0	0	0	0.00405696	0	0	0	0.00588994
ENSG00000125637	PSD4	NA	0.00268444	0.462571	LoF/LoF	1	0.0444954	0.04352	1	0	0	0	0.000191681	0	0.00367447	0	0	0	0	0	0	0	0	0	0.00346858	0	0.000264236	0	0.000379926	0	0.0026191	0	0.000124006	0	0.0271231	0	0.000420313	0	0	0	0.000666499	0	0	0	0	0	0	0	0
ENSG00000148719	DNAJB12	NA	0.0027314	0.69864	Functional/Functional	2	0.0793302	0.00298507	0.332419	0	0	0	0.00238863	0	0.00844673	0	0.000482988	0	0.000197625	0	0	0	0	0	0	0	0	0	0	0	0.00567858	0	0	0	0.00427362	0	0.00128717	0	0.0002375	0	0.00265594	0	0	0	0	0	0	0	0
ENSG00000259332	ST20-MTHFS	NA	0.00276203	0.311823	All	2	0.0762306	0.00276203	0.311823	0	0	1	0.00114499	0	0.0104388	0	0	0	0	0	0.00181199	0	0	0	0.000555095	0	0	0	0.0015197	0	0	0	0	0	0.0179352	0	0.000656711	0	0	1	0.00299723	0	0	0	0	0	0	0	0.00381956
ENSG00000100280	AP1B1	Discordant	0.00279279	0.476228	LoF/LoF	1	0.108704	0.103004	1	0	0.000445898	0	0.000286305	0	0.00198179	0	0.00124751	0	0.000197625	0	0	0	0	0	0.00124858	0	0	0	0	1	0.00444026	0	0.000124006	0	0.0228654	0	0.00444831	0	0	0	0.00414769	0	0	0	0	0	0	0	0
ENSG00000138035	PNPT1	Consensus	0.00284569	0.705818	Functional/Functional	3	0.295609	0.00345492	0.362546	0	0.000445898	0	0.00479239	2	0.0375159	0	0.00446319	0	0.00472267	0	0.00181199	0	0	0	0	0	0	0	0	0	0	0	0.00111556	1	0.0877417	0	0.00633972	0	0	0	0.0106731	0	0	0	0.0468591	0	0	0	0.0218259
ENSG00000174405	LIG4	Consensus	0.00287311	0.484875	LoF/LoF	2	0.284416	0.0335366	1	0	0.00178359	1	0.0231632	0	0.00604407	0	0.00771397	0	0.00316084	0	0.00575297	0	0.0015619	0	0.0067961	0	0.00105694	0	0.0015197	0	0	0	0.00111556	1	0.0633991	0	0.00119235	0	0	0	0.00616862	0	0.0110833	0	0.0230846	0	0.0129666	0	0
ENSG00000142186	SCYL1	Consensus	0.00295777	0.489077	LoF/LoF	2	0.467577	0.080536	1	0	0.000445898	0	0.00315354	0	0.013303	0	0.00582705	0	0.00968364	0	0.00181199	0	0.0015619	0	0.00346934	0	0.000264236	0	0.00244177	0	0.00857394	0	0.00248409	1	0.229248	0	0.0208012	0	0.0002375	0	0.0152403	0	0	0	0.0348576	0	0	0	0
ENSG00000196511	TPK1	Discordant	0.00302675	0.381138	LoF/LoF + LoF/Functional	2	0.082247	0.00320242	0.344587	0	0	1	0.00171958	0	0.000542819	0	0	0	0	0	0.0021322	0	0	0	0.000555095	0	0	0	0	0	0.00689504	0	0.000124006	1	0.0100758	0	0.000936288	0	0.0002375	0	0.00207653	0	0	0	0.0087183	0	0	0	0
ENSG00000186367	KIAA1024L	NA	0.00305135	0.745532	Functional/Functional	1	0.0044264	0.00441662	0.422807	0	0	0	0	0	0.000542819	0	0	0	0	0	0	0	0	0	0.000554904	0	0	0	0.000379926	0	0	0	0	0	0.00294875	0	0	0	0	0	0	0	0	0	0	0	0	0	0
ENSG00000198835	GJC2	Consensus	0.00305897	0.338347	All	2	0.0803328	0.00305897	0.338347	0	0	1	0.00315329	0	0.000793988	0	0	0	0.00471976	0	0	0	0	1	0.000555095	0	0.00105694	0	0	0	0	0	0	0	0.00880377	0	0.00169912	0	0	0	0.000246506	0	0	0	0	0	0	0	0.00253956
ENSG00000160688	FLAD1	Consensus	0.00306331	0.501465	LoF/LoF	2	0.306434	0.0383769	1	0	0.00178359	0	0.0122664	0	0.00262804	0	0.00124751	0	0.00118091	0	0.000117427	0	0	0	0.000138774	0	0	0	0.000379926	0	0	0	0	1	0.065514	0	0.00427462	0	0	0	0.00467931	0	0	0	0.0398482	0	0	0	0.00253956
ENSG00000085998	POMGNT1	Consensus	0.00312473	0.390473	LoF/LoF + LoF/Functional	3	0.429213	0.00958516	0.703637	0	0	0	0.00172522	0	0.00506615	0	0.00643137	0	0.00472267	0	0.000469707	0	0.0015619	1	0.00330196	0	0.00105694	0	0	0	0.000935572	0	0.000124006	1	0.134287	0	0.0085084	0	0.0021375	0	0.00837602	0	0.050951	0	0.061548	0	0	0	0.013232
ENSG00000108179	PPIF	NA	0.00319868	0.396685	LoF/LoF + LoF/Functional	2	0.285236	0.0337123	1	0	0	0	0.00234837	0	0.00262796	0	0.00418166	0	0.000197625	0	0.00187836	0	0.000390475	0	0.000138774	0	0.00237508	0	0.000379926	0	0	0	0.000124006	1	0.0185191	0	0.00164345	0	0	0	0.00347006	0	0	0	0.142687	0	0	0	0.00460994
ENSG00000197603	C5orf42	Consensus	0.00322064	0.344587	All	5	0.970021	0.00322064	0.344587	0	0.00401308	0	0.0521222	0	0.022155	0	0.00301813	0	0.0204508	0	0.00422311	0	0.00351045	0	0.00886724	0	0	0	0.000379926	0	0.0029507	0	0.000496024	2	0.241042	0	0.0127192	0	0.000948813	0	0.0232155	0	0	0	0.179549	1	0	0	0.0204493
ENSG00000187715	KBTBD12	NA	0.00325057	0.526849	LoF/LoF	3	0.567797	0.0200537	1	0	0.00178359	0	0.00809921	0	0.00675628	0	0.0144591	0	0.000197625	0	0.00105653	0	0	0	0.00124896	0	0.00237812	0	0.000379926	0	0.00389181	0	0.00198335	1	0.098825	0	0.00295936	0	0	0	0.022777	0	0	0	0.0737833	1	0.04351	0	0.0360105
ENSG00000198718	FAM179B	Consensus	0.0032781	0.398236	LoF/LoF + LoF/Functional	2	0.177117	0.0139506	0.846176	0	0	0	0.00388077	0	0.00217071	0	0.00582705	0	0	0	0.00105684	0	0	0	0.000138774	0	0	0	0.000379926	0	0.0014265	0	0.000124006	2	0.0421997	0	0.00613324	0	0	0	0.00876469	0	0	0	0.0308066	0	0	0	0
ENSG00000136371	MTHFS	Discordant	0.00334531	0.353308	All	2	0.0841138	0.00334531	0.353308	0	0	1	0.00114499	0	0.0104388	0	0	0	0.00118091	0	0.00306828	0	0	0	0.000555095	0	0	0	0.0015197	0	0	0	0	0	0.0238608	0	0.00090353	0	0	1	0.00363134	0	0	0	0	0	0	0	0.00381956
ENSG00000173401	GLIPR1L1	NA	0.00340876	0.546793	LoF/LoF	1	0.0367345	0.0360679	1	0	0	0	0.00387976	0	0.000166738	0	0	0	0.000197625	0	0.00046955	0	0.000390475	0	0	0	0	0	0	0	0	0	0	0	0.00213328	0	0.00119249	0	0	0	2.73896e-05	0	0	0	0.00962368	0	0	0	0
ENSG00000162378	ZYG11B	NA	0.00347815	0.825179	Functional/Functional	1	0.0171469	0.0170007	0.949837	0	0	0	0.000191681	0	0.000918885	0	0	0	0	0	0	0	0	0	0	0	0	0	0	0	0.000356714	0	0.000124006	0	0.00302509	0	0.000623459	0	0	0	0.000246476	0	0	1	0	0	0	0	0
ENSG00000064651	SLC12A2	NA	0.0035898	0.563827	LoF/LoF	2	0.25944	0.0283628	1	0	0	0	0.0122678	1	0.0545379	0	0.00277496	0	0.000197625	0	0.00105621	0	0.000390475	0	0.000555095	0	0	0	0.000379926	0	0.011201	0	0.000124006	0	0.0740185	0	0.00262689	0	0	1	0.00731442	0	0.0212527	0	0.0239979	0	0	0	0
ENSG00000169855	ROBO1	NA	0.00361541	0.422744	LoF/LoF + LoF/Functional	2	0.278083	0.032192	1	0	0.00178359	0	0.010783	0	0.0152336	0	0.000482988	0	0	0	0.00293567	0	0	0	0.00222038	0	0	0	0.000379926	0	0.00146169	0	0.000124006	2	0.137429	0	0.00808961	0	0.0002375	0	0.0103666	0	0	0	0.0408758	0	0	0	0.00422255
ENSG00000225968	ELFN1	NA	0.00365005	0.423768	LoF/LoF + LoF/Functional	1	0.114139	0.107866	1	0	0	0	0.000668325	0	0.00386113	0	0	0	0	0	0	0	0	0	0.000138774	0	0.00169895	0	0	0	0	0	0.000124006	1	0.0113494	0	0.00128707	0	0	0	0.000246491	0	0	0	0.0308069	0	0	0	0.000469172
ENSG00000080823	MOK	NA	0.00365805	0.563827	LoF/LoF	2	0.422517	0.0676892	1	0	0.00178359	0	0.00938834	0	0.0048008	0	0.00591579	0	0.00177863	0	0.000117427	0	0	0	0.00346706	0	0	0	0.0015197	0	0	0	0.00111556	0	0.073536	0	0.00902962	0	0	0	0.0057089	0	0.0385256	0	0.0652543	0	0.0344661	0	0.0101391
ENSG00000168724	DNAJC21	Discordant	0.0036965	0.563827	LoF/LoF	2	0.427773	0.06915	1	0	0.000445898	0	0.000191704	0	0.000939145	0	0.000120747	0	0.00275513	0	0.00187883	0	0.000390475	0	0.000555095	0	0.00422777	0	0	0	0.000356714	0	0	0	0.0909659	0	0.0089429	0	0	0	0.00638318	0	0	1	0.0609757	0	0.00992713	0	0.00253956
ENSG00000177947	ODF3	NA	0.0036996	0.563827	LoF/LoF	1	0.0964646	0.0919579	1	0	0	0	0.000191704	0	0.000939145	0	0	0	0	0	0.00181183	0	0	0	0.0049949	0	0.00237812	0	0	0	0.00210504	0	0	1	0.00219993	0	0.0016812	0	0.0002375	0	0.00068471	0	0.0144731	0	0.0114345	0	0	0	0.00253956
ENSG00000164953	TMEM67	Consensus	0.00371878	0.38287	All	4	0.617628	0.00371878	0.38287	0	0.00607536	1	0.00809743	0	0.0119214	0	0.000120747	0	0.00493597	0	0.015519	0	0.000390475	0	0.00346858	0	0.0264236	0	0.00563331	0	0.00146141	0	0.00409419	2	0.136406	0	0.0243067	0	0.0002375	0	0.0109553	0	0	1	0.136804	0	0	0	0.00668033
ENSG00000168303	MPLKIP	Consensus	0.00374793	0.563827	LoF/LoF	1	0.0468636	0.0457825	1	0	0.000445898	0	0.00238882	0	0.000918901	0	0.000120747	0	0.00118091	0	0.000117427	0	0	0	0.000138774	0	0.00105694	0	0	0	0.000953194	0	0.000124006	0	0.00447423	0	0.00101301	0	0	0	0.000664159	0	0	0	0	0	0	1	0.0112709
ENSG00000169515	CCDC8	Consensus	0.00375426	0.563827	LoF/LoF	2	0.116396	0.00627065	0.540266	0	0	0	0	0	0	0	0	0	0	0	0	0	0	0	0	0	0	0	0	0	0	0	0	0	0.00248692	0	0.000105078	0	0.0002375	0	0	0	0	0	0	0	0	0	0.000469172
ENSG00000173915	USMG5	NA	0.00377581	0.383913	All	2	0.0895223	0.00377581	0.383913	0	0	0	4.79259e-05	0	0.000793988	0	0	0	0	0	0	0	0	0	0	0	0.000264236	0	0	1	0.0239383	0	0	0	0.00135303	0	2.62695e-05	0	0	0	0.000305902	0	0	0	0	0	0	0	0
ENSG00000179403	VWA1	NA	0.00386137	0.572459	LoF/LoF	2	0.252056	0.0269006	1	0	0.000445898	0	0.00114608	0	0.00947915	0	0.00181089	0	0.00314748	0	0.00181183	0	0	0	0.00346858	0	0.00169895	0	0.000379926	0	0	0	0	1	0.0887559	0	0.00402881	0	0.00095	1	0.00462732	0	0	0	0.0300005	0	0	0	0.009248
ENSG00000135823	STX6	NA	0.00388167	0.572459	LoF/LoF	1	0.105573	0.100191	1	0	0	0	0.000766815	0	0.00292259	0	0	0	0	0	0.000789018	0	0.000390475	0	0.000138774	0	0	0	0	0	0.00389181	0	0.000496024	0	0.0237117	0	0.00094567	0	0	0	0.000246506	0	0	0	0.0118872	0	0	0	0
ENSG00000167447	SMG8	Discordant	0.00397946	0.451722	LoF/LoF + LoF/Functional	2	0.219821	0.0208954	1	0	0.000445898	0	0.000766815	0	0.0134232	0	0	0	0.00118091	0	0.00628271	0	0	0	0	0	0	0	0.00244177	0	0.000953194	0	0.00111605	1	0.0483792	0	0.000945595	0	0	0	0.00346986	0	0	0	0.0349753	0	0	0	0.009248
ENSG00000177302	TOP3A	Consensus	0.00398813	0.579206	LoF/LoF	2	0.441516	0.0730177	1	0	0	0	0.00954974	0	0.0354089	0	0.00301868	0	0.00177785	0	0.00422484	0	0.0015619	0	0.00346858	0	0.000264236	0	0	0	0.000953194	0	0.000496024	0	0.0672452	0	0.0140693	0	0.0002375	0	0.011315	0	0	2	0.0815827	0	0	0	0.0749433
ENSG00000158615	PPP1R15B	Discordant	0.00399819	0.579206	LoF/LoF	1	0.0325629	0.0320385	1	0	0	0	0	0	0.00980104	0	0	0	0	0	0	0	0.000390475	0	0	0	0	0	0	0	0.00567858	0	0	1	0.0131692	0	0.000420292	0	0.0002375	0	0.00286585	0	0	0	0	0	0	0	0
ENSG00000110693	SOX6	NA	0.00401605	0.451722	LoF/LoF + LoF/Functional	1	0.254798	0.224927	1	0	0	0	0.00172533	0	0.00375543	0	0.00124751	0	0.000790502	0	0.00105684	0	0	0	0.00124896	0	0	0	0	0	0	0	0.000124006	1	0.0687598	0	0.00218985	0	0.0002375	0	0.00182098	0	0	0	0.0268342	0	0	0	0.0608207
ENSG00000079156	OSBPL6	NA	0.00405094	0.409345	All	2	0.092828	0.00405094	0.409345	0	0	1	0.00119806	0	0.00861777	0	0	0	0	0	0.00105684	0	0.000390475	0	0.00192495	0	0.000264236	0	0	0	0.00125143	0	0	0	0.0361916	0	0.00128721	0	0	0	0.00702692	0	0	1	0.0336185	0	0	0	0
ENSG00000154309	DISP1	NA	0.00405556	0.948423	Functional/Functional	4	0.743343	0.00707328	0.573215	0	0.00400924	0	0.0204594	0	0.0257322	0	0.00193195	0	0.00983768	0	0.00422737	0	0.000390475	0	0.00222038	0	0.00994187	0	0.000379926	0	0.0114608	0	0.000496024	1	0.215346	0	0.0063164	0	0.00095	2	0.0420762	0	0.0178629	0	0.0857127	0	0	0	0.0496078
ENSG00000151320	AKAP6	NA	0.0040744	0.585069	LoF/LoF	1	0.054512	0.0530528	1	0	0.000445898	0	0.00315329	0	0.000375161	1	0.00108618	0	0.000790502	0	0	0	0	0	0.000138774	0	0	0	0	0	0	0	0	0	0.0119346	0	0.000945595	0	0	0	0.000109558	0	0	0	0.0100764	0	0	0	0
ENSG00000166349	RAG1	NA	0.00415994	0.457249	LoF/LoF + LoF/Functional	3	0.740137	0.0392058	1	0	0.000445898	0	0.00690042	0	0.0459014	0	0.00193195	0	0.000790502	0	0.00306891	0	0.00351045	0	0.00346934	0	0.00105694	0	0.000379926	0	0.0197786	0	0.0019841	1	0.294063	0	0.0233234	0	0	0	0.0284888	0	0.0441888	0	0.0951511	0	0	0	0.0172684
ENSG00000115840	SLC25A12	Discordant	0.00417296	0.457249	LoF/LoF + LoF/Functional	2	0.129315	0.0076741	0.606884	0	0	0	0.000286305	0	0.00167106	0	0.000482988	0	0	0	0	0	0.0015619	0	0.00124896	0	0.000264236	0	0	0	0.00850417	0	0.00111605	0	0.015867	0	0.00410688	0	0	1	0.0032899	1	0.0246425	0	0.017663	0	0.00384816	0	0.0228687
ENSG00000138686	BBS7	Consensus	0.00418244	0.414948	All	3	0.31669	0.00418244	0.414948	0	0	0	0.00579881	0	0.00948416	0	0.0142609	0	0.000790113	0	0	0	0	0	0.000824174	0	0.00392225	0	0.000379926	0	0.0026191	0	0.000496024	0	0.0448409	1	0.0089423	0	0.0002375	0	0.00482191	0	0.0144731	1	0.0639305	0	0	0	0.00460994
ENSG00000134440	NARS	Consensus	0.00420794	0.414964	All	3	0.317387	0.00420794	0.414964	0	0	0	0.0031539	0	0.0033575	0	0.00108672	0	0	0	0.00187883	0	0.00351427	0	0.00499585	0	0.00660589	0	0	0	0	0	0.000124006	1	0.0408822	0	0.00305442	0	0	0	0.0058106	0	0	0	0.0815841	0	0	0	0.009248
ENSG00000113716	HMGXB3	NA	0.00430075	0.421577	All	2	0.0957395	0.00430075	0.421577	0	0.000445898	0	4.79259e-05	0	0.00292254	0	0.000684127	0	0	0	0.000789018	0	0	0	0.000138774	0	0	0	0.000379926	0	0.000654954	0	0	1	0.037305	0	0.00168125	0	0	0	0.000995026	0	0	0	0.0100764	0	0	0	0.00780356
ENSG00000122884	P4HA1	NA	0.0043232	0.465041	LoF/LoF + LoF/Functional	2	0.123322	0.00700693	0.570664	0	0	0	0.000286305	0	0.00292259	0	0.000120747	0	0.000197625	0	0.000117427	0	0	0	0.000138774	0	0	0	0	0	0.000654954	0	0.000496024	1	0.0806824	0	0.00168125	0	0	0	0.00824312	0	0	0	0	0	0.00080867	0	0.00460994
ENSG00000163291	PAQR3	NA	0.00433457	0.972013	Functional/Functional	2	0.110471	0.00567059	0.499073	0	0	0	0	0	0.000939145	0	0	0	0.00118091	0	0.000789018	0	0	0	0.000138774	0	0	0	0	0	0	0	0	0	0.0232621	0	0.00263658	0	0	0	0.0010818	0	0	0	0.0123398	1	0.0517177	0	0
ENSG00000014216	CAPN1	Discordant	0.00440629	0.422807	All	6	1.49647	0.00440629	0.422807	0	0.00178167	0	0.00497111	0	0.0567549	0	0.00771764	0	0.00316201	0	0.0104361	0	0.0062476	0	0.000138774	0	0	0	0.00563486	0	0.0488933	0	0.00248409	4	0.647296	0	0.0494173	0	0.0038	0	0.0562809	0	0	1	0.301227	0	0	1	0.000469172
ENSG00000135069	PSAT1	Consensus	0.00442989	0.626128	LoF/LoF	1	0.138224	0.129096	1	0	0.000445898	0	0.00602314	0	0.00375518	0	0.00181089	0	0	0	0.00187883	0	0	0	0.00124896	0	0.00105694	0	0.000379926	0	0.00567858	0	0	0	0.0244907	0	0.00443955	0	0.0002375	0	0.00365489	0	0	0	0	0	0	0	0.009248
ENSG00000162598	C1orf87	NA	0.00443683	0.626128	LoF/LoF	2	0.10141	0.00480726	0.44713	0	0	0	0.000191704	0	0.00198179	0	0	0	0.00118091	0	0	0	0.000390475	0	0	0	0	0	0.000379926	0	0	0	0	1	0.0138349	0	0.000105078	0	0.0002375	0	0.000438165	0	0	0	0.0239979	0	0.0335366	0	0.00460994
ENSG00000086300	SNX10	NA	0.00448362	0.627324	LoF/LoF	1	0.016746	0.0166066	0.947211	0	0.000445898	0	0.000191704	0	0.00263119	0	0	0	0	0	0.000117427	0	0	0	0	0	0	0	0	0	0	0	0.000124006	0	0.00167745	0	0.000246819	0	0.0002375	0	0.000666506	0	0	0	0.00781291	0	0	0	0
ENSG00000122873	CISD1	NA	0.00449959	0.974317	Functional/Functional	1	0.00473737	0.00472616	0.442099	0	0	0	0	0	0.000918901	0	0	0	0	0	0	0	0	0	0	0	0	0	0	1	0.00320882	0	0	0	0.000583376	0	2.62695e-05	0	0	0	0	0	0	0	0	0	0	0	0
ENSG00000106477	CEP41	Consensus	0.00460223	0.638462	LoF/LoF	2	0.174803	0.0136091	0.846176	0	0	0	0	1	0.00375501	0	0	0	0.00118091	0	0.000117427	0	0.000390475	0	0.00495634	0	0	0	0	0	0	0	0	0	0.0135943	0	0.00601396	0	0	0	0.000438173	0	0.0144731	1	0.0769527	0	0	0	0
ENSG00000164830	OXR1	Consensus	0.00465002	0.484846	LoF/LoF + LoF/Functional	1	0.105479	0.100107	1	0	0	0	0.000191704	0	0.000166738	0	0.000120747	0	0.000197625	0	0.000789018	0	0.000390475	0	0	0	0.00105694	0	0	0	0	0	0.00111903	1	0.0184541	0	0.00153403	0	0	0	0.00168334	0	0	0	0.0349753	0	0	0	0.0448
ENSG00000161179	YDJC	NA	0.00465268	0.974317	Functional/Functional	2	0.12226	0.00689162	0.566913	0	0.000445898	0	0.00171958	0	0.00792135	0	0.00446292	0	0.00983303	0	0	0	0	0	0.000555095	0	0	0	0.0015197	0	0	0	0	0	0.0157304	0	2.62695e-05	0	0	0	0.00231602	0	0	0	0.017663	0	0	0	0
ENSG00000164306	PRIMPOL	NA	0.00467437	0.974317	Functional/Functional	3	0.462094	0.0116764	0.796429	0	0.000445898	0	0.00579904	0	0.00604553	0	0.000482852	0	0.000790502	0	0.00306891	0	0.000390475	0	0.000138774	0	0.00666838	0	0.000379926	0	0.000830196	0	0.00309916	2	0.188602	0	0.0281434	0	0.0059375	1	0.0228331	0	0	0	0.079697	0	0.0129666	0	0.00557893
ENSG00000083845	RPS5	NA	0.00472122	0.442099	All	1	0.0047324	0.00472122	0.442099	0	0	0	0	0	0.00141883	0	0	0	0	0	0	0	0	0	0	0	0	0	0	0	0.000953194	0	0	1	0.00222455	0	2.62695e-05	0	0	0	0.000109558	0	0	0	0	0	0	0	0
ENSG00000124356	STAMBP	Consensus	0.00475767	0.974317	Functional/Functional	2	0.120847	0.00673953	0.566913	0	0	0	0.000766632	0	0.00129498	0	0	0	0.000197625	0	0.00181183	0	0	0	0.00124896	0	0	0	0	0	0	0	0	1	0.0159374	0	0.000420292	0	0	1	0.00189309	0	0	0	0	0	0.00688764	0	0
ENSG00000113805	CNTN3	NA	0.00478758	0.653106	LoF/LoF	1	0.217917	0.195808	1	0	0	0	0.000766747	0	0.00204254	0	0.000482988	1	0.00275474	0	0.00105684	0	0	0	0.00222038	0	0.000264236	0	0.00957926	0	0.00210486	0	0.000496024	0	0.0295206	0	0.00118313	0	0	0	0.00847514	0	0.0246425	0	0.0805806	0	0	0	0.00187669
ENSG00000130332	LSM7	NA	0.00482714	0.974317	Functional/Functional	1	0.00532573	0.00531157	0.483807	0	0	0	4.79259e-05	0	0	0	0	0	0	1	0.00181199	0	0	0	0	0	0.000264236	0	0	0	0	0	0	0	0.00278812	0	0.000246819	0	0	0	0.000166646	0	0	0	0	0	0	0	0
ENSG00000144182	LIPT1	Consensus	0.00492682	0.974317	Functional/Functional	2	0.371298	0.0540261	1	0	0.000445898	0	0.000766815	0	0.00792361	0	0.000482852	0	0	0	0.00709272	0	0	0	0.000138774	0	0	0	0	0	0.015647	0	0.000495777	2	0.190912	0	0.00724295	0	0.0002375	0	0.0146734	0	0.0306817	0	0.0406644	0	0	0	0
ENSG00000039139	DNAH5	Consensus	0.00496827	0.974317	Functional/Functional	24	13.9695	0.00910456	0.687755	0	0.021849	1	0.809811	0	0.732373	1	0.165284	0	0.0983403	0	0.112705	0	0.0140475	1	0.0671624	0	0.0763186	0	0.0640662	1	0.199783	0	0.0317418	12	6.23574	1	0.474575	0	0.0152	0	0.744215	0	0.114512	2	1.19616	0	0.172209	0	0.169851
ENSG00000188833	ENTPD8	NA	0.0049854	0.674471	LoF/LoF	2	0.364129	0.0522011	1	0	0	0	0.00119806	0	0.00675672	0	0.00124751	0	0	0	0.00146061	0	0.00155999	0	0.00124858	0	0.000264236	0	0.000379926	0	0.0323811	0	0.00309718	0	0.0567399	0	0.00168095	0	0.0002375	0	0.00677711	0	0.0110833	1	0.0746766	0	0.0616541	0	0
ENSG00000125445	MRPS7	NA	0.00499955	0.974317	Functional/Functional	3	0.346266	0.00534919	0.483807	0	0	0	0.000431334	0	0.0419875	0	0.00124751	0	0.000197625	0	0.000469707	0	0	0	0.00124896	0	0.000264236	0	0	0	0	0	0.000124006	0	0.0991574	0	0.00875605	0	0.00095	0	0.0203083	0	0	1	0.0642757	0	0	0	0.000469172
ENSG00000028203	VEZT	NA	0.00503615	0.515261	LoF/LoF + LoF/Functional	2	0.105347	0.0051743	0.475861	0	0	0	0.00119815	0	0	0	0.000684127	0	0.00118091	0	0	0	0	0	0.00124896	0	0.00105694	0	0	0	0	0	0.000124006	1	0.00991111	0	0.000420292	0	0	0	0.00100544	0	0	1	0.0413372	0	0.00384816	0	0
ENSG00000165646	SLC18A2	Discordant	0.00508757	0.979806	Functional/Functional	2	0.126729	0.00738282	0.588489	0	0.00259643	0	4.79259e-05	0	0.000918901	0	0	0	0.00472267	0	0.00146061	0	0	1	0.00222038	0	0.00237812	0	0	0	0	0	0	1	0.0228665	0	0.000656711	0	0	0	0.000986026	0	0	0	0.0271642	0	0	0	0.00971717
ENSG00000130529	TRPM4	NA	0.00518104	0.986206	Functional/Functional	4	1.25482	0.0387197	1	0	0.00259643	0	0.0138458	0	0.0168703	0	0.000482852	0	0.00766593	0	0.00455852	0	0.00623037	0	0.020689	0	0.00660286	0	0.00244177	0	0.00494913	0	0.00198187	0	0.310021	0	0.0914647	0	0.0115947	0	0.0425615	0	0	2	0.302728	0	0	0	0.0129859
ENSG00000162068	NTN3	NA	0.00527505	0.533041	LoF/LoF + LoF/Functional	3	1.29686	0.142166	1	0	0.00178359	0	0.0239105	0	0.025673	0	0.00643096	0	0.00494063	0	0.000469707	0	0.00283545	0	0.0131924	0	0.00422777	0	0.0015197	0	0.156464	0	0.00607629	1	0.265081	0	0.0459505	0	0	1	0.0529574	0	0.0212527	0	0.415867	0	0.0129666	0	0.0234639
ENSG00000065613	SLK	NA	0.00537537	0.710355	LoF/LoF	1	0.13079	0.122598	1	0	0	0	0.000766815	0	0.00263122	0	0	0	0.00471937	0	0.00181199	0	0.000390475	0	0.000824174	0	0	0	0	0	0.000654954	0	0	1	0.0173859	0	0.000656616	0	0	0	0.00241782	0	0.0144731	0	0.0431164	0	0	0	0.00549866
ENSG00000099960	SLC7A4	NA	0.00538082	0.710355	LoF/LoF	1	0.424431	0.345858	1	0	0.000445898	0	0.0332931	0	0.0143629	0	0.00273524	0	0.0129852	0	0.00187883	0	0.00351427	0	0.0199758	0	0	0	0.000379926	0	0.00231463	0	0.000496024	1	0.104589	0	0.0067249	0	0.0002375	0	0.0243968	0	0.0178629	0	0.0498126	0	0	0	0.0259156
ENSG00000107290	SETX	Discordant	0.00541126	0.54345	LoF/LoF + LoF/Functional	3	1.1053	0.100653	1	0	0.000445898	0	0.0231923	0	0.0107966	0	0	0	0.00471976	0	0.000469707	0	0.0015619	0	0.00495634	0	0	0	0.00607882	0	0.0110387	0	0	1	0.235689	0	0.0326894	0	0.00095	0	0.0102271	0	0.0178629	0	0.224567	0	0.0525915	0	0.0219874
ENSG00000171476	HOPX	NA	0.00549029	0.491241	All	2	0.108634	0.00549029	0.491241	0	0	0	4.79259e-05	0	0.000542804	0	0	0	0.000197625	0	0	0	0	0	0.000824174	0	0	0	0	0	0	0	0	1	0.0151053	0	0.000667131	0	0	0	0.00100545	0	0	0	0.00781291	0	0	1	0.0197556
ENSG00000138382	METTL5	Consensus	0.00549158	0.491241	All	2	0.108648	0.00549158	0.491241	0	0	0	0.00238863	0	0	0	0	0	0	0	0	0	0	0	0.000138774	0	0	0	0.000379926	0	0.000654954	0	0	0	0.0287673	1	0.00164401	0	0	0	0.0035909	0	0	1	0.0571833	0	0	0	0.005264
ENSG00000115641	FHL2	NA	0.00553853	0.546395	LoF/LoF + LoF/Functional	1	0.15745	0.14568	1	0	0	0	0.00172522	0	0.00717569	0	0.00108672	0	0	0	0.00963352	0	0	0	0.000138774	0	0.00237508	0	0	0	0.000654954	0	0	1	0.0977925	0	0.00577451	0	0	0	0.0120898	0	0.00769355	0	0	0	0	0	0
ENSG00000177595	PIDD	Consensus	0.00554742	0.493539	All	3	0.35089	0.00554742	0.493539	0	0.00259643	0	0.00306671	0	0.00917356	0	0	0	0.00118091	0	0.000789018	0	0.000390475	0	0.00908902	0	0.00105694	0	0	0	0.00850156	0	0.000124006	2	0.0380074	0	0.0100621	0	0.00095	0	0.0096107	1	0.0144731	0	0.0525067	0	0	0	0.00253956
ENSG00000182700	IGIP	NA	0.00557174	0.729675	LoF/LoF	1	0.00561359	0.00559786	0.495335	0	0	0	0	0	0	0	0	0	0	0	0	0	0	0	0.000138774	0	0	0	0.000379926	0	0	0	0	0	0	0	2.62695e-05	0	0	0	0	0	0	0	0	0	0	0	0
ENSG00000111670	GNPTAB	Consensus	0.0056663	0.54886	LoF/LoF + LoF/Functional	3	0.84404	0.0539622	1	0	0.000445898	0	0.00938983	0	0.0378877	0	0.000482988	0	0.00216419	0	0.00824258	0	0.000390475	0	0.00346858	0	0.00105694	0	0.0015197	0	0.0100918	0	0.000495777	1	0.195691	1	0.0369256	0	0.0002375	0	0.0425781	0	0	0	0.142997	0	0.0153554	0	0.0165894
ENSG00000188921	PTPLAD2	NA	0.00568364	0.736642	LoF/LoF	1	0.0190091	0.0188296	0.996933	0	0	0	0.000668348	0	0.00150316	0	0.00273524	0	0.000197625	0	0.00146061	0	0	0	0.000138774	0	0.00422549	0	0.000379926	0	0	0	0	0	0.00276788	0	0.00287371	0	0.0002375	1	0.00182086	0	0	0	0	0	0	0	0
ENSG00000116266	STXBP3	NA	0.00570898	0.499765	All	2	0.110858	0.00570898	0.499765	0	0	0	0.000191704	0	4.16846e-05	0	0.00386136	0	0	0	0.0198004	0	0	0	0.000555095	0	0	0	0	0	0	0	0	2	0.0229593	0	0.00175522	0	0	0	0.000664144	0	0.00769355	0	0	0	0	0	0
ENSG00000103005	USB1	Consensus	0.00571494	0.736642	LoF/LoF	1	0.106148	0.100708	1	0	0	0	0.000431334	0	0.000939177	0	0.00273524	0	0	0	0.000117427	0	0	0	0.00124896	0	0.00422777	0	0.0015197	0	0.000953194	0	0.000124006	1	0.0280241	0	0.00128721	0	0.0002375	0	0.00347026	0	0	0	0.0123398	0	0	0	0
ENSG00000164120	HPGD	Consensus	0.00576085	1	Functional/Functional	2	0.146489	0.00973706	0.711588	0	0.00178359	0	0.00579739	0	0.00948416	0	0.00418166	0	0.00118091	0	0.00455978	0	0.000390475	0	0.00221866	0	0	0	0	0	0	0	0	0	0.0141176	0	0.00094552	0	0	0	0.001026	1	0.0178629	0	0.0449461	0	0	0	0
ENSG00000100416	TRMU	NA	0.00577181	0.73816	LoF/LoF	1	0.300671	0.259679	1	0	0.00178359	0	0.0502346	0	0.0127591	0	0.00984692	0	0.00177863	0	0.00293567	0	0.000390475	0	0	0	0.000264236	0	0.000379926	0	0.00850417	0	0.00607135	1	0.0535445	0	0.00666062	0	0.0002375	0	0.00331407	0	0.0548845	0	0.00600214	0	0.0220851	0	0.00174917
ENSG00000054690	PLEKHH1	NA	0.00578392	0.503632	All	4	0.701071	0.00578392	0.503632	0	0.0071286	2	0.0155181	0	0.029288	0	0.00582868	0	0.00177863	0	0.00724025	0	0.000390475	0	0.0049949	0	0.00169895	0	0	1	0.0513502	0	0.00446298	1	0.17853	0	0.0161179	0	0.0021375	0	0.0369175	0	0	0	0.153877	0	0	0	0.0190528
ENSG00000104142	VPS18	NA	0.00582821	0.561222	LoF/LoF + LoF/Functional	2	0.290797	0.0349131	1	0	0	0	0.00497095	0	0.00826501	0	0.00237427	0	0.00177863	0	0.00181199	0	0.000390475	0	0.000138774	0	0	0	0.00244177	0	0.00746535	0	0.000124006	1	0.0618332	0	0.0048948	0	0.00095	0	0.012417	1	0.0644639	0	0.0281911	0	0.0160061	0	0
ENSG00000237136	C4orf51	NA	0.00609797	0.773828	LoF/LoF	1	0.0185319	0.0183613	0.990966	0	0	0	4.79259e-05	0	0	0	0	0	0	0	0	0	0	0	0	0	0	0	0.000379926	0	0	0	0	1	0.00185913	0	0.000246819	0	0	0	0.000368683	0	0	0	0	0	0	0	0
ENSG00000196576	PLXNB2	NA	0.00618623	0.778989	LoF/LoF	1	0.202541	0.183347	1	0	0	0	0.00357957	0	0.00263122	0	0.00124751	0	0	0	0	0	0	0	0.000138774	0	0.000264236	0	0	0	0.0118878	0	0.000124006	1	0.0396068	0	0.00823425	0	0	0	0.00383207	0	0.0212527	0	0.0444597	0	0.0129666	0	0
ENSG00000154485	MMP21	Consensus	0.0061876	0.588196	LoF/LoF + LoF/Functional	2	0.170867	0.0130368	0.83691	0	0.000445898	0	0.010783	0	0.00150313	0	0.00446265	0	0	0	0	0	0	0	0.000138774	0	0.000264236	0	0	0	0	0	0	2	0.0339537	0	0.00317794	0	0	0	0.0106214	0	0	0	0.00723153	0	0	0	0
ENSG00000174799	CEP135	Consensus	0.00621612	0.588196	LoF/LoF + LoF/Functional	2	0.420119	0.0670264	1	0	0	1	0.00234791	0	0.00604453	0	0	0	0.000197625	0	0.00046955	0	0	0	0.000824174	0	0.00105618	0	0	0	0.000830196	0	0	1	0.140753	0	0.0258576	0	0.0002375	0	0.00518485	0	0.0178629	0	0.0928638	0	0.00688764	0	0.0394036
ENSG00000111816	FRK	NA	0.00629354	0.589303	LoF/LoF + LoF/Functional	3	0.579022	0.0210937	1	0	0.000445898	0	0.0107822	0	0.0105069	0	0.00181089	0	0.00177863	0	0.00422737	0	0.000390475	0	0.00221886	0	0.000264236	0	0.0015197	0	0.000953194	0	0.000496024	1	0.12023	0	0.00972695	0	0.00095	0	0.00599392	0	0.0577074	0	0.0879052	0	0	1	0.010404
ENSG00000154319	FAM167A	NA	0.00630923	0.786848	LoF/LoF	1	0.0534156	0.052014	1	0	0	0	0.000766815	0	0.000542819	0	0.00160911	0	0	0	0.000789018	0	0.0015619	0	0	0	0.000264236	0	0	0	0	0	0	0	0.0116136	0	0.00153399	0	0	0	0.000166646	0	0	0	0	0	0	0	0.00253956
ENSG00000132938	MTUS2	NA	0.00638632	1	Functional/Functional	1	0.00934037	0.00929689	0.691773	0	0	0	0.000191704	1	0.000939177	0	0	0	0.00118091	0	0.000117427	0	0	0	0.000138774	0	0.000264236	0	0	0	0	0	0	0	0.00525323	0	0.000667131	0	0	0	0.000587784	0	0	0	0	0	0	0	0
ENSG00000174842	GLMN	NA	0.00644845	0.552676	All	2	0.118101	0.00644845	0.552676	0	0.00259643	0	0.00119774	0	0.000918901	0	0	0	0	0	0.000789018	0	0	0	0	0	0	0	0	0	0	0	0	1	0.0481653	0	0.00305435	0	0	0	0.00182078	1	0.0306817	0	0.0203779	0	0	0	0
ENSG00000100764	PSMC1	NA	0.00653484	0.804326	LoF/LoF	1	0.00933373	0.0092903	0.691773	0	0	0	0	0	0.000918901	0	0	0	0.000197625	0	0	0	0	0	0.000138774	0	0	0	0	0	0	0	0	0	0.00166955	0	2.62695e-05	0	0	0	0.000166646	0	0	0	0	0	0	0	0
ENSG00000140740	UQCRC2	Discordant	0.0066071	0.560406	All	2	0.119605	0.0066071	0.560406	0	0	0	0.00238882	1	0.00375535	0	0.000684127	0	0.00118091	0	0.000469707	0	0.0015619	0	0.000138774	0	0	0	0.000379926	0	0	0	0	0	0.00829192	0	0.00212778	0	0	1	0.000986026	0	0	0	0.0651624	0	0	0	0
ENSG00000214814	FER1L6	NA	0.00663092	0.810061	LoF/LoF	7	2.92381	0.0298129	1	0	0.0655572	0	0.155669	0	0.101143	0	0.0314959	0	0.00494063	0	0.0250932	0	0.0191333	0	0.044937	0	0.0379171	0	0.018541	0	0.0319936	0	0.0104007	0	0.542854	0	0.109754	0	0.0192042	0	0.209886	0	0.0110833	1	0.375825	1	0.0274715	1	0.148211
ENSG00000155906	RMND1	Consensus	0.00668117	0.604489	LoF/LoF + LoF/Functional	1	0.0834069	0.0800233	1	0	0	0	0.00119815	0	0.000229761	0	0.00181089	0	0.00275513	0	0.00105684	0	0	0	0.000138774	0	0.000264236	0	0	0	0.000654954	0	0.000124006	1	0.0209015	0	0.000936308	0	0	0	0.00175288	0	0	0	0.0461556	0	0	0	0
ENSG00000163170	BOLA3	Consensus	0.00669139	1	Functional/Functional	1	0.00992581	0.00987671	0.718586	0	0	0	4.79259e-05	0	0.00206721	0	0	0	0	0	0	0	0	0	0	0	0	0	0	0	0	0	0	1	0.00703911	0	0.000105071	0	0	0	0.000666499	0	0	0	0	0	0	0	0
ENSG00000185803	SLC52A2	Consensus	0.00681343	1	Functional/Functional	2	0.155316	0.0108825	0.758071	0	0	0	0.0025749	0	0.00467264	0	0	0	0.00472112	0	0.00724072	0	0.000390475	0	0	0	0.000264236	0	0	0	0.00142646	0	0.00111903	2	0.0632274	0	0.0017195	0	0.0002375	0	0.00068471	0	0	0	0.0281909	0	0.00992713	0	0
ENSG00000118507	AKAP7	NA	0.00696264	0.569892	All	2	0.122915	0.00696264	0.569892	0	0	0	4.79259e-05	0	4.16846e-05	0	0	0	0	0	0	0	0.000390475	0	0.00679991	0	0	0	0	1	0.00703308	0	0.000124006	0	0.00891426	0	0.00130157	0	0	0	0.000246476	0	0	1	0.0561216	0	0	0	0.013232
ENSG00000118939	UCHL3	NA	0.00699031	1	Functional/Functional	1	0.0278437	0.0274596	1	0	0	0	0	0	0.00129498	0	0.000120747	0	0	0	0	0	0	0	0	0	0.000264236	0	0	0	0.000356714	0	0	1	0.00951408	0	0.00130157	0	0	0	0.000388032	0	0	0	0.0146033	0	0	0	0
ENSG00000198056	PRIM1	Discordant	0.00702377	0.618167	LoF/LoF + LoF/Functional	1	0.0267826	0.0264271	1	0	0.00689748	0	0.000524684	0	0.000542804	0	0	0	0	0	0.00449639	0	0.000390475	0	0	0	0.000264236	0	0	0	0.0014265	0	0	1	0.00712293	0	0.000105078	0	0	0	0.000438234	0	0	0	0	0	0	0	0
ENSG00000178814	OPLAH	Discordant	0.00713768	0.624833	LoF/LoF + LoF/Functional	5	2.52605	0.112329	1	0	0.010433	0	0.129197	0	0.161802	0	0.0355501	0	0.0129832	0	0.0288668	0	0.0062476	0	0.0355232	0	0.0214031	0	0.00606626	0	0.0269905	0	0.00805543	1	0.977733	1	0.0688959	0	0.00095	0	0.162197	0	0.0183257	1	0.330774	0	0.0344661	0	0.0399692
ENSG00000115568	ZNF142	Discordant	0.00720261	0.867235	LoF/LoF	2	0.402046	0.0621013	1	0	0	0	0.000431288	0	0.00167106	0	0.00160898	0	0.00118091	0	0	0	0	0	0.000554904	0	0	0	0.000379926	0	0.000654954	0	0.000124006	0	0.0773843	0	0.00613458	0	0.0002375	0	0.00435488	0	0	0	0.0837647	0	0	0	0.0157716
ENSG00000184154	LRTOMT	NA	0.00720488	0.867235	LoF/LoF	1	0.250109	0.221284	1	0	0	0	0.00975413	0	0.00517818	0	0.00160911	0	0.00177863	0	0.00455978	0	0	0	0.00192495	0	0	0	0	0	0.000953194	0	0.000495777	0	0.0107737	0	0.00249329	0	0.0002375	0	0.00241782	0	0	0	0.103174	0	0	0	0.0137012
ENSG00000179941	BBS10	Consensus	0.00726579	0.868183	LoF/LoF	2	0.23781	0.0241694	1	0	0	0	0.00119806	0	0.00416931	0	0.00301868	0	0.000790502	0	0.00181199	0	0	0	0.000824174	0	0	0	0.000379926	0	0.00374229	0	0.00111556	2	0.11462	0	0.0125634	0	0	0	0.0112913	0	0	0	0.014948	0	0.0160061	0	0.00780356
ENSG00000185085	INTS5	NA	0.00727768	0.628468	LoF/LoF + LoF/Functional	1	0.0678337	0.0655841	1	0	0	0	0.00238863	0	0.00263119	1	0.00277469	0	0	0	0.00146061	0	0	0	0	0	0	0	0.000379926	0	0.00125143	0	0	0	0.00734985	0	0.00130157	0	0	0	0.000995004	0	0	0	0.0303327	0	0	0	0.000469172
ENSG00000135862	LAMC1	NA	0.0072888	0.628468	LoF/LoF + LoF/Functional	1	0.599223	0.450762	1	0	0	1	0.0191699	0	0.0374932	0	0.00615142	0	0.00708351	0	0.00306859	0	0	0	0.0112407	0	0	0	0.000379926	0	0.013266	0	0.000124006	0	0.149946	0	0.011541	0	0.0038	0	0.0135979	0	0	0	0.137618	0	0	0	0
ENSG00000164751	PEX2	Consensus	0.00750676	0.88407	LoF/LoF	1	0.184578	0.168545	1	0	0	1	0.00234727	0	0.00675672	0	0	0	0.000197625	0	0.0045593	0	0	0	0.000138774	0	0.00422777	0	0.00244177	0	0.00210392	0	0.00111903	0	0.0227362	0	0.00192807	0	0.00095	0	0.00265736	0	0	0	0.020378	0	0	0	0.00460994
ENSG00000213593	TMX2	Consensus	0.00759265	1	Functional/Functional	1	0.0124493	0.0123721	0.818842	0	0	0	0.000191681	0	0.00167105	0	0	0	0	0	0.00146061	0	0	0	0	0	0.000264236	0	0	0	0	0	0	0	0.00620354	0	0.000936288	0	0	0	0.0017219	0	0	0	0	0	0	0	0
ENSG00000167291	TBC1D16	NA	0.00760794	1	Functional/Functional	2	0.196038	0.0168795	0.948017	0	0	0	0.00119787	0	0.0135548	0	0.00160911	0	0.000790502	0	0.000789018	0	0.000390475	0	0.00222038	0	0.00105694	0	0.00341934	0	0.000830196	0	0	0	0.0151927	0	0.00101049	0	0	0	0.00779906	0	0.000913971	1	0.0865478	0	0	0	0.00253956
ENSG00000129932	DOHH	Discordant	0.0076249	0.648157	LoF/LoF + LoF/Functional	2	0.217204	0.0204359	1	0	0.00178359	0	0.000766747	0	0.00367442	0	0	0	0.000790502	0	0.00181199	0	0	0	0.000138774	0	0	0	0	0	0.000953194	0	0.000495777	2	0.0946823	0	0.00539789	0	0	0	0.00538279	0	0.0144731	0	0.0591664	0	0	0	0.005264
ENSG00000137413	TAF8	Discordant	0.00766496	0.891151	LoF/LoF	1	0.0948543	0.0904946	1	0	0.000445898	0	0.00238863	1	0.00204245	0	0.000684127	0	0.00983613	0	0.00146061	0	0.000390475	0	0.000554904	0	0	0	0	0	0.0014265	0	0	0	0.0276759	0	0.00168109	0	0.0002375	0	0.00235116	0	0	0	0.021283	0	0.00688764	0	0.00315669
ENSG00000164978	NUDT2	Consensus	0.00769821	0.891151	LoF/LoF	1	0.0440895	0.0431317	1	0	0.00474695	0	0.00401464	0	0.0044263	0	0	0	0.0129852	0	0.00315427	0	0	0	0	0	0	0	0.00244177	0	0.00321541	0	0.000124006	0	0.00709667	0	0.000420258	0	0	1	0.000994958	0	0	0	0	0	0	0	0.000469172
ENSG00000064933	PMS1	NA	0.0077302	0.891151	LoF/LoF	2	0.855203	0.211173	1	0	0	0	0.0323957	0	0.0143617	0	0.00301704	1	0.0585647	0	0.00824337	0	0.000390475	0	0.000138774	0	0.000264236	0	0.0015197	0	0.0214613	0	0.00198335	0	0.344659	0	0.0105068	0	0	0	0.0406264	0	0	1	0.141251	0	0.00688764	0	0.00573317
ENSG00000179044	EXOC3L1	NA	0.00776185	1	Functional/Functional	2	0.250203	0.0265385	1	0	0	0	0.000766609	0	0.0196644	0	0.0256787	0	0.0196318	0	0.00181199	0	0	0	0.00330234	0	0	0	0.000379926	0	0.00125143	0	0	0	0.0260079	0	0.00348309	0	0	0	0.00381094	0	0	0	0.0286367	0	0	0	0.028928
ENSG00000176884	GRIN1	Discordant	0.00781742	1	Functional/Functional	1	0.0335646	0.0330075	1	0	0	0	0.000191704	0	0.000417837	0	0	0	0	0	0	0	0	0	0	0	0	0	0	0	0	0	0	0	0.00498209	0	0	0	0	1	0.000166646	0	0	0	0	0	0	0	0
ENSG00000129292	PHF20L1	NA	0.00786824	1	Functional/Functional	1	0.0110254	0.0109648	0.760568	0	0	0	4.79259e-05	0	0.000542819	0	0	0	0	0	0.00146061	0	0	0	0.000138774	0	0	0	0	0	0	0	0	0	0.00830538	0	0.000420313	0	0	0	0.000109558	0	0	0	0	0	0	1	0
ENSG00000147471	PROSC	Consensus	0.00794791	1	Functional/Functional	2	0.134788	0.00830744	0.644515	0	0	0	4.79259e-05	0	4.16846e-05	0	0	0	0	0	0	0	0	0	0.000138774	0	0	0	0	0	0.00210504	0	0	0	0.0263467	0	0.000363143	0	0.00095	0	0.00175245	0	0	2	0.0761674	0	0	0	0
ENSG00000151224	MAT1A	Consensus	0.0079686	0.665541	LoF/LoF + LoF/Functional	2	0.264391	0.0293607	1	0	0	0	0.00172522	0	0.00335759	0	0.00160911	0	0	0	0	0	0.0015619	0	0	0	0.0023766	0	0	0	0.00142045	0	0.000124006	1	0.020737	0	0.00227448	0	0.0002375	0	0.00484375	0	0	0	0.0566038	0	0	0	0.0375852
ENSG00000158882	TOMM40L	NA	0.00804097	0.914102	LoF/LoF	1	0.0412352	0.0403966	1	0	0	0	0	0	0.00150319	0	0	0	0	0	0	0	0	0	0	0	0	0	0	0	0	0	0	0	0.00251791	0	0.000363143	0	0	0	0.000109551	0	0	0	0.00962368	0	0	0	0
ENSG00000164330	EBF1	NA	0.00804933	0.633498	All	1	0.0080819	0.00804933	0.633498	0	0	0	0.000191704	1	0.00217071	0	0	0	0	0	0	0	0	0	0	0	0.000264236	0	0	0	0	0	0	0	0.00476482	0	2.62695e-05	0	0	0	0.000664159	0	0	0	0	0	0	0	0
ENSG00000058453	CROCC	NA	0.0081001	1	Functional/Functional	3	0.457203	0.0113501	0.777412	0	0.00178167	0	0.00171958	0	0.00825465	0	0.00124751	0	0	0	0.0062846	0	0.000390475	0	0.000554904	0	0.00237812	0	0	0	0.000830161	0	0.00111556	1	0.101483	0	0.00511722	0	0.0002375	0	0.0117145	0	0	0	0.0784245	1	0.0490779	0	0.00422255
ENSG00000072121	ZFYVE26	Consensus	0.00810371	0.670863	LoF/LoF + LoF/Functional	3	0.733886	0.0383935	1	0	0.00178359	0	0.00939122	0	0.0226698	0	0.00418125	0	0.000790113	0	0.0182091	0	0.000390475	0	0.000555095	0	0.0137292	0	0.000379926	0	0.0382354	0	0.00310015	2	0.171774	0	0.00949817	0	0	0	0.0165286	0	0.0110833	1	0.0856911	0	0	0	0.0453432
ENSG00000108797	CNTNAP1	Consensus	0.00811429	0.670863	LoF/LoF + LoF/Functional	2	0.377439	0.0556072	1	0	0	0	0.010783	0	0.00604603	0	0.000684127	0	0.00471976	0	0.00575392	0	0	0	0.000555095	0	0.000264236	0	0.000379926	0	0.00321537	0	0.000124006	0	0.113788	1	0.00613404	0	0	0	0.0150014	0	0	0	0	0	0	0	0
ENSG00000135697	BCMO1	NA	0.00814502	0.637962	All	3	0.404045	0.00814502	0.637962	0	0.000445898	0	0.00690134	0	0.00198179	0	0.0207726	0	0.0147332	0	0.000469707	0	0.000390475	0	0.00330234	0	0	0	0.00563486	0	0.0413414	0	0.00111556	0	0.0930981	0	0.00907063	0	0.00095	0	0.00701174	1	0.0246425	2	0.0920757	0	0	0	0.009248
ENSG00000203872	C6orf163	NA	0.00818401	0.923946	LoF/LoF	1	0.040152	0.0393565	1	0	0	0	0.000766632	0	0.00141871	0	0	0	0	1	0.000789018	0	0	0	0	0	0	0	0	0	0.000356714	0	0.000124006	0	0.00931702	0	0.000236426	0	0	0	0.000994958	0	0	0	0	0	0	0	0
ENSG00000155100	OTUD6B	Consensus	0.00825805	0.643735	All	2	0.134368	0.00825805	0.643735	0	0.00607536	0	0.00119787	1	0.0166632	0	0.000482852	0	0.00118091	0	0.00181199	0	0.00155999	0	0.000555095	0	0	0	0	0	5.84733e-05	0	0	0	0.0164929	0	0.00153403	0	0.00213512	0	0.00134209	0	0	0	0.0322612	0	0	0	0
ENSG00000001036	FUCA2	NA	0.00830449	1	Functional/Functional	2	0.166835	0.0124617	0.818842	0	0.00178359	0	0.00388017	0	0.0091709	0	0.00160911	0	0.000197625	0	0.000117427	0	0.00155999	0	0.00124896	0	0	0	0.00341934	0	0.00389181	0	0.00310015	0	0.0629997	0	0.00090353	0	0.00095	0	0.00462816	0	0	2	0.0290735	0	0	0	0.00253956
ENSG00000141298	SSH2	NA	0.00831175	1	Functional/Functional	2	0.165479	0.012271	0.818842	0	0	0	0.000668348	0	0.00206718	0	0.000482852	0	0.00216419	0	0.000117427	0	0	0	0	0	0	0	0	0	0.000953194	0	0	0	0.00695857	0	0.000155318	0	0	0	0.000666506	0	0	2	0.0415027	0	0	0	0
ENSG00000136319	TTC5	Consensus	0.00836321	0.93771	LoF/LoF	1	0.119843	0.11294	1	0	0	0	0.00171944	0	0.000605913	0	0	0	0	0	0	0	0	0	0.000824174	0	0.00392225	0	0	0	0	0	0.000124006	0	0.0421524	0	0.000656711	0	0	0	0.0032899	0	0	0	0.0452734	0	0	0	0.00187669
ENSG00000139266	MARCHF9	NA	0.00839405	1	Functional/Functional	1	0.00915867	0.00911685	0.687755	0	0	0	0.000524684	0	0.000229761	0	0	0	0	0	0	0	0.000390475	0	0.000824174	0	0	0	0	0	0.000654954	0	0	0	0.00605169	0	0.000236426	0	0	0	0.000246506	0	0	0	0	0	0	0	0
ENSG00000148832	PAOX	NA	0.00849313	0.942608	LoF/LoF	1	0.303955	0.262106	1	0	0	0	0.0111875	0	0.00867821	0	0.00582922	0	0.00316201	0	0.00306891	0	0.00624185	0	0.00124858	0	0.00392225	0	0.000379926	0	0.00331936	0	0.000496024	0	0.0743898	0	0.00687472	0	0	0	0.0180631	0	0.0178629	1	0.0977473	0	0.0254034	0	0.00253956
ENSG00000164402	SEPTIN8	NA	0.00851027	0.6931	LoF/LoF + LoF/Functional	1	0.405898	0.333622	1	0	0.000445898	0	0.00939349	0	0.00217071	0	0.00160911	0	0.00968364	0	0.00824337	0	0.0062476	0	0	0	0.000264236	0	0	0	0.00321541	0	0	0	0.105335	1	0.00724525	0	0	0	0.0149949	0	0	0	0.0336185	0	0	0	0.0452692
ENSG00000110435	PDHX	Consensus	0.00852206	0.942608	LoF/LoF	1	0.115779	0.109328	1	0	0.000445898	0	4.79259e-05	0	0.00198179	0	0.000120747	0	0.00177863	0	0.00306891	0	0	0	0.000555095	0	0.00105694	0	0.000379926	0	0.011795	0	0.000496024	1	0.0296473	0	0.00723717	0	0.0002375	0	0.00175293	0	0	0	0.0105291	0	0	0	0.0135151
ENSG00000108523	RNF167	NA	0.00856323	0.661227	All	2	0.136945	0.00856323	0.661227	0	0.000445898	0	0.00119806	0	0.0160493	0	0.00273524	1	0.00177707	0	0.00422658	0	0	0	0.000555095	0	0.000264236	0	0	0	0.000654954	0	0	1	0.0123533	0	0.000936254	0	0.0002375	0	0.00593735	0	0.00769355	0	0.0203779	0	0	0	0.00187669
ENSG00000153936	HS2ST1	Discordant	0.00880613	1	Functional/Functional	2	0.141894	0.00916346	0.6881	0	0.00607536	0	0.0211353	0	0.00386113	0	0	0	0.0129852	0	0.00455978	0	0	0	0	0	0	0	0	0	0.00567858	0	0.000124006	0	0.00984339	0	0.00237561	0	0	0	0.000388032	0	0	0	0.0692566	0	0	0	0
ENSG00000205423	CNEP1R1	NA	0.00882198	1	Functional/Functional	1	0.0106878	0.0106309	0.751349	0	0	0	0	0	0	0	0	0	0	0	0	0	0	0	0	0	0	0	0	0	0.0059301	0	0.000124006	1	0.000759129	0	0	0	0	0	0	0	0	0	0	0	0	0	0.00128
ENSG00000006744	ELAC2	Consensus	0.0088225	0.697702	LoF/LoF + LoF/Functional	2	0.477572	0.0834803	1	0	0	0	0.00841496	0	0.0134227	0	0.00277469	0	0.000790502	0	0.000469707	0	0.0015619	0	0.00124896	0	0.000264236	0	0	0	0.00320882	0	0.000124006	1	0.193671	0	0.0107494	0	0.0002375	1	0.0176708	0	0.0239192	0	0.0295479	0	0	0	0.0157366
ENSG00000213614	HEXA	Consensus	0.00894245	0.700421	LoF/LoF + LoF/Functional	2	0.348985	0.0484211	1	0	0.00178359	0	0.0178847	0	0.00600997	0	0.00273524	0	0.00275513	0	0.000469707	0	0.000390475	0	0.00679991	0	0.000264236	0	0	0	0.0191127	0	0.000124006	1	0.149633	0	0.0243113	0	0.0002375	1	0.0124656	0	0	0	0.0503743	0	0	0	0.00512
ENSG00000119392	GLE1	Consensus	0.00898309	0.687164	All	2	0.140422	0.00898309	0.687164	0	0	0	0.00234837	0	0.00292259	0	0	0	0	0	0.000117427	0	0	0	0.000138774	0	0.00105694	0	0	0	0.00321537	0	0	2	0.0643304	0	0.00301616	0	0	0	0.0022185	0	0	0	0	0	0	0	0.0104079
ENSG00000066117	SMARCD1	NA	0.00898337	1	Functional/Functional	1	0.00963151	0.00958528	0.703637	0	0	0	4.79259e-05	0	0.000229761	0	0	0	0	0	0	0	0	0	0	0	0	0	0	0	0.000953194	0	0	1	0.00182133	0	2.62695e-05	0	0	0	0	0	0	0	0	0	0	0	0
ENSG00000185838	GNB1L	NA	0.00900275	1	Functional/Functional	2	0.154732	0.010805	0.755887	0	0.000445898	0	0.0031539	0	0.00386107	0	0.00124751	0	0.0196318	0	0.0045593	0	0.0015619	0	0.00346934	0	0	0	0	0	0	0	0.000124006	0	0.0331169	0	0.00361417	0	0	0	0.00506367	0	0	2	0.0295479	0	0	0	0
ENSG00000152683	SLC30A6	NA	0.00902317	0.991337	LoF/LoF	1	0.181132	0.165675	1	0	0	0	0.00119815	0	0.00141879	0	0.00863977	0	0.000197625	0	0.000789018	0	0	0	0	0	0.00237812	0	0	0	0	0	0	0	0.016318	0	0.000656616	0	0	1	0.00286585	0	0.0144731	0	0.0336185	0	0.0129666	0	0.0116879
ENSG00000147475	ERLIN2	Discordant	0.00908407	0.991375	LoF/LoF	1	0.0333007	0.0327524	1	0	0.00259643	0	4.79259e-05	0	0.000666953	0	0	0	0	0	0.00583883	0	0	0	0	0	0	0	0	0	0	0	0	0	0.00414252	0	0.000363143	0	0	0	2.73896e-05	0	0	0	0.0109818	0	0	0	0
ENSG00000142892	PIGK	Consensus	0.00920757	1	Functional/Functional	2	0.172295	0.0132432	0.83704	1	0.015675	0	0.00119787	0	0.000666953	0	0.00273524	0	0	1	0.00508066	0	0	0	0.000555095	0	0	0	0.000379926	0	0.000654954	0	0	0	0.0434234	0	0.000105078	0	0	0	0.0013363	0	0	0	0.0526341	0	0	0	0
ENSG00000143811	PYCR2	Consensus	0.00922491	1	Functional/Functional	2	0.176281	0.0138268	0.846176	0	0	0	0.00171958	1	0.00367447	0	0	0	0.00118091	0	0	0	0	0	0.000138774	0	0	0	0	0	0	0	0	0	0.0106906	0	0.00199778	0	0	0	0.000986026	0	0.0374323	0	0.0309046	0	0	0	0
ENSG00000119421	NDUFA8	Discordant	0.00936733	1	Functional/Functional	2	0.178556	0.0141648	0.849371	0	0	0	0.000431288	0	0.00980068	0	0	0	0.00118091	0	0.00187883	0	0	0	0	0	0.00105618	0	0	1	0.00911702	0	0.00111605	0	0.0407485	0	0.00724551	0	0.0002375	0	0.00182094	0	0.0212527	1	0.066546	0	0	0	0
ENSG00000234776	C11orf94	NA	0.00937129	1	LoF/LoF	1	0.0427247	0.0418249	1	0	0	0	0.000286305	0	0.00598768	0	0	0	0	0	0	0	0	0	0.000555095	0	0.000264236	0	0.0015197	0	0.000356714	0	0	0	0.00613275	0	0.000155318	0	0	0	0.000438211	0	0	0	0.0132452	0	0	0	0
ENSG00000078814	MYH7B	NA	0.00943968	0.69922	All	18	9.55683	0.00943968	0.69922	0	0.0454816	0	0.150191	3	0.517801	0	0.0754669	0	0.136772	0	0.0986929	0	0.0140265	0	0.101147	0	0.0264236	0	0.0546921	0	0.0219447	0	0.0100425	9	5.4565	1	0.405217	0	0.008531	0	0.47163	0	0.0486138	3	0.700533	0	0.0249851	0	0.052855
ENSG00000124688	MAD2L1BP	NA	0.00945213	1	LoF/LoF	1	0.030224	0.0297718	1	0	0	0	0.00162164	0	0.00567307	0	0.000684127	0	0	0	0.00146061	0	0	0	0	0	0	0	0	0	0	0	0	0	0.00254052	0	0.000236412	0	0.0002375	1	0.00134182	0	0.00769355	0	0.0082656	0	0	0	0.000469172
ENSG00000136021	SCYL2	NA	0.00949089	1	LoF/LoF	1	0.068736	0.0664269	1	0	0	0	0.000431334	0	0.00217071	0	0	0	0	0	0.00181199	0	0.000390475	0	0	0	0.000264236	0	0	0	0.000654954	0	0	0	0.0123735	0	0.00192802	0	0	0	0.00182098	0	0	1	0.0218463	0	0	0	0.00460994
ENSG00000127884	ECHS1	Consensus	0.00983372	1	Functional/Functional	2	0.171682	0.0131543	0.83704	0	0	0	0.00171947	1	0.00867794	0	0.00582759	0	0.000790113	0	0	0	0	0	0	0	0	0	0	0	0.000654954	0	0	1	0.0337697	0	0.00601403	0	0.0002375	0	0.00100544	0	0	0	0.0281897	0	0.00688764	0	0.00253956
ENSG00000129467	ADCY4	NA	0.00984085	1	LoF/LoF	2	0.983088	0.25802	1	0	0.00178359	0	0.00841331	0	0.0168012	0	0.0249096	0	0.000197625	0	0.0104285	0	0.00155999	0	0.00887295	0	0.00169895	0	0	0	0.0014265	0	0.000124006	1	0.302964	0	0.0161081	0	0.0002375	0	0.0510674	0	0.0486256	0	0.279685	0	0.0214158	0	0.00550255
ENSG00000013288	MAN2B2	NA	0.00992796	1	LoF/LoF	2	1.0551	0.284503	1	0	0.00178359	0	0.0766446	0	0.0263542	0	0.0207506	0	0.0165236	0	0.00751532	0	0.0097389	0	0.0234356	0	0.0023766	0	0.00949816	0	0.00286498	0	0.00198212	0	0.243799	0	0.0107525	0	0.0002375	0	0.0346878	0	0.0486256	0	0.170951	0	0.00992713	0	0.0069845
ENSG00000130348	QRSL1	Discordant	0.0100951	1	Functional/Functional	3	0.531153	0.0168603	0.948017	0	0.00400924	0	0.0172958	0	0.00604603	0	0.0198745	0	0.000197625	0	0.00751153	0	0	0	0.00124858	0	0.0023766	0	0.000379926	0	0.000356714	0	0.000124006	2	0.312456	1	0.02158	0	0	0	0.00988713	0	0.0280323	0	0.0481141	0	0	0	0.0165894
ENSG00000171517	LPAR3	NA	0.0101126	0.732491	All	2	0.149432	0.0101126	0.732491	0	0	0	0.000668325	0	0.00979923	0	0.0137764	0	0	0	0	0	0.0015619	0	0	0	0	0	0	0	0	0	0.000124006	0	0.00831443	0	0.00218985	0	0	0	0.00765162	0	0	1	0.0801585	0	0	0	0
ENSG00000131779	PEX11B	Consensus	0.0101753	0.73379	All	2	0.149919	0.0101753	0.73379	0	0.000445898	0	0.000431334	0	0.000666953	0	0	0	0.00118091	0	0.000789018	0	0	0	0	0	0	0	0	0	0	0	0	0	0.0195167	0	0.000236426	0	0	0	0.000109558	0	0	0	0.020378	0	0.0153554	0	0.00460994
ENSG00000091140	DLD	Consensus	0.0102045	0.75247	LoF/LoF + LoF/Functional	1	0.167561	0.154275	1	0	0	0	0.000431334	0	0.0107966	0	0.00418166	0	0.00118091	0	0.00422737	0	0	0	0.00192495	0	0	0	0	0	0.00473536	0	0.0019841	1	0.074459	0	0.00557602	0	0.0002375	0	0.0163601	0	0	0	0.0363322	0	0	0	0.00253956
ENSG00000198870	C9orf96	NA	0.0102989	1	Functional/Functional	2	0.380524	0.0564074	1	0	0	0	0.000766747	0	0.00141871	0	0	0	0.00216419	0	0.00187757	0	0	0	0.000824174	0	0.000264236	0	0	0	0.0132643	0	0.000495777	0	0.013353	0	0.00212717	0	0	0	0.00175245	0	0	0	0.0963539	0	0	0	0.046537
ENSG00000151148	UBE3B	Consensus	0.0103055	1	LoF/LoF	1	0.373569	0.311727	1	0	0	1	0.0084124	0	0.00816997	0	0.000482988	0	0.00708042	0	0.0045593	0	0	0	0.00330234	0	0.00105694	0	0	0	0.000356714	0	0.000124006	0	0.0555178	0	0.0153775	0	0.0002375	0	0.00988713	0	0.0212527	0	0.0800966	0	0	0	0.00460994
ENSG00000182670	TTC3	NA	0.0103127	1	Functional/Functional	2	0.329655	0.0437497	1	0	0.00400924	0	0.0253459	0	0.00917197	0	0.00418057	0	0	0	0	0	0	0	0.0138536	0	0.000264236	0	0.00341306	0	0.00494893	0	0.00111605	0	0.0627295	0	0.00696996	0	0.0002375	0	0.008373	0	0	0	0.0452726	0	0.0335366	0	0.00253956
ENSG00000121897	LIAS	Consensus	0.0103255	0.757975	LoF/LoF + LoF/Functional	1	0.0992123	0.0944496	1	0	0.00178167	0	0.00119815	0	0.00480074	0	0.00273524	0	0	0	0	0	0.000390475	0	0.000138774	0	0	0	0.000379926	0	0.000830161	0	0	1	0.0205509	0	0.00390138	0	0	0	0.00311368	0	0	0	0.021283	0	0	0	0.00253956
ENSG00000075292	ZNF638	NA	0.0103775	1	LoF/LoF	1	0.105141	0.0998028	1	0	0.000445898	0	0.000191704	0	0.000793988	0	0	0	0.000197625	0	0.000117427	0	0	0	0	0	0	0	0.000379926	0	0	0	0	0	0.00641703	0	0.000236399	0	0	0	0.00149946	0	0	0	0	0	0	0	0
ENSG00000112234	FBXL4	Consensus	0.0104735	0.748694	All	2	0.152214	0.0104735	0.748694	0	0.00178167	0	0.00172533	0	0.00292118	0	0	0	0	0	0.000117427	0	0	0	0	0	0	0	0	0	0.000356714	0	0.000496024	1	0.0359209	0	0.00168092	0	0	0	0.00231602	1	0.0644639	0	0	0	0	0	0.00668033
ENSG00000134917	ADAMTS8	NA	0.0105877	1	Functional/Functional	3	0.625812	0.0257419	1	0	0.000445898	0	0.0138492	0	0.0196725	0	0.00160911	0	0.00316084	0	0.00105653	0	0	0	0.00535572	0	0.0129475	0	0.000379926	0	0.000654954	0	0.000496024	0	0.232076	0	0.0117042	0	0.0002375	1	0.0409378	0	0	0	0.0819081	0	0	0	0.0112728
ENSG00000100075	SLC25A1	Consensus	0.0105937	1	LoF/LoF	1	0.148408	0.137921	1	0	0	0	0.00171965	0	0.00217059	0	0	1	0.0196272	0	0.00181183	0	0	0	0.00124896	0	0.000264236	0	0.000379926	0	0.0014265	0	0.000124006	0	0.0456778	0	0.000656711	0	0.0002375	0	0.00509183	0	0.0110833	0	0.0452734	0	0	0	0
ENSG00000144747	TMF1	NA	0.0106257	1	Functional/Functional	2	0.166565	0.0124237	0.818842	0	0.000445898	0	0.00388136	0	0.00567296	0	0.000482988	0	0.00118091	0	0.00455978	0	0.000390475	0	0.00124896	0	0.00105694	0	0	0	5.84733e-05	0	0	1	0.104577	0	0.00557602	0	0	0	0.0088741	0	0	1	0.0087183	0	0	0	0
ENSG00000132394	EEFSEC	NA	0.0106491	1	Functional/Functional	3	0.518835	0.0158561	0.917189	0	0	0	0.0107833	0	0.00567307	0	0.0144591	0	0.000197625	0	0.000117427	0	0	0	0.00124896	0	0	0	0.0015197	0	0.000356714	0	0.000124006	3	0.334778	0	0.0230262	0	0	0	0.0152397	0	0	0	0.0920809	0	0	0	0
ENSG00000174705	SH3PXD2B	Consensus	0.0106521	1	LoF/LoF	2	0.177157	0.0139565	0.846176	0	0	0	0.000431334	1	0.00217059	1	0.00863977	0	0.00118091	0	0	0	0	0	0.000138774	0	0	0	0	0	0.000356714	0	0	0	0.0280712	0	0.00542653	0	0.0002375	0	0.00235116	0	0	0	0.016758	0	0.00992713	0	0.02048
ENSG00000075702	WDR62	Consensus	0.0106799	0.751349	All	3	0.446895	0.0106799	0.751349	0	0.00178359	0	0.00974945	0	0.00844642	0	0.0110877	0	0.0129852	0	0.00709272	0	0	0	0.000824174	0	0.00951249	0	0	0	0	0	0.000124006	2	0.141345	0	0.022571	0	0.0002375	0	0.0230283	0	0	0	0.111242	0	0	0	0.00253956
ENSG00000007314	SCN4A	Discordant	0.0106836	0.751349	All	6	1.81162	0.0106836	0.751349	0	0.00401308	0	0.144975	0	0.113934	0	0.035545	0	0.0590115	0	0.018418	0	0.0015619	0	0.0355232	0	0.00105694	0	0.014275	0	0.00911702	0	0.00111605	6	0.437415	0	0.0461392	0	0.0059375	0	0.0835265	0	0.0817252	0	0.206286	0	0	0	0.0112728
ENSG00000185722	ANKFY1	NA	0.0107891	0.771253	LoF/LoF + LoF/Functional	1	0.187107	0.170645	1	0	0.00178359	0	0.00119815	0	0.00717569	0	0.00273524	0	0.00177863	0	0.000469707	0	0.000390475	0	0.000138774	0	0.000264236	0	0	0	0.00320882	0	0.000124006	0	0.0306901	0	0.000420313	0	0.0002375	1	0.00765535	0	0	0	0.0490169	0	0	0	0.000469172
ENSG00000137070	IL11RA	Consensus	0.0109903	1	Functional/Functional	2	0.218962	0.0207442	1	0	0.00474695	0	0.00171947	0	0.00861702	0	0.00277441	0	0.00118091	0	0.00315411	0	0.000390475	1	0.00499585	0	0.000264236	0	0.00563486	0	0.00154968	0	0	0	0.0198836	0	0.00157138	0	0	0	0.00435515	0	0	0	0.0579308	0	0	0	0.0117293
ENSG00000145860	RNF145	NA	0.0110899	1	LoF/LoF	1	0.0740819	0.0714043	1	0	0	0	0.000191704	0	0	0	0.000684127	0	0.00275513	0	0	0	0	0	0.000138774	0	0	0	0	0	0	0	0	0	0.00361862	0	0	0	0	0	0.000166646	0	0	0	0.0104061	0	0	0	0
ENSG00000198805	PNP	Discordant	0.0111061	1	Functional/Functional	2	0.175188	0.0136656	0.846176	0	0.000445898	0	0.000191704	0	0.00129498	0	0.000684127	0	0	0	0.000117427	0	0	0	0	0	0	0	0	0	0	0	0	1	0.0230256	0	0.00192802	0	0	0	0.00241779	0	0.0178629	1	0.0221879	0	0.0220851	0	0.00714069
ENSG00000132424	PNISR	NA	0.0111767	1	LoF/LoF	1	0.178194	0.16322	1	0	0	0	4.79259e-05	0	0.000417837	0	0	0	0.000790502	0	0	0	0.000390475	0	0.000138774	0	0	0	0	0	0	0	0	0	0.0223712	0	0.00153403	0	0	0	0.00368109	0	0.0314221	0	0.0321487	0	0	0	0.0195372
ENSG00000115504	EHBP1	NA	0.0113051	0.801145	LoF/LoF + LoF/Functional	1	0.181425	0.165919	1	0	0	0	0.003882	0	0.00761982	0	0.00124751	0	0.000197625	0	0.000789018	0	0.000390475	0	0.000138774	0	0.000264236	0	0.000379926	0	0.00331936	0	0.000124006	1	0.0356714	0	0.00212764	0	0.0002375	0	0.00790265	0	0	0	0.0087183	0	0	0	0.0349368
ENSG00000123136	DDX39A	NA	0.0113328	1	LoF/LoF	1	0.0169929	0.0168493	0.948017	0	0	0	0	0	0	0	0	0	0	0	0	0	0	0	0.000138774	0	0	0	0	0	0	0	0	0	0.00224679	0	2.62695e-05	0	0	0	0.00149946	0	0	1	0.0109818	0	0	0	0
ENSG00000138495	COX17	NA	0.0114109	1	Functional/Functional	1	0.0120011	0.0119294	0.806175	0	0	0	0.000524684	0	0.000417837	0	0	0	0	0	0	0	0	0	0.000138774	0	0	0	0	0	0	0	0	1	0.000390781	0	0	0	0	0	0	0	0	0	0.0105291	0	0	0	0
ENSG00000128594	LRRC4	NA	0.0114813	1	LoF/LoF	1	0.0546066	0.0531424	1	0	0	0	4.79259e-05	0	0.00167106	0	0	0	0	0	0	0	0	0	0	0	0	0	0	0	0.000953194	0	0	0	0.00675645	0	0.00249326	0	0	0	0.000109558	0	0	0	0	0	0	0	0
ENSG00000144406	UNC80	Consensus	0.0115592	0.803903	LoF/LoF + LoF/Functional	2	0.676645	0.147729	1	0	0.00178359	0	0.00809848	0	0.0349734	0	0.00582922	0	0.00275474	0	0.00046955	0	0.00624185	0	0.0049949	0	0.00105694	0	0	0	5.84733e-05	0	0.0019841	0	0.175148	0	0.0245418	0	0	0	0.0330876	0	0.0374381	1	0.0810558	0	0	0	0.00253956
ENSG00000167716	WDR81	Discordant	0.0115602	0.803903	LoF/LoF + LoF/Functional	3	0.77752	0.044245	1	0	0.000445898	0	0.0122647	0	0.0316621	1	0.00418166	0	0.00711257	0	0.00422658	0	0	0	0.00124896	0	0	0	0.000379926	0	0.0176069	0	0	0	0.177253	1	0.0144526	0	0.000948813	0	0.0398877	0	0	0	0.148409	0	0	0	0.0190927
ENSG00000156831	NSMCE2	NA	0.0115896	0.803903	LoF/LoF + LoF/Functional	1	0.0139812	0.0138839	0.846176	0	0	0	4.79259e-05	0	0	0	0	0	0.000790502	0	0.00146061	0	0	0	0	0	0	0	0	0	0	0	0	1	0.0109713	0	2.62695e-05	0	0	0	0.000684618	0	0	0	0	0	0	0	0
ENSG00000141744	PNMT	NA	0.0116082	1	Functional/Functional	2	0.17794	0.0140729	0.846959	0	0	0	0.00497056	0	0	0	0.000120747	0	0	0	0.000469707	0	0	0	0.000138774	0	0	0	0.00151813	0	0	0	0.000124006	0	0.0077753	0	0.000667111	0	0.000948813	0	0.00397838	0	0.00430376	0	0.0281911	0	0	0	0
ENSG00000196743	GM2A	Consensus	0.0116574	1	LoF/LoF	1	0.0495447	0.0483374	1	0	0	0	0.00119815	0	0.000605913	0	0.000684127	0	0	0	0	0	0.000390475	0	0.000555095	0	0	0	0.000379926	0	0	0	0	0	0.00499652	0	0	0	0	0	0.000166646	0	0	0	0.0105291	0	0	0	0.00253956
ENSG00000185306	C12orf56	NA	0.0116694	1	Functional/Functional	1	0.201699	0.182659	1	0	0	0	0.00234837	0	0.000939177	0	0	0	0.00316201	0	0	0	0	0	0	0	0	0	0	0	0	0	0.000124006	0	0.0902084	0	0.00514883	0	0.0002375	0	0.00528555	0	0	0	0.0221878	0	0	0	0.000469172
ENSG00000151704	KCNJ1	Discordant	0.0117071	1	Functional/Functional	2	0.202566	0.0179454	0.979222	0	0	0	0.000766609	0	0.0236169	0	0.00434689	0	0.000790113	0	0.000469707	0	0.000390475	0	0.00329482	0	0	0	0	1	0.00331936	0	0	0	0.0231283	0	0.00361363	0	0.0002375	0	0.00308019	0	0	0	0.0643839	0	0.0129666	0	0.000469172
ENSG00000091656	ZFHX4	NA	0.011752	1	LoF/LoF	3	0.791272	0.0461758	1	0	0.00607536	0	0.0107822	0	0.0134234	0	0.000482988	0	0.00177863	0	0.000789018	0	0.000390475	0	0.00346934	0	0.00105694	0	0.00244177	0	0.00210504	0	0.00805543	2	0.180424	0	0.0114951	0	0.0002375	0	0.020473	0	0.0284257	0	0.100386	0	0	1	0.160961
ENSG00000064393	HIPK2	NA	0.0117625	0.805661	LoF/LoF + LoF/Functional	1	0.0809129	0.077726	1	0	0.000445898	0	0.000668348	0	0.00104211	0	0.00193195	0	0.00118091	0	0.0021322	0	0	0	0.000824174	0	0.000264236	0	0	0	0	0	0	1	0.0153654	0	0.00271266	0	0	0	0.00155182	0	0	0	0.0194729	0	0	0	0.005264
ENSG00000182022	CHST15	NA	0.0118786	0.80708	LoF/LoF + LoF/Functional	1	0.0554316	0.0539233	1	0	0	0	0.000766632	0	0.00417044	0	0	0	0	0	0	0	0	0	0.000138774	0	0.00237812	0	0	1	0.00212736	0	0	0	0.00685958	0	0.000236426	0	0	0	0.000666506	0	0	0	0.0105291	0	0	0	0
ENSG00000145332	KLHL8	NA	0.011882	1	LoF/LoF	2	0.172296	0.0132433	0.83704	0	0	0	0.000431288	0	0.0143631	0	0.000120747	0	0	0	0.00306859	0	0.000390475	0	0.000555095	0	0.000264236	0	0	0	0.0201562	0	0.000496024	0	0.0702042	0	0.00196628	0	0	0	0.0106727	0	0	0	0.0082656	0	0	0	0.00253956
ENSG00000107897	ACBD5	Consensus	0.011894	1	LoF/LoF	1	0.0777099	0.0747672	1	0	0.000445898	0	0.000431242	0	0.00167105	0	0	0	0.00118091	0	0	0	0	0	0.000138774	0	0	0	0	0	0	0	0.000124006	0	0.00626808	0	2.62695e-05	0	0	0	0.0013363	0	0.0239252	1	0.0245682	0	0	0	0
ENSG00000111554	MDM1	NA	0.0119124	1	LoF/LoF	1	0.196969	0.178784	1	0	0	0	0.0030658	0	0.00150057	0	0.000482988	0	0.000790113	0	0	0	0.000390475	0	0	0	0.000264236	0	0	0	0	0	0	0	0.0257062	0	0.000656616	0	0	0	0.0058078	0	0	1	0.0336185	0	0	0	0.0296454
ENSG00000179331	RAB39A	NA	0.0119302	1	LoF/LoF	1	0.0769919	0.0741026	1	0	0	0	0.00119815	0	0.000542819	0	0.000482988	0	0	0	0	0	0	0	0	0	0	0	0	0	0	0	0	0	0.00225028	0	2.62695e-05	0	0	0	0.00068471	0	0	1	0.036332	0	0	0	0
ENSG00000085788	DDHD2	Consensus	0.0119373	0.806175	All	2	0.163085	0.0119373	0.806175	0	0	0	0.000766632	1	0.00204198	0	0.000684127	0	0	0	0.0021322	0	0	0	0.00499585	0	0.000264236	0	0	0	0.000233858	0	0	1	0.0472757	0	0.0108993	0	0.0002375	0	0.00270722	0	0	0	0.0503735	0	0	0	0
ENSG00000008300	CELSR3	NA	0.011967	0.806175	All	5	1.33864	0.011967	0.806175	0	0	0	0.0198695	2	0.0997963	0	0.0167063	0	0.0147332	0	0.0182102	0	0.000390475	0	0.00888151	0	0.00237812	0	0.00607411	0	0.0195365	0	0	1	0.373591	0	0.0496673	0	0.00095	0	0.0538463	0	0.0374381	1	0.231206	0	0.0731707	0	0.0142732
ENSG00000102977	ACD	NA	0.0121278	1	Functional/Functional	1	0.11516	0.108777	1	0	0	0	0.000431242	0	0.00292259	0	0	0	0	0	0	0	0.000390475	0	0.000824174	0	0	0	0.000379926	0	0.00570315	0	0.000124006	1	0.0114985	0	0.0017846	0	0	0	0.00444754	0	0	0	0.047187	0	0	0	0.000469172
ENSG00000124743	KLHL31	NA	0.0121393	1	Functional/Functional	2	0.231521	0.0230023	1	0	0	0	0.00579822	0	0.00217066	0	0.000482988	0	0.00472267	0	0	0	0	0	0.00346858	0	0.00105694	0	0.000379926	0	0	0	0	1	0.0899607	0	0.00128717	0	0	0	0.00824337	0	0	0	0.0362311	0	0	0	0
ENSG00000089876	DHX32	NA	0.0121752	1	Functional/Functional	2	0.201304	0.0177371	0.974583	0	0.000445898	0	0.0030671	0	0.00375543	0	0.00446265	0	0.00118091	0	0.000117427	0	0.000390475	0	0.000555095	0	0	0	0	0	0.00210504	0	0.000124006	1	0.0202293	0	0.00153389	0	0	0	0.0106722	0	0	0	0.0481141	0	0.0190456	0	0.00600885
ENSG00000107938	EDRF1	NA	0.0122001	1	LoF/LoF	1	0.0979234	0.0932817	1	0	0	0	0.000431334	0	0	0	0.0167063	0	0	0	0	0	0.000390475	0	0.000555095	0	0	0	0.0015197	0	0.00142038	0	0	1	0.0363571	0	0.00434686	0	0.0002375	0	0.00155182	0	0	0	0.0281909	0	0	0	0
ENSG00000140262	TCF12	NA	0.0122419	1	LoF/LoF	1	0.0763513	0.0735093	1	0	0	0	0	0	0.00204713	0	0	0	0	0	0.000117427	0	0	0	0.00124896	0	0	0	0	0	0.000935572	0	0.000496024	0	0.0267545	0	0.00119252	0	0	0	0.00068474	0	0.0246425	0	0	0	0	0	0.00460994
ENSG00000124155	PIGT	Consensus	0.0122651	0.818842	All	3	0.470722	0.0122651	0.818842	0	0.00178359	0	0.00119815	0	0.00467254	0	0.00771764	0	0.00118091	0	0.00306891	1	0.0140475	0	0.00499585	0	0.00422777	0	0.0015197	0	0.0014265	0	0.000124006	1	0.0989403	1	0.00985974	0	0.0002375	0	0.00410406	0	0.0178629	0	0.056262	0	0	0	0.010141
ENSG00000205560	CPT1B	NA	0.0123064	0.818842	All	5	1.34822	0.0123064	0.818842	0	0.00713436	0	0.0413343	0	0.0741995	0	0.0110877	0	0.02046	0	0.00293567	0	0.00351427	1	0.0167897	0	0.00422777	0	0.000379926	0	0.056333	0	0.00111556	1	0.37363	1	0.0237628	0	0.0116304	0	0.0427184	0	0	2	0.319463	0	0.0525729	0	0.00750676
ENSG00000149547	EI24	NA	0.0123088	1	Functional/Functional	1	0.0131986	0.0131119	0.83704	0	0	0	0	0	0	0	0.000120747	0	0	0	0	0	0	0	0.00192495	0	0	0	0	0	0.000356714	0	0	0	0.000789838	0	0.000273088	0	0	0	0.000109558	0	0	1	0.00962368	0	0	0	0
ENSG00000161011	SQSTM1	Discordant	0.0123171	1	LoF/LoF	1	0.196699	0.178562	1	0	0.00401308	0	0.000668348	0	0.00917372	0	0.00108672	0	0	0	0.000117427	0	0.000390475	0	0	0	0.00105618	0	0.00957926	0	0	0	0	0	0.029087	0	0.00317855	0	0.0002375	0	0.00231607	0	0	1	0.0675585	0	0	0	0
ENSG00000148339	SLC25A25	NA	0.012338	1	Functional/Functional	2	0.172798	0.0133162	0.838409	0	0	0	0.000431334	0	0.0196734	0	0	0	0.00216419	0	0.00422737	0	0	0	0.000555095	0	0.000264236	0	0	0	0.0110389	0	0.000496024	2	0.0541906	0	0.000656739	0	0	0	0.00168334	0	0	0	0.020378	0	0.0456573	0	0
ENSG00000146350	TBC1D32	Discordant	0.0124003	0.821831	LoF/LoF + LoF/Functional	2	0.470625	0.0814303	1	0	0	0	0.000766747	0	0.0121919	0	0.00273524	0	0.00177863	0	0.00187757	0	0	0	0.00221981	0	0	0	0.000379926	0	0.00202277	0	0	2	0.174646	0	0.00783731	0	0	0	0.0102358	0	0	0	0.101364	0	0	0	0.020992
ENSG00000149089	APIP	NA	0.01242	1	LoF/LoF	1	0.122466	0.115264	1	0	0.000445898	0	4.79259e-05	0	0.00335759	0	0.000120747	0	0.00494063	0	0.000789018	0	0	0	0.000554904	0	0.000264236	0	0	0	0	0	0	0	0.00811579	0	0.00130162	0	0	0	0.000246506	0	0	1	0.0322614	0	0	0	0.00422255
ENSG00000176542	KIAA2018	NA	0.0125347	1	LoF/LoF	1	0.0998151	0.0949952	1	0	0.000445898	0	0.000431334	0	0.00141883	0	0.00446319	0	0.000197625	0	0.000469707	0	0	0	0	0	0	0	0.000379926	0	0	0	0	0	0.00994797	0	0.00243663	0	0	0	0.000587799	0	0	1	0.0336183	0	0	0	0
ENSG00000115266	APC2	Consensus	0.0125557	1	LoF/LoF	3	0.810284	0.0489126	1	0	0.000445898	0	0.015528	0	0.00948416	0	0.00582922	0	0.00177863	0	0.0062846	0	0.000390475	0	0.000555095	0	0.00237812	0	0.000379926	0	0.00331905	0	0.00310015	2	0.299892	0	0.0105077	0	0.00095	0	0.0319853	0	0.0688255	1	0.164241	0	0	0	0
ENSG00000164037	SLC9B1	NA	0.0126466	0.818842	All	1	0.0127272	0.0126466	0.818842	0	0.000445898	0	0.000766815	0	0.000417837	0	0	0	0	0	0.000789018	0	0	0	0	0	0	0	0	0	0	0	0	0	0	0	0	0	0	0	0.000166646	0	0	0	0	0	0	0	0.010141
ENSG00000100225	FBXO7	NA	0.0126531	1	LoF/LoF	1	0.243927	0.216455	1	0	0	0	0.00238891	0	0.00198172	0	0	0	0	0	0.00824337	0	0	0	0.00221981	0	0	0	0.000379926	0	0.0108851	0	0.000124006	1	0.0492534	0	0.00459556	0	0	0	0.00894965	0	0.0374381	0	0.0105291	0	0.0274762	0	0
ENSG00000091127	PUS7	Consensus	0.0126601	0.818842	All	2	0.168235	0.0126601	0.818842	0	0	0	0.00172533	0	0.00141883	0	0	0	0	0	0.000117427	0	0	0	0.00192477	0	0.00666989	0	0	0	5.84733e-05	0	0	0	0.014827	1	0.0017195	0	0	0	0.00265736	0	0	0	0.0470815	0	0	1	0.00253956
ENSG00000114200	BCHE	NA	0.0126769	0.818842	All	4	0.883872	0.0126769	0.818842	0	0.00400539	0	0.00479239	0	0.0223092	0	0.00643096	0	0.00493908	0	0.00306891	0	0	0	0.0242421	0	0.00237812	0	0.0034162	0	0.0168752	0	0.00198187	2	0.238187	1	0.0338221	0	0	0	0.0480629	0	0	0	0.308816	0	0	0	0.013056
ENSG00000108439	PNPO	Consensus	0.0127053	0.818842	All	2	0.168553	0.0127053	0.818842	0	0.00178359	0	0.0030671	0	0.00292259	0	0.00273524	0	0.00216419	0	0.000117427	0	0	0	0.00346934	0	0.00237812	1	0.0034162	0	0.011201	0	0.000124006	0	0.0237448	0	0.0017195	0	0	0	0.0017219	0	0.0144731	0	0.0470797	0	0	0	0.00668033
ENSG00000106341	PPP1R17	NA	0.0129042	1	LoF/LoF	1	0.0134979	0.0134073	0.840908	0	0	0	0	0	0	0	0	0	0	0	0	0	0	0	0	0	0	0	0	0	0.00320882	0	0	0	0.00133313	0	2.62695e-05	0	0	0	0.000664129	0	0	0	0.0082656	0	0	0	0
ENSG00000109062	SLC9A3R1	NA	0.0129249	1	Functional/Functional	2	0.180561	0.0144656	0.862807	0	0	0	4.79259e-05	0	0.00867732	0	0.00446319	0	0	0	0.000469707	0	0	0	0.00346934	0	0	0	0.00563486	0	0	0	0	0	0.00943421	0	0.00219338	0	0	0	0.000438211	0	0	0	0.0136979	0	0	0	0.00558917
ENSG00000118600	TMEM5	Consensus	0.0129457	0.8322	LoF/LoF + LoF/Functional	1	0.0476505	0.046533	1	0	0.000445898	0	0.00172472	0	0.00141883	0	0.000120747	0	0	0	0.00146061	0	0.000390475	0	0.00192495	0	0	0	0	0	0	0	0	1	0.0164067	0	0.000483245	0	0	0	2.73896e-05	0	0	0	0	0	0.00992713	0	0
ENSG00000105290	APLP1	NA	0.0129917	1	Functional/Functional	2	0.17686	0.0139125	0.846176	0	0	0	0.000286305	0	0.0112381	0	0.00124751	0	0	0	0.0021322	0	0	0	0.00330234	0	0	0	0	0	0.0020228	0	0.000124006	1	0.0391108	0	0.00227127	0	0.0002375	0	0.00887423	0	0	1	0.0592962	0	0	0	0.00600885
ENSG00000165934	CPSF2	NA	0.0130049	0.8322	LoF/LoF + LoF/Functional	1	0.136948	0.127984	1	0	0	0	0.00171947	0	0.00292259	0	0.000482988	0	0.000197625	0	0.00105684	0	0	0	0	0	0	0	0	0	0.00444005	0	0	1	0.0162964	0	0.00035189	0	0	0	0.00347047	0	0	0	0.0775116	0	0	0	0.00253956
ENSG00000203857	HSD3B1	NA	0.0130579	0.8322	LoF/LoF + LoF/Functional	2	0.353597	0.0495613	1	0	0	0	0.00388017	0	0.00266744	0	0.00124751	0	0.00118091	0	0.00146061	0	0.000390475	0	0.000138774	0	0	0	0	0	0	0	0.000124006	2	0.182977	0	0.0116683	0	0	0	0.0112933	0	0	0	0.0692566	0	0	0	0.00253956
ENSG00000137941	TTLL7	NA	0.0130586	0.8322	LoF/LoF + LoF/Functional	1	0.020459	0.0202512	1	0	0	0	0.000431334	0	0	0	0	0	0	0	0	0	0	0	0	0	0.000264236	0	0	0	0.0108851	0	0.000496024	0	0.00756287	0	0.000155318	0	0	0	0.000664159	0	0	0	0	0	0	0	0
ENSG00000124831	LRRFIP1	NA	0.0130839	0.8322	LoF/LoF + LoF/Functional	1	0.0818543	0.0785938	1	0	0.000445898	0	0.00497095	1	0.00717558	0	0	0	0.00118091	0	0	0	0	0	0.000138774	0	0	0	0	0	0	0	0.000124006	0	0.017501	0	0.000609955	0	0.0002375	0	0.0026559	0	0	0	0.0136979	0	0	0	0
ENSG00000136936	XPA	Consensus	0.0131576	1	LoF/LoF	1	0.165824	0.152804	1	0	0.00178359	0	0.00458211	0	0.000793988	0	0.000684127	0	0	0	0.00187836	0	0.00155999	0	0	0	0.00105694	0	0	0	0	0	0.000124006	0	0.0193826	1	0.00468539	0	0	0	0.00318615	0	0.0178629	0	0.0652561	0	0	0	0.000469172
ENSG00000142319	SLC6A3	Consensus	0.0131774	1	LoF/LoF	1	0.0591339	0.0574194	1	0	0	0	0.000766815	0	0.000939177	0	0	0	0.000790502	0	0	0	0.000390475	0	0	0	0.000264236	0	0	0	0.00473606	0	0.000496024	0	0.0174645	0	0.00135041	0	0	0	0.000388032	0	0	1	0.0114345	0	0	0	0
ENSG00000196437	ZNF569	NA	0.0132164	1	LoF/LoF	1	0.0166683	0.0165301	0.946149	0	0	0	0.000286305	0	0	0	0	0	0	0	0	0	0.000390475	0	0.000824174	0	0	0	0	0	0	0	0	0	0.00117332	0	0.000363143	0	0	0	0.000109558	0	0	1	0.0109818	0	0	0	0.00253956
ENSG00000123473	STIL	Consensus	0.0132176	0.8322	LoF/LoF + LoF/Functional	1	0.0944264	0.0901053	1	0	0	0	0.00234823	0	0.000417837	0	0.00273524	0	0.00275513	0	0.00293378	0	0.00351427	0	0.00330234	0	0	0	0	0	0	0	0	1	0.0510227	0	0.000420292	0	0	0	0.00175293	0	0	0	0.00405696	0	0	0	0.000469172
ENSG00000121005	CRISPLD1	NA	0.0135545	1	LoF/LoF	2	0.254643	0.0274093	1	0	0.00259643	0	0.000431288	0	0.000417837	0	0	0	0	0	0.00306859	0	0	0	0.00124896	0	0	0	0	0	0.0131565	0	0.00248409	1	0.0380337	0	0.00212764	0	0.0002375	0	0.0013806	0	0	0	0.0589504	0	0.00992713	0	0
ENSG00000004478	FKBP4	NA	0.0135833	1	LoF/LoF	1	0.0537272	0.0523094	1	0	0.000445898	0	0.00234823	0	0.00217071	0	0	0	0	0	0	0	0.000390475	0	0.000824174	0	0	0	0	0	0.00320882	0	0.000124006	0	0.0119634	0	0.00287377	0	0	0	0.000450851	0	0	0	0.0123398	0	0	0	0
ENSG00000158516	CPA2	NA	0.0136876	0.846176	All	2	0.175337	0.0136876	0.846176	0	0.000445898	0	0.00119806	1	0.00792131	0	0.00273524	0	0	0	0.00293315	0	0	0	0.011578	0	0	0	0	0	0	0	0	1	0.026095	0	0.00374373	0	0.0002375	0	0.00209404	0	0	0	0.0548922	0	0	0	0.0178419
ENSG00000155974	GRIP1	Discordant	0.0137098	1	LoF/LoF	1	0.221924	0.199024	1	0	0.000445898	0	0.00579904	0	0.00104211	0	0.000482988	0	0.000197625	0	0.000117427	0	0	0	0.00495634	0	0.000264236	0	0.000379926	0	0.000233893	0	0.00111605	0	0.0506851	0	0.00266853	0	0	0	0.00134209	0	0	1	0.0416565	0	0	0	0
ENSG00000105048	TNNT1	Discordant	0.0137171	1	LoF/LoF	1	0.0876238	0.0838945	1	0	0	0	0.0031539	0	4.16846e-05	0	0	0	0.000197625	0	0	0	0.000390475	0	0.00499585	0	0	0	0	0	0.000953194	0	0.000124006	0	0.0160468	0	0.00119252	0	0.00273125	0	0.00134209	0	0	1	0.0390457	0	0	0	0
ENSG00000105875	WDR91	NA	0.0137793	0.857671	LoF/LoF + LoF/Functional	1	0.103596	0.0984108	1	0	0	0	0.00119815	0	0.00266711	0	0.000684127	0	0	0	0	0	0	0	0.000824174	0	0	0	0	0	0.000356714	0	0	1	0.0264756	0	0.00391594	0	0	0	0.00231592	0	0	0	0.0118872	0	0	0	0.010141
ENSG00000070269	TMEM260	Discordant	0.0139382	0.846176	All	3	0.494018	0.0139382	0.846176	0	0	0	0.0231923	1	0.00717532	0	0.0077133	0	0.0129852	0	0.00315411	0	0.000390475	0	0.000554904	0	0.00392225	0	0.000379926	0	0.0309675	0	0.000124006	0	0.0820513	0	0.00783668	0	0.0002375	0	0.0125233	0	0	1	0.0919705	0	0	0	0.00253956
ENSG00000138138	ATAD1	Discordant	0.0140001	1	LoF/LoF	1	0.0300525	0.0296054	1	0	0	0	0.000191681	0	0	0	0	0	0	0	0	0	0	0	0	0	0.000264236	0	0	0	0	0	0	0	0.00157265	0	0.000105078	0	0	0	0.000729325	0	0	1	0.0271895	0	0	0	0
ENSG00000075239	ACAT1	Consensus	0.0140027	0.868276	LoF/LoF + LoF/Functional	1	0.235769	0.210037	1	0	0	0	0.0030671	0	0.00141883	0	0.00193195	0	0.00471976	0	0	0	0.000390475	1	0.00499071	0	0.00422777	0	0.0015197	0	0.000654954	0	0.000124006	0	0.05874	0	0.00402963	0	0.00095	0	0.00209423	0	0	0	0.063072	0	0	0	0.0157716
ENSG00000093072	CECR1	Discordant	0.0140167	1	Functional/Functional	2	0.205842	0.0184908	0.990966	0	0.000445898	0	0.00171958	0	0.00417044	0	0.0120747	0	0	0	0.000789018	0	0	0	0.000555095	0	0.000264236	0	0	0	0	0	0	1	0.0281179	0	0.00317855	0	0.0002375	0	0.00923519	0	0	1	0.0295479	0	0.0395924	0	0
ENSG00000106701	FSD1L	NA	0.0141677	0.869509	LoF/LoF + LoF/Functional	1	0.0457644	0.044733	1	0	0	0	0.000668325	0	4.16846e-05	0	0	0	0	0	0	0	0.000390475	0	0	0	0	0	0	0	0.0020228	0	0	1	0.00502056	0	0.000105078	0	0	0	0.00182094	0	0.0144731	0	0	0	0	0	0
ENSG00000135315	KIAA1009	NA	0.0142207	1	LoF/LoF	2	0.257276	0.027931	1	0	0.00401308	0	0.000766632	0	0.00217057	0	0.00771425	0	0.00118091	0	0.000789018	0	0	0	0.00222038	0	0.00105618	0	0	0	0	0	0	1	0.0333798	0	0.0028729	0	0.00095	0	0.0163003	1	0.0441945	0	0.0611249	0	0.00384816	0	0.00421476
ENSG00000092841	MYL6	NA	0.0142855	1	LoF/LoF	1	0.0604992	0.0587054	1	0	0.00689748	0	0.000524684	0	0.000542819	0	0	0	0	0	0	0	0.000390475	0	0	0	0	0	0	0	0	0	0	0	0.0112683	0	0.000236412	0	0.0002375	0	0.000684649	0	0	0	0	0	0	0	0
ENSG00000112977	DAP	NA	0.0143025	1	LoF/LoF	2	0.231566	0.0230107	1	0	0	0	0.00119806	0	0.000793988	0	0.000120747	0	0	0	0.000117427	0	0	0	0	0	0	0	0	0	0	0	0.000124006	2	0.118861	0	0.0170971	0	0	0	0.0144854	0	0	0	0.0276095	0	0	0	0.000469172
ENSG00000111713	GYS2	Discordant	0.0143657	0.877484	LoF/LoF + LoF/Functional	3	0.62372	0.0255233	1	0	0	0	0.000431242	0	0.0150062	0	0	0	0.00177785	0	0.0062846	0	0.000390475	0	0.000824174	0	0.00105618	0	0.0034162	0	0.00494913	0	0.000496024	0	0.20438	0	0.0362411	0	0.0002375	1	0.0439676	0	0	2	0.146934	0	0.0335366	0	0.00128
ENSG00000187747	OR52B6	NA	0.0144456	1	LoF/LoF	1	0.0335137	0.0329584	1	0	0.000445898	0	0	0	0.000939114	0	0.000482988	0	0	0	0	0	0	0	0.00124896	0	0	0	0	0	0	0	0	0	0.000620798	0	0.000284367	0	0	0	0.00149943	0	0	0	0.0249028	0	0	0	0
ENSG00000111012	CYP27B1	Discordant	0.0144943	0.862807	All	2	0.180751	0.0144943	0.862807	0	0	0	0.00267248	0	0.00506615	0	0.00301868	0	0	0	0	0	0	0	0.00192495	0	0	0	0.000379926	0	0	0	0	1	0.0311648	0	0.00128717	0	0	0	0.00175288	0	0.0178629	1	0.054893	0	0	0	0.00557893
ENSG00000141837	CACNA1A	NA	0.0144985	0.879042	LoF/LoF + LoF/Functional	1	0.341273	0.289135	1	0	0.00178359	0	0.00939319	0	0.0279178	0	0	0	0.000790502	0	0.00293567	0	0.000390475	0	0.00222038	0	0	0	0	0	0.0020228	0	0.000124006	1	0.0737697	0	0.0104701	0	0.00095	0	0.0112064	0	0.0178629	0	0.0526341	0	0	0	0.00381956
ENSG00000170322	NFRKB	NA	0.0145582	1	LoF/LoF	1	0.141484	0.131931	1	0	0.00178359	0	0.0030671	0	0.00206715	0	0	0	0.000197625	0	0.00105653	0	0.00283545	0	0.00329482	0	0	0	0.000379926	0	0.00567858	0	0.000124006	0	0.0276296	0	0.000420313	0	0	0	0.00102603	0	0	1	0.0118872	0	0.0129666	0	0.005264
ENSG00000144591	GMPPA	Consensus	0.0146836	1	Functional/Functional	2	0.21347	0.0197875	1	0	0	0	0.00171965	0	0.0048008	0	0.000120747	0	0.00275513	0	0.000469707	0	0.000390475	0	0.00679877	0	0.00237812	0	0	0	0	0	0	0	0.0884676	1	0.00542585	0	0.0002375	0	0.00484383	0	0	1	0.0295477	0	0	0	0
ENSG00000038382	TRIO	NA	0.0147394	0.887071	LoF/LoF + LoF/Functional	1	0.395395	0.326586	1	0	0.000445898	0	0.00690134	0	0.0354142	0	0.000120747	0	0	0	0.00751421	0	0.000390475	0	0.000138774	0	0.00105618	0	0	0	0.0137452	0	0.00111605	1	0.0964204	0	0.0141428	0	0.0021375	0	0.0129591	0	0	0	0.085656	0	0	0	0.00253956
ENSG00000001084	GCLC	Discordant	0.0147398	1	Functional/Functional	2	0.230158	0.0227525	1	0	0.000445898	0	4.79259e-05	0	0.0029214	0	0.00193195	0	0.00118091	0	0	0	0.00283545	0	0.000555095	0	0	0	0.00341934	0	0.00707527	0	0.000124006	1	0.0155684	0	0.00153403	0	0	0	0.000305902	0	0	0	0.018568	0	0	0	0.00128
ENSG00000168398	BDKRB2	NA	0.0148167	1	LoF/LoF	1	0.0848227	0.0813249	1	0	0	0	4.79259e-05	0	0.000229761	0	0.000120747	0	0	0	0	0	0.000390475	0	0.000138774	0	0	0	0	0	0	0	0	0	0.00536848	0	0.000623459	0	0	0	0.000438234	0	0	0	0.020378	1	0.0129666	0	0
ENSG00000143632	ACTA1	Consensus	0.0148177	1	LoF/LoF	1	0.046648	0.0455767	1	0	0	0	0.000286305	0	0.00167106	0	0	0	0	0	0.000117427	0	0	0	0	0	0	0	0	0	0	0	0	0	0.0113774	0	0.0012711	0	0	0	0.000109558	0	0	0	0	0	0	0	0
ENSG00000143107	FNDC7	NA	0.0148683	0.873307	All	3	0.50628	0.0148683	0.873307	0	0.00400924	0	0.110066	0	0.00704008	0	0.0144555	0	0.0188435	0	0.0099212	0	0	0	0.00222038	0	0	1	0.0015197	0	0.0242864	0	0.000496024	1	0.0615233	0	0.00301604	0	0	0	0.00653917	0	0	0	0.147996	0	0	0	0.000469172
ENSG00000160460	SPTBN4	Consensus	0.0148707	0.873307	All	3	0.506312	0.0148707	0.873307	0	0	0	0.00479259	0	0.0257319	0	0.00386136	0	0.00118091	0	0.0197995	0	0.0015619	0	0.00688694	0	0	1	0.00949816	0	0.00331925	0	0	0	0.129363	0	0.00805996	0	0.0002375	0	0.0102776	0	0.00769355	0	0.101471	0	0	0	0
ENSG00000135454	B4GALNT1	Discordant	0.0148841	0.873307	All	2	0.18332	0.0148841	0.873307	0	0	0	0.00567981	0	0.00141883	0	0.000120747	0	0.00177785	0	0.00709272	0	0	0	0.00192477	0	0	0	0	0	0.000654954	0	0.000124006	1	0.0634251	0	0.00311492	0	0.0002375	0	0.00175275	0	0	0	0.0212828	0	0	0	0.000469172
ENSG00000188162	OTOG	NA	0.0149314	0.890138	LoF/LoF + LoF/Functional	7	2.7068	0.0208164	1	0	0.00400924	0	0.0253509	2	0.113856	0	0.0443869	0	0.00967586	0	0.00422658	0	0.00976187	0	0.0199813	0	0.0023766	0	0.00341934	0	0.0117961	0	0.00309916	1	0.79358	0	0.0851011	0	0.0002375	0	0.163187	0	0.0284135	2	0.589525	0	0.0160061	1	0.0537445
ENSG00000173175	ADCY5	Discordant	0.0149535	0.890138	LoF/LoF + LoF/Functional	1	0.252817	0.22339	1	0	0	0	0.00234837	0	0.00417044	0	0	0	0.00177863	0	0.000117427	0	0	0	0.000138774	0	0	0	0	0	0.000830196	0	0	1	0.087421	0	0.0017195	0	0.0002375	0	0.00265736	0	0	0	0.0551319	0	0.0160061	0	0.0435443
ENSG00000248098	BCKDHA	Consensus	0.0152186	1	LoF/LoF	1	0.41935	0.342526	1	0	0	0	0.00809743	0	0.00567307	0	0.00418057	0	0.00118091	0	0.00709303	0	0.000390475	0	0.0173754	0	0.00105694	0	0.00607411	0	0.0219447	0	0.00111605	1	0.125728	0	0.00262695	0	0.0002375	0	0.0106004	0	0.00769355	0	0.121064	0	0	0	0.005264
ENSG00000161911	TREML1	NA	0.015231	1	Functional/Functional	1	0.0559203	0.0543855	1	0	0	0	0.0031539	0	0.00037513	0	0	0	0	0	0.00315427	0	0	0	0.00192477	0	0	0	0	0	0.000953194	0	0.000124006	0	0.00446981	0	0.000105078	0	0	0	0.00134209	0	0	0	0.021283	0	0	0	0
ENSG00000180176	TH	Consensus	0.0152568	1	Functional/Functional	3	0.53796	0.0174302	0.963959	0	0.0104368	0	0.0030671	0	0.0202546	0	0.00301868	0	0.02046	0	0.000789018	0	0.000390475	0	0.00330196	0	0.00105694	0	0.00341934	0	0.00212747	0	0.000496024	1	0.0553724	0	0.0080897	0	0	0	0.0103321	0	0.0374381	1	0.174943	0	0	0	0.0134706
ENSG00000170500	LONRF2	NA	0.0152756	1	LoF/LoF	1	0.0212101	0.0209868	1	0	0	0	0	0	0	0	0	0	0	0	0	0	0	0	0	0	0	0	0	0	0	0	0	0	0.00486785	0	0.000105071	0	0	0	0.00155182	0	0	0	0	0	0	0	0
ENSG00000059377	TBXAS1	Consensus	0.0155431	0.908716	All	4	0.940284	0.0155431	0.908716	0	0.00178167	0	0.0261083	0	0.0183817	0	0.0145883	0	0.0233605	0	0.0021322	0	0.0015619	0	0.0281385	0	0.00237508	0	0.00607411	0	0.00570315	0	0.0019841	1	0.240884	0	0.0208052	0	0.00095	1	0.0710276	1	0.0239192	0	0.226007	0	0.0731707	0	0.0287926
ENSG00000173588	CCDC41	Consensus	0.0156328	1	LoF/LoF	1	0.0397782	0.0389975	1	0	0	0	0.00579648	0	0.000918901	1	0.00273524	0	0.00275474	0	0	0	0	0	0.000138774	0	0.000264236	0	0	0	0	0	0	0	0.0120174	0	0.000945486	0	0.00095	0	0.00100545	0	0	0	0.00781291	0	0	0	0
ENSG00000205629	LCMT1	NA	0.0156477	0.911575	All	2	0.188269	0.0156477	0.911575	0	0	0	0.00172522	0	0.00150319	0	0.000482988	0	0	0	0	0	0	0	0.000138774	0	0	0	0.000379926	0	0	0	0.000495777	0	0.0273368	0	0.00266853	0	0.0002375	0	0.00497005	0	0	0	0.0230929	0	0	0	0
ENSG00000196968	FUT11	NA	0.0156939	1	LoF/LoF	1	0.349244	0.294779	1	0	0	0	0.00401382	0	0.00717532	0	0.00591579	0	0.000790113	0	0.000117427	0	0	0	0.00346706	0	0.00105694	0	0.0015197	0	0.00444068	0	0.00111605	1	0.0911702	0	0.00378254	0	0.0002375	0	0.00586094	0	0.0486256	0	0.0285228	0	0	0	0.00460994
ENSG00000156471	PTDSS1	NA	0.0157401	1	Functional/Functional	1	0.0227386	0.022482	1	0	0	0	0.000191704	0	0.00567307	0	0.000120747	0	0.000197625	0	0.000789018	0	0	0	0.000555095	0	0.00105618	0	0	0	0	0	0	1	0.00519795	0	0.000105078	0	0	0	0.000109558	0	0.00430376	0	0	0	0	0	0
ENSG00000125703	ATG4C	NA	0.0157573	0.909231	LoF/LoF + LoF/Functional	2	0.844206	0.207179	1	0	0.00259643	0	0.00401382	0	0.0152312	0	0.00181089	0	0.00275513	0	0.00949895	0	0	0	0.00887694	0	0	0	0	0	0.0176114	0	0.00446421	1	0.129918	0	0.0104666	0	0.0002375	1	0.0184754	0	0.0144731	0	0.315672	0	0.0435194	0	0.005264
ENSG00000153767	GTF2E1	NA	0.0157741	0.909231	LoF/LoF + LoF/Functional	1	0.0742621	0.0715717	1	0	0	0	0.000524684	0	0.00150319	0	0	0	0.000197625	0	0	0	0	0	0	0	0	0	0.000379926	0	0.000654954	0	0	0	0.00472637	0	0.000363143	0	0.0002375	0	0.000388032	0	0.0246425	1	0.0365651	0	0	0	0
ENSG00000224877	C17orf89	Discordant	0.0158417	0.917189	All	1	0.0159685	0.0158417	0.917189	0	0	0	0	0	0	0	0.000684127	0	0	0	0	0	0	0	0	0	0	0	0	0	0	0	0	0	0.00157456	0	0.00309249	0	0	0	0.000166646	0	0	0	0	0	0	0	0
ENSG00000143147	GPR161	NA	0.0159055	1	LoF/LoF	1	0.08612	0.0825159	1	0	0.000445898	0	0.000766747	0	0	0	0	0	0.00216419	0	0.00306891	0	0	0	0.000555095	0	0.000264236	0	0	0	0.00410294	0	0.000124006	1	0.0432364	0	0.00490316	0	0	0	0.00209404	0	0.00430376	0	0	0	0	0	0.00971717
ENSG00000173013	CCDC96	NA	0.0159126	1	Functional/Functional	1	0.0784129	0.0754174	1	0	0.00400924	0	0.00479116	0	0.00506558	0	0.000684127	0	0.00118091	0	0.000469707	0	0.0015619	0	0	0	0.00105618	0	0	0	0	0	0.000124006	1	0.0108208	0	0.000945486	0	0	0	0.00518363	0	0	0	0.0272815	0	0	0	0.00187474
ENSG00000124089	MC3R	NA	0.0159151	1	LoF/LoF	1	0.19583	0.177848	1	0	0	0	0.000191704	0	0.0185937	0	0.000482988	0	0.000790502	1	0.00422484	0	0.0015619	0	0	0	0	0	0	0	0.00707527	0	0.000124006	0	0.0355841	0	0.0298129	0	0	0	0.00365516	0	0	0	0.0390838	0	0	0	0
ENSG00000103043	VAC14	Discordant	0.0159733	0.910004	LoF/LoF + LoF/Functional	1	0.128747	0.120804	1	0	0	0	0.000431288	0	0.00598768	0	0.00498749	0	0	0	0.00181199	0	0	0	0.000824174	0	0.00105618	0	0.000379926	0	0	0	0.000124006	1	0.0622223	0	0.00802733	0	0	0	0.00423089	0	0.0171688	0	0.0159614	0	0	0	0
ENSG00000197467	COL13A1	Consensus	0.0160054	0.922565	All	3	0.520694	0.0160054	0.922565	0	0	0	0.00306726	0	0.00730263	0	0	0	0.000790502	0	0.00306891	0	0	0	0.000138774	0	0	0	0	0	0.00261907	0	0.000124006	0	0.0466376	1	0.00266794	0	0	0	0.0124166	0	0.0486256	0	0.0963561	0	0.0352283	0	0.0178419
ENSG00000122420	PTGFR	NA	0.0160633	1	Functional/Functional	1	0.0265679	0.0262181	1	0	0	0	0	0	4.16846e-05	0	0	0	0	0	0.00146061	0	0	0	0.000555095	0	0	0	0.000379926	0	0	0	0.000124006	0	0.0054851	0	2.62695e-05	0	0	0	0.000388025	0	0	0	0.0100764	0	0	0	0
ENSG00000160716	CHRNB2	NA	0.0161238	1	Functional/Functional	2	0.202537	0.0179406	0.979222	0	0.000445898	0	0.00234837	0	0.000666953	0	0.00181089	0	0.0129852	0	0.00187836	0	0	0	0.000138774	0	0.000264236	0	0.00341934	0	0	0	0.000124006	0	0.0431301	0	0.00407973	0	0	0	0.00221856	0	0	1	0.0309048	0	0	0	0.00253956
ENSG00000174982	OR4S2	NA	0.0161472	1	LoF/LoF	2	0.209218	0.0190601	1	0	0	0	0.000763063	0	0.000542819	0	0	0	0	0	0	0	0.000390475	0	0	0	0	0	0.0015197	0	0	0	0	0	0.0022643	0	0	0	0	0	0.000246506	0	0	0	0.0132452	0	0	0	0.009248
ENSG00000160888	IER2	NA	0.016174	1	Functional/Functional	1	0.0210918	0.0208709	1	0	0	0	0.000431288	0	0.000605913	0	0	0	0	0	0	0	0	0	0	0	0	0	0	0	0	0	0	1	0.00521779	0	2.62695e-05	0	0	0	0.000445159	0	0	0	0	0	0	0	0
ENSG00000155657	TTN	Consensus	0.0162416	1	LoF/LoF	15	14.5406	0.486669	1	0	0.07508	0	0.558587	1	0.472135	0	0.117547	0	0.126262	0	0.0986253	0	0.0316131	0	0.310375	0	0.0674986	0	0.167428	2	0.184268	1	0.0495391	6	6.78586	0	0.548605	0	0.00592325	1	0.897941	0	0.106414	2	1.5088	0	0.194913	0	0.130738
ENSG00000198912	C1orf174	NA	0.0163091	1	LoF/LoF	1	0.0651006	0.0630268	1	0	0	0	0.000191681	0	0.000605913	0	0.00582868	0	0.00668439	0	0.000789018	0	0	0	0.000138774	0	0	0	0	0	0	0	0	1	0.0062322	0	0.00193298	0	0	0	0.00132711	0	0	0	0.0203779	0	0	0	0.020992
ENSG00000112367	FIG4	Consensus	0.0163608	0.917211	LoF/LoF + LoF/Functional	3	0.834423	0.052499	1	0	0	0	0.00938983	0	0.0107952	0	0.00643028	0	0.00711451	0	0.00293567	0	0.0015619	0	0.000555095	0	0.000264236	0	0	0	0.00295125	0	0.000124006	2	0.291422	0	0.0361184	0	0.00095	0	0.026015	0	0	0	0.0502546	0	0	0	0
ENSG00000183785	TUBA8	Consensus	0.0163933	1	Functional/Functional	3	0.578104	0.0210075	1	0	0.00178359	0	0.00841496	0	0.0379123	0	0.000684127	1	0.0188558	0	0.0249072	0	0.00351045	0	0.00888151	0	0.00105694	0	0.00341934	0	0.0119873	0	0.000496024	1	0.167473	0	0.0166651	0	0.0002375	0	0.0357653	0	0	0	0.127639	0	0	0	0.00253956
ENSG00000138823	MTTP	NA	0.0164509	1	LoF/LoF	1	0.274293	0.239891	1	0	0	0	0.00119815	0	0.0105071	0	0.00124751	0	0.00471976	0	0.00306859	0	0.000390475	0	0.00535572	0	0.000264236	0	0	0	0.0117917	0	0.000495777	0	0.0323909	0	0.00615711	0	0.0002375	0	0.00447083	0	0	0	0.0661126	0	0	1	0.00460994
ENSG00000091129	NRCAM	Discordant	0.0164935	1	LoF/LoF	2	0.262574	0.0289929	1	0	0.00401308	0	0.00579904	0	0.00141883	0	0.00277441	0	0.00118091	0	0.000117427	0	0.000390475	0	0.00909319	0	0.00169895	0	0.0015197	1	0.00286519	0	0	1	0.0761083	0	0.0117903	0	0	0	0.0085879	0	0.0178629	0	0.0746761	0	0	0	0.0212
ENSG00000170855	TRIAP1	NA	0.0165526	1	Functional/Functional	1	0.0170238	0.0168797	0.948017	0	0	0	0	0	0	0	0	0	0	0	0	0	0	0	0	0	0	0	0	0	0	0	0	0	0.00103615	0	2.62695e-05	0	0	0	0	0	0	1	0.0159614	0	0	0	0
ENSG00000196344	ADH7	NA	0.0165802	1	Functional/Functional	2	0.243906	0.0253234	1	0	0	0	0.000191704	0	0.00206721	0	0.00863814	0	0.00471976	0	0.000789018	0	0.0015619	0	0.00329463	0	0	0	0.0015197	0	0	0	0.000495777	1	0.00984882	0	0.00128688	0	0	0	0.000341293	0	0	0	0.0191244	0	0	0	0.013232
ENSG00000257335	MGAM	NA	0.0166017	0.921254	LoF/LoF + LoF/Functional	3	1.57293	0.209671	1	0	0.0071286	0	0.0307998	0	0.012191	0	0.0122109	0	0.0282721	0	0.0619701	0	0	0	0.014337	0	0.00105694	0	0	0	0.0421282	0	0.00446421	3	0.982791	0	0.0809681	0	0.0002375	0	0.0579701	0	0	0	0.0920195	0	0.0190456	0	0.00714069
ENSG00000162896	PIGR	NA	0.0167426	1	Functional/Functional	2	0.196229	0.0169103	0.948017	0	0	0	0	0	0.00150319	0	0	0	0.00314748	0	0.00455978	0	0.000390475	0	0.000138774	0	0	0	0	0	0.0242864	0	0.00111605	0	0.0097265	0	0.0017195	0	0	0	0.0042854	0	0	0	0.0824475	0	0.0129666	0	0
ENSG00000139618	BRCA2	Consensus	0.0167521	0.925122	LoF/LoF + LoF/Functional	3	1.32115	0.147785	1	0	0.00178359	0	0.0172933	1	0.0930421	0	0.027124	0	0.00708235	0	0.00105653	0	0.0249445	0	0.0167779	0	0.00950869	0	0.00341934	0	5.84733e-05	0	0.0019841	2	0.537147	0	0.0389714	0	0	0	0.0697402	0	0.0374323	0	0.187555	0	0.0335366	0	0.00174917
ENSG00000078967	UBE2D4	NA	0.0167844	0.925122	LoF/LoF + LoF/Functional	1	0.0720276	0.0694948	1	0	0	0	0.000286305	0	0.00150316	0	0	0	0	0	0	0	0	0	0.000138774	0	0	0	0	0	0	0	0.000124006	1	0.00841888	0	2.62695e-05	0	0	0	0.000388032	0	0	0	0.0525064	0	0	0	0
ENSG00000249961	CCDC79	NA	0.0168157	1	LoF/LoF	1	0.084375	0.0809135	1	0	0	0	0	0	0	0	0	0	0	0	0.000789018	0	0	0	0	0	0.0023766	0	0.000379926	0	0	0	0	0	0.0110722	0	0.00221506	0	0	0	0.000995004	0	0	0	0.0294277	0	0	0	0
ENSG00000125414	MYH2	NA	0.0169031	1	Functional/Functional	4	1.1164	0.0269702	1	0	0.00401308	0	0.0261174	1	0.0301868	0	0.0241062	0	0.000790502	0	0.00575076	0	0.00155999	0	0.00679877	0	0.00105618	0	0.0015197	0	0.00142045	0	0.000496024	2	0.38619	0	0.0272221	0	0.0021375	0	0.0478843	0	0.0171688	0	0.296502	0	0.00992713	0	0.0151067
ENSG00000112541	PDE10A	Discordant	0.0169342	1	Functional/Functional	1	0.0187496	0.0185749	0.990966	0	0	0	0.000191704	0	0.000939177	0	0	0	0	0	0	0	0.000390475	0	0.00124896	0	0	0	0	0	0	0	0	0	0.00486987	0	0.000936308	0	0	0	0.0023602	0	0	0	0.00781291	0	0	0	0
ENSG00000137824	RMDN3	NA	0.016955	1	LoF/LoF	1	0.177121	0.162321	1	0	0.000445898	0	0.00238891	0	0.00242323	0	0.00237427	0	0.00315889	0	0.000789018	0	0	0	0.00124858	0	0	0	0	0	0.00451125	0	0.000124006	0	0.0118067	0	0.00094567	0	0.0002375	0	0.00244988	0	0	1	0.0100764	0	0.0160061	0	0
ENSG00000153132	CLGN	NA	0.0169653	1	LoF/LoF	1	0.198478	0.180022	1	0	0.00400924	0	0.0122561	0	0.000793988	0	0.00643028	0	0.00316201	0	0.000789018	0	0.0015619	0	0.0143384	0	0	0	0.000379926	0	0	0	0	1	0.0546008	0	0.000667077	0	0.0002375	0	0.000684603	0	0.0212527	0	0.0362319	0	0	0	0.00600885
ENSG00000131943	C19orf12	Discordant	0.017151	1	Functional/Functional	1	0.0232221	0.0229546	1	0	0	1	0.00401464	0	0	0	0	0	0.000790502	0	0	0	0	0	0	0	0	0	0	0	0	0	0.000124006	0	0.00679693	0	0.00459502	0	0.0002375	0	0.000246506	0	0	0	0	0	0	0	0
ENSG00000186532	SMYD4	NA	0.0171767	0.953714	All	3	0.534948	0.0171767	0.953714	0	0	0	0.00387972	0	0.00730195	0	0.00418125	0	0.00177863	0	0.000117427	0	0.0015619	0	0.0112254	0	0.00105694	0	0.00151813	0	0.00331905	0	0.00198335	0	0.190309	0	0.00758715	0	0	0	0.0334797	0	0	1	0.104249	0	0.0153554	0	0.000469172
ENSG00000144488	ESPNL	NA	0.0172488	1	LoF/LoF	2	0.764544	0.178523	1	0	0	0	0.0178862	0	0.027914	0	0.00108672	0	0.00316084	0	0.00422658	0	0.000390475	0	0.00346934	0	0.00237812	0	0.000379926	0	0.000356714	0	0.000496024	0	0.13178	0	0.0107653	0	0.0021375	0	0.0325695	0	0	2	0.213246	0	0	0	0.0190927
ENSG00000125912	NCLN	NA	0.0172753	0.941545	LoF/LoF + LoF/Functional	1	0.132869	0.12442	1	0	0	0	0.000191704	0	0.00386085	0	0	0	0.000197625	0	0	0	0.000390475	0	0.000138774	0	0	0	0	0	0	0	0.000496024	0	0.00802207	0	0.000420313	0	0	1	0.00182098	0	0	0	0.036332	0	0	0	0.00780356
ENSG00000197121	PGAP1	Consensus	0.0172983	1	LoF/LoF	1	0.338853	0.287413	1	0	0	0	0.00234791	0	0.00717569	0	0.0177011	0	0	0	0.00105621	0	0.000390475	0	0.000554904	0	0.000264236	0	0.000379926	0	0.00320882	0	0.00111605	1	0.152597	0	0.00434813	0	0.00095	0	0.0117161	0	0	0	0.0326153	0	0.00992713	0	0.000469172
ENSG00000196611	MMP1	NA	0.0172994	0.941545	LoF/LoF + LoF/Functional	2	0.815446	0.196771	1	0	0.00607536	0	0.015528	0	0.0143624	1	0.00193154	0	0.0076667	0	0.00508097	0	0	0	0.00124896	0	0.00422777	0	0.000379926	0	0.0059301	0	0.000495777	1	0.345548	0	0.0138024	0	0.0021375	0	0.0284279	0	0.0246425	0	0.240881	0	0.00929506	0	0.0218259
ENSG00000100060	MFNG	NA	0.0174067	0.941545	LoF/LoF + LoF/Functional	2	0.301887	0.0373567	1	0	0	0	0.000668348	0	0.0101808	0	0.00984692	0	0.00316201	0	0	0	0.00351427	0	0	0	0	0	0	0	0.0026191	0	0	2	0.154657	0	0.0212996	0	0	0	0.0172051	0	0	0	0.0345266	0	0	0	0
ENSG00000198055	GRK6	NA	0.0174727	1	LoF/LoF	1	0.0648696	0.0628103	1	0	0	0	4.79259e-05	0	0.000918901	0	0	0	0	0	0.000117427	0	0	0	0	0	0	0	0	0	0.00125143	0	0	0	0.00313841	0	0.000105071	0	0	0	0.000109551	0	0	0	0.0357686	1	0.0160061	0	0
ENSG00000134755	DSC2	NA	0.0174737	1	LoF/LoF	1	0.244558	0.216949	1	0	0.00178359	0	0.00841473	0	0.00730263	0	0.00181089	0	0.00177863	0	0.000469707	0	0	0	0.00466468	0	0.000264236	0	0	0	0.000953194	0	0	0	0.0741984	0	0.00228063	0	0	0	0.00209417	0	0.0178629	0	0.0638367	0	0	0	0.013056
ENSG00000125863	MKKS	Consensus	0.0175332	1	Functional/Functional	2	0.229657	0.022661	1	0	0.000445898	0	0.00172533	0	0.0033575	0	0.00434621	0	0.00708235	0	0.000117427	0	0	0	0.00192495	0	0.00105618	0	0.000379926	0	5.84733e-05	0	0.000124006	0	0.0613554	0	0.00287356	0	0	0	0.00858833	0	0	0	0.0140431	0	0	0	0.000469172
ENSG00000120437	ACAT2	NA	0.0175425	0.941545	LoF/LoF + LoF/Functional	2	0.206142	0.0185411	0.990966	0	0	0	0.00306671	0	0.000939177	0	0.000684127	0	0.000790502	0	0	0	0.000390475	0	0	0	0.00169895	0	0	0	0.00146183	0	0	1	0.0226124	0	0.00249329	0	0	0	0.0013363	0	0.0110833	0	0.0149481	0	0	0	0.00971717
ENSG00000268432	NA	NA	0.0175548	1	Functional/Functional	1	0.0179006	0.0177413	0.974583	0	0	0	0	0	0.000417837	0	0	0	0	0	0.000789018	0	0	0	0	0	0	0	0	0	0	0	0	0	0.00123488	0	2.62695e-05	0	0	0	0	0	0	0	0	0	0	0	0
ENSG00000061794	MRPS35	NA	0.0175801	1	LoF/LoF	1	0.245111	0.217382	1	0	0.000445898	0	0.00119806	0	0.000417837	0	0	0	0	0	0.00146061	0	0.000390475	0	0	0	0	0	0.000379926	0	0.000356714	0	0.000124006	0	0.111068	0	0.00736903	0	0	0	0.00643615	0	0	0	0	0	0.0160061	0	0.0152591
ENSG00000081237	PTPRC	NA	0.0176262	1	Functional/Functional	2	0.211808	0.0195018	1	0	0.000445898	0	0.000431334	0	0.00129497	0	0.000482988	0	0	0	0.00306891	0	0	0	0.000138774	0	0	0	0.000379926	0	0.00612323	0	0.000496024	0	0.0567918	0	0.00542653	0	0	0	0.000986026	0	0	0	0.0322616	0	0.00688764	0	0
ENSG00000118785	SPP1	NA	0.0177195	0.942949	LoF/LoF + LoF/Functional	2	0.275761	0.0317046	1	0	0	0	0.00172472	0	0.000918901	0	0	0	0.00472189	0	0.00181183	0	0	0	0	0	0.000264236	0	0	0	0.00570304	0	0.000124006	2	0.243453	0	0.00719656	0	0.0002375	0	0.00960523	0	0	0	0	0	0	0	0
ENSG00000071189	SNX13	NA	0.0179833	1	LoF/LoF	1	0.0323257	0.0318088	1	0	0.00178359	0	0.000766815	0	0.000982064	0	0	0	0	0	0.000789018	0	0	0	0.000138774	0	0.000264236	0	0.000379926	0	5.84733e-05	0	0	0	0.00624305	0	0.000656739	0	0	0	0.000995004	0	0	1	0.017663	0	0	0	0
ENSG00000128709	HOXD9	NA	0.0181266	1	Functional/Functional	2	0.212684	0.0196522	1	0	0.000445898	0	0.0253523	0	0.00844673	0	0.000684127	0	0.0188558	0	0.00187883	0	0	0	0	0	0.00105694	0	0	0	0.00331925	0	0	0	0.0213012	0	0.000945703	0	0.0002375	0	0.0102825	0	0.0374381	2	0.0362319	0	0.0153554	0	0.00187669
ENSG00000169733	RFNG	NA	0.0181307	1	LoF/LoF	1	0.205047	0.185391	1	0	0	0	0.0107833	0	0.00442635	1	0.0148207	0	0.00711451	0	0.000789018	0	0	0	0.000138774	0	0	0	0.000379926	0	0	0	0.00248409	0	0.0265643	0	0.00444826	0	0.0002375	0	0.00616879	0	0	0	0.0136979	0	0	0	0
ENSG00000069206	ADAM7	NA	0.0182435	1	Functional/Functional	2	0.375807	0.0551853	1	0	0	0	0.00579739	0	0.0121888	0	0.00277469	0	0.00118091	0	0.0091051	0	0.00351045	0	0.00679877	0	0.0129202	0	0.00341934	0	0.000830196	0	0	0	0.0464486	0	0.028391	0	0.0002375	0	0.00765108	0	0.0171688	1	0.0815796	0	0	0	0.020992
ENSG00000184014	DENND5A	Consensus	0.0182522	0.955522	LoF/LoF + LoF/Functional	1	0.23328	0.208068	1	0	0.000445898	0	0.000766747	0	0.00917356	0	0.000684127	0	0.00177863	0	0.00824337	0	0	0	0.000554904	0	0	0	0.000379926	0	0.00210504	0	0	1	0.036759	0	0.00601378	0	0.00095	0	0.00172193	0	0	0	0.0488901	0	0.0160061	0	0
ENSG00000148308	GTF3C5	NA	0.0183644	0.990966	All	2	0.205086	0.0183644	0.990966	0	0.000445898	1	0.00172472	0	0.0152325	0	0.000684127	0	0	0	0	0	0.000390475	0	0.00495634	0	0.00105694	0	0.000379926	0	0.0026191	0	0.000496024	1	0.0928533	0	0.00977433	0	0	0	0.00331387	0	0	0	0.0471866	0	0	0	0
ENSG00000180917	CMTR2	NA	0.0184155	1	Functional/Functional	2	0.260964	0.0286685	1	0	0.000445898	0	0.000431288	0	0.00217066	0	0	0	0.00314748	0	0.00306891	0	0	0	0.000824174	0	0	0	0	0	0.00689504	0	0.000124006	0	0.0248581	0	0.00502743	0	0	0	0.00465495	0	0	1	0.0303326	0	0	0	0.000469172
ENSG00000121743	GJA3	NA	0.0184559	1	Functional/Functional	1	0.0291004	0.0286811	1	0	0.000445898	0	4.79259e-05	0	0.0019816	0	0	0	0	0	0	0	0	0	0	0	0	0	0	0	0	0	0	0	0.00413876	0	0.000351897	0	0	0	0.000109558	0	0	1	0.00917099	0	0	0	0
ENSG00000100154	TTC28	NA	0.018626	1	Functional/Functional	6	2.07716	0.0195121	1	0	0.00713436	1	0.0143471	0	0.0967828	0	0.0308248	0	0.0640306	0	0.00824337	0	0.0015619	1	0.0199834	0	0	0	0.00341934	0	0.0155544	0	0.00446421	3	0.786942	0	0.0390752	0	0	0	0.112594	0	0	0	0.362505	0	0.0525915	0	0.005264
ENSG00000119139	TJP2	NA	0.0186449	0.990966	All	3	0.552066	0.0186449	0.990966	0	0	0	0.0110306	0	0.0213031	0	0.00386136	0	0.00967586	0	0.0151183	0	0.000390475	0	0.00888151	0	0.000264236	0	0.00244177	0	0.00154968	0	0	0	0.0800996	0	0.00468629	0	0.00593275	1	0.015775	0	0.0486138	0	0.137949	0	0.00992713	0	0.005264
ENSG00000151012	SLC7A11	NA	0.0187293	0.971958	LoF/LoF + LoF/Functional	1	0.26134	0.229981	1	0	0	0	0.00119787	0	0.0143629	0	0	0	0.00177785	0	0.000789018	0	0.000390475	0	0.000824174	0	0	0	0.000379926	0	0.00389181	0	0.000124006	0	0.105432	1	0.0118317	0	0.0002375	0	0.00497014	0	0	0	0.0443475	0	0.00992713	0	0.00253956
ENSG00000143375	CGN	NA	0.0187369	1	Functional/Functional	5	1.53041	0.0200439	1	0	0.00178359	0	0.0178785	0	0.0303847	0	0.0344955	0	0.02046	0	0.0128527	0	0.0097389	0	0.0234147	0	0.0023766	0	0.0015197	0	0.0197665	0	0.00445755	2	0.551062	0	0.0389363	0	0.0002375	1	0.0519593	0	0.0688255	1	0.165573	0	0.0214158	0	0.019389
ENSG00000163660	CCNL1	NA	0.0188128	1	Functional/Functional	1	0.0196717	0.0194795	1	0	0	0	0	0	0	0	0	0	0	0	0	0	0	0	0	0	0	0	0	0	0	0	0	0	0.00492038	0	0.000623473	0	0	0	0.000587784	0	0	0	0	0	0	0	0
ENSG00000070610	GBA2	Consensus	0.018879	0.996933	All	2	0.208149	0.018879	0.996933	0	0	0	0.00186093	0	0.00574048	0	0.00277469	0	0.00118091	0	0.00146061	0	0	0	0.000554904	0	0	0	0	0	0.00689504	0	0.000124006	2	0.0466719	0	0.00590991	0	0	0	0.00435488	0	0	0	0.0830856	0	0	0	0
ENSG00000249967	NA	NA	0.0189404	0.978087	LoF/LoF + LoF/Functional	1	0.118355	0.111619	1	0	0	0	4.79259e-05	0	0.00167106	0	0	0	0.00275513	1	0.00455852	0	0.0015619	0	0.00222038	0	0.00105694	0	0.000379926	0	0	0	0	0	0.016735	0	0.000483231	0	0	0	0.0036313	0	0	0	0.036332	0	0	0	0
ENSG00000198842	DUSP27	NA	0.0190308	1	LoF/LoF	2	0.395546	0.0603616	1	0	0	0	0.00938983	0	0.0150003	0	0	0	0.00216419	0	0	0	0.000390475	0	0.00346858	0	0.00422777	0	0.000379926	0	0.00320882	0	0.000124006	1	0.157829	0	0.0107654	0	0.00213275	0	0.0120689	0	0.00769355	1	0.122624	0	0.00688764	0	0.00948655
ENSG00000106069	CHN2	NA	0.0190778	1	LoF/LoF	1	0.0781066	0.0751342	1	0	0	0	0.000766815	0	0.000793988	0	0	0	0.00118091	0	0	0	0	0	0.000138774	0	0	0	0	0	0	0	0	0	0.00866781	0	0.00192807	0	0.0002375	0	0.00138054	0	0	0	0.00736022	0	0	0	0
ENSG00000154277	UCHL1	Discordant	0.0191685	1	Functional/Functional	1	0.0195024	0.0193134	1	0	0	0	4.79259e-05	0	0.000605913	0	0	0	0	0	0.000117427	0	0	0	0	0	0	0	0	0	0.00389181	0	0.000496024	0	0.00154823	0	0.000987275	0	0	0	0.000445159	0	0	1	0	0	0	0	0
ENSG00000005175	RPAP3	NA	0.0191905	0.978656	LoF/LoF + LoF/Functional	1	0.0731788	0.0705654	1	0	0.000445898	0	0.00172533	0	0.00367442	0	0	0	0	0	0	0	0	0	0	0	0	0	0.000379926	0	0	0	0.000124006	1	0.0268777	0	0.00227435	0	0	0	0.0013363	0	0	0	0	0	0	0	0
ENSG00000096872	IFT74	Consensus	0.0192739	1	LoF/LoF	1	0.153318	0.142143	1	0	0.000445898	0	0.0023885	0	0.00217066	0	0	0	0	0	0	0	0	0	0.000554904	0	0	0	0	0	0	0	0	1	0.0627299	0	0.000105078	0	0.0002375	0	0.00286572	0	0	0	0.0413372	0	0	0	0
ENSG00000113721	PDGFRB	NA	0.0192938	1	Functional/Functional	2	0.238498	0.0242986	1	0	0.000445898	0	0.000766815	0	0.00598737	0	0	0	0.00216419	0	0.000789018	0	0	0	0.000138774	0	0	0	0.000379926	0	0.00850166	0	0.000124006	1	0.0244719	0	0.000483245	0	0	0	0.0093534	0	0	0	0.0100764	0	0	0	0.00253956
ENSG00000198598	MMP17	NA	0.0193434	1	Functional/Functional	2	0.304471	0.0379351	1	0	0.000445898	0	0.00841496	0	0.00717569	0	0.00160911	0	0.0076667	0	0.000469707	0	0	0	0.000554904	0	0	0	0	0	0	0	0	0	0.0455214	0	0.00878579	0	0	0	0.00673344	1	0.0385256	1	0.047173	0	0.0129666	0	0.0104079
ENSG00000137494	ANKRD42	NA	0.0193788	1	All	2	0.211089	0.0193788	1	0	0	0	0.00234755	0	0.0116832	0	0	0	0.00275474	0	0.00181199	0	0	0	0.0012482	0	0.000264236	0	0.0015197	0	0.000654954	0	0.000124006	1	0.0556836	0	0.00615673	0	0	0	0.00381135	0	0	0	0.0294535	0	0	0	0.0101391
ENSG00000197629	MPEG1	NA	0.0193961	1	Functional/Functional	2	0.303525	0.0377229	1	0	0.00400539	0	0.0231757	0	0.0150088	0	0.00984203	0	0.00316201	0	0.00315411	0	0.000390475	0	0.000555095	0	0	0	0	0	0.0136131	0	0.00111556	0	0.0771327	0	0.00558311	0	0.000948813	0	0.0221194	0	0	1	0.101357	0	0	0	0
ENSG00000142408	CACNG8	NA	0.0194067	1	Functional/Functional	1	0.0201206	0.0199195	1	0	0	0	0	0	0.000229761	0	0	0	0	0	0	0	0	0	0.000824174	0	0	0	0	0	0	0	0	0	0.00263436	0	0.000105078	0	0	0	0.000368683	0	0	0	0	0	0	0	0
ENSG00000100867	DHRS2	NA	0.0194913	1	All	2	0.211747	0.0194913	1	0	0	0	0.00171965	0	0.00730241	0	0	0	0.000197625	0	0	0	0	0	0.00124858	0	0	0	0	0	0.000830196	0	0	0	0.00917168	0	0.00192758	0	0	0	0.00347376	0	0.0306817	0	0.0800934	0	0.00992713	0	0
ENSG00000117308	GALE	Consensus	0.0195831	1	Functional/Functional	2	0.263956	0.0292725	1	0	0.00607536	0	0.00401464	0	0.0168012	1	0.00582922	0	0.00118091	0	0.00751421	0	0	0	0.00346858	0	0.000264236	0	0.0015197	0	0.000356714	0	0.000496024	0	0.0775678	0	0.00593079	0	0	0	0.0176815	0	0.00769355	1	0.0598652	0	0	0	0.00600885
ENSG00000142330	CAPN10	NA	0.0196252	1	All	2	0.212527	0.0196252	1	0	0.000445898	1	0.00602314	0	0.00717499	0	0.00277496	0	0.00118091	0	0.00105653	0	0.000390475	0	0.000824174	0	0.00169895	0	0	0	0.00142045	0	0.000495777	1	0.0631764	0	0.00710178	0	0.0002375	0	0.0197358	0	0	0	0.0390459	0	0.00992713	0	0.00253956
ENSG00000185800	DMWD	NA	0.0196731	1	Functional/Functional	1	0.0216714	0.0214383	1	0	0	0	0.000431242	0	0	0	0	0	0	0	0	0	0	0	0	0	0.00169895	0	0	0	0	0	0	1	0.00562364	0	0.000105071	0	0	0	0.0024499	0	0	0	0	0	0	0	0
ENSG00000164022	AIMP1	Consensus	0.0197753	1	LoF/LoF	1	0.0726858	0.0701071	1	0	0	0	0.000766632	0	0.00467232	0	0	0	0.00118091	0	0	0	0	0	0	0	0.000264236	0	0	0	0	0	0.000496024	0	0.0200522	0	0.00128707	0	0	0	0.00320662	0	0	1	0.0161873	0	0	0	0.013232
ENSG00000174004	NRROS	Consensus	0.0197977	1	LoF/LoF	1	0.0654294	0.0633349	1	0	0	0	0.000191681	0	0.00386107	0	0	0	0	0	0.000469707	0	0	0	0.000138774	0	0	0	0	0	0.000233893	0	0.000124006	0	0.0151364	0	0.00459632	0	0.00095	0	0.00344167	0	0	0	0.0114345	0	0	0	0
ENSG00000138802	SEC24B	NA	0.0197998	1	LoF/LoF	1	0.51345	0.401572	1	0	0.000445898	0	0.00172533	0	0.0150064	0	0.00293765	0	0	0	0.00824085	0	0.0015619	0	0.00688694	0	0.000264236	0	0	0	0.00703308	0	0.00198335	1	0.151552	0	0.0114951	0	0.00095	0	0.00921553	0	0.0212527	0	0.0828061	0	0	0	0.0349368
ENSG00000103089	FA2H	Discordant	0.0198102	1	Functional/Functional	2	0.216414	0.020298	1	0	0	0	0.000431334	0	0.00150316	0	0.00273524	0	0	0	0.00181199	0	0.000390475	0	0.000824174	0	0	0	0.000379926	0	0	0	0.000124006	1	0.0113611	0	0.00557575	0	0.0002375	0	0.000388032	0	0	0	0.0316891	0	0	1	0.0157716
ENSG00000178802	MPI	Consensus	0.0198201	1	LoF/LoF + LoF/Functional	1	0.248974	0.220399	1	0	0	0	0.00975438	0	0.0239299	0	0.00124751	0	0.00275513	0	0.000469707	0	0.000390475	0	0.000138774	0	0.000264236	0	0.000379926	0	0.0020228	0	0	1	0.0439813	0	0.00342537	0	0.0002375	0	0.00273848	0	0.0178629	0	0.0434648	0	0.0214158	0	0.00460994
ENSG00000172586	CHCHD1	NA	0.0198486	1	All	1	0.0200482	0.0198486	1	0	0	0	0.000286305	0	0	0	0	0	0	0	0	0	0	0	0.000138774	0	0	0	0	0	0.000654954	0	0	0	0.000229899	0	2.62695e-05	0	0	0	0.000666506	0	0	0	0	0	0	0	0
ENSG00000099139	PCSK5	NA	0.0198789	1	Functional/Functional	3	0.717608	0.0363188	1	0	0.000445898	0	0.00841473	0	0.00980068	0	0.00868107	0	0.00177707	0	0.0371431	0	0.000390475	0	0.00499071	0	0.00105618	0	0.00244177	0	0.00444026	0	0.00309718	0	0.379617	1	0.0343082	0	0.0002375	0	0.0140255	0	0.0306817	0	0.0752277	0	0	0	0.00987394
ENSG00000188186	LAMTOR4	NA	0.0200946	1	Functional/Functional	1	0.0219103	0.021672	1	0	0	0	0.00114497	0	0	0	0	0	0	0	0	0	0	0	0.000138774	0	0	0	0	0	5.84733e-05	0	0	0	0.00165527	0	0	0	0	0	0.000109558	0	0	0	0	0	0	0	0
ENSG00000189171	S100A13	NA	0.0201107	1	LoF/LoF	1	0.0205784	0.0203681	1	0	0	0	0	0	0	0	0	0	0	0	0	0	0	0	0.000138774	0	0	0	0	0	0	0	0.000124006	0	0.000241258	0	0	0	0	0	0	0	0	0	0.00962368	0	0	0	0
ENSG00000187416	LHFPL3	NA	0.0202689	1	Functional/Functional	1	0.020857	0.020641	1	0	0	0	4.79259e-05	0	0	0	0.00181089	0	0	0	0	0	0	0	0	0	0	0	0.000379926	0	5.84733e-05	0	0	0	0.00359741	0	0.0033165	0	0	0	0.000664159	0	0	0	0.0109818	0	0	0	0
ENSG00000011454	RABGAP1	NA	0.0203187	1	LoF/LoF	1	0.0371631	0.036481	1	0	0	0	4.79259e-05	0	0.00206718	0	0.00124751	0	0	0	0	0	0	0	0.000138774	0	0.000264236	0	0.00244177	0	0.000953194	0	0	0	0.0108523	0	0.000945703	0	0	0	0.000779527	0	0	0	0.0118872	0	0	0	0.000469172
ENSG00000066427	ATXN3	NA	0.0203483	1	Functional/Functional	1	0.0216456	0.021413	1	0	0	0	0	0	0.00292254	0	0	0	0	0	0	0	0	0	0.000555095	0	0	0	0	0	0	0	0	0	0.00425928	0	0.000667131	0	0.0002375	0	0.000664159	0	0	1	0.0123398	0	0	0	0
ENSG00000100336	APOL4	NA	0.0204487	1	LoF/LoF	1	0.0209034	0.0206864	1	0	0	0	0	0	0	0	0.00984692	0	0.000197625	0	0	0	0.000390475	0	0	0	0	0	0.000379926	0	0	0	0	0	0.000216473	0	2.62695e-05	0	0	0	0	0	0	0	0	0	0	0	0
ENSG00000084754	HADHA	Consensus	0.0204555	1	All	4	1.02338	0.0204555	1	0	0	0	0.0471726	0	0.00825482	0	0.00446319	0	0.00968364	0	0.00187883	0	0	0	0.00495577	0	0.00105618	0	0.000379926	0	0.0201587	0	0.0104046	1	0.277739	0	0.0324261	0	0	0	0.0377395	0	0.0144731	2	0.320125	0	0.039597	0	0.0252465
ENSG00000167272	POP5	NA	0.0205361	1	Functional/Functional	1	0.0228416	0.0225827	1	0	0	0	0.000191704	0	0.000417837	0	0	0	0	0	0	0	0	0	0	0	0	0	0	0	0	0	0.000124006	1	0.00442755	0	2.62695e-05	0	0	0	0.000438234	0	0	0	0	0	0	0	0.017216
ENSG00000165282	PIGO	Consensus	0.020605	1	Functional/Functional	2	0.304078	0.0378469	1	0	0.00474695	0	0.00458211	0	0.025674	0	0	0	0.00275513	0	0.00315427	0	0	0	0.000555095	0	0.00422549	0	0	0	0.00689504	0	0.00111556	2	0.0939585	0	0.00591029	0	0.0002375	0	0.00824661	0	0	0	0.015056	0	0	0	0.0176852
ENSG00000093010	COMT	NA	0.020623	1	Functional/Functional	2	0.246077	0.0257396	1	0	0	0	0.00497095	0	0.00717569	0	0.00273524	0	0.00314748	0	0.00306891	0	0	0	0.00124896	0	0	0	0.000379926	0	0.000654954	0	0.00111605	1	0.0631993	0	0.00311457	0	0	0	0.00728105	1	0.0144731	0	0.0888449	0	0.0160061	0	0
ENSG00000160293	VAV2	NA	0.0206409	1	LoF/LoF	1	0.278561	0.243128	1	0	0	0	0.00114613	0	0.000166738	0	0.00273524	0	0	0	0	0	0.000390475	0	0.000138774	0	0.00422549	0	0.000379926	0	0	0	0	0	0.0649949	0	0.0120601	0	0	0	0.00616255	0	0.0246425	0	0.0752277	0	0	0	0.00253956
ENSG00000178623	GPR35	NA	0.0207237	1	Functional/Functional	1	0.0480983	0.0469599	1	0	0	0	0.00114613	0	0	0	0.0122171	0	0.00118091	0	0	0	0	0	0.000824174	0	0	0	0	0	0	0	0	0	0.0285908	0	0.000363143	0	0.0002375	0	0.00353855	0	0	1	0	0	0	0	0
ENSG00000174527	MYO1H	NA	0.0207668	1	All	6	2.10758	0.0207668	1	0	0.000445898	0	0.0261083	0	0.0350505	0	0.00772168	0	0.0204508	0	0.0104329	0	0.0140265	0	0.0242774	0	0.000264236	0	0.00949816	0	0.00612152	0	0	3	0.796137	0	0.0430102	0	0.0037905	0	0.0727667	0	0.0688025	0	0.187574	0	0.0153554	0	0.0928429
ENSG00000135317	SNX14	Consensus	0.020768	1	LoF/LoF	1	0.0728571	0.0702663	1	0	0	0	0.00119774	0	0.00292118	0	0.00160911	0	0.00118091	0	0.00181199	0	0	0	0.0034663	0	0.00422549	0	0	0	0.00212747	0	0.000124006	1	0.0166995	0	0.00153389	0	0	0	0.00182078	0	0	0	0.00962368	0	0	0	0.00174917
ENSG00000163803	PLB1	NA	0.0207859	1	Functional/Functional	3	1.06343	0.0923303	1	0	0.00401308	1	0.0845202	1	0.0515564	0	0.0232678	0	0.00966964	0	0.0155077	0	0.000390475	0	0.0115685	0	0.000264236	0	0.00606469	0	0.00925126	0	0.00248384	0	0.242993	0	0.0669601	0	0.0002375	0	0.028726	0	0.0306817	0	0.264025	0	0	0	0.037381
ENSG00000149483	TMEM138	Discordant	0.0208195	1	Functional/Functional	2	0.22548	0.021904	1	0	0	0	4.79259e-05	0	0.000982064	0	0	0	0	0	0.00146061	0	0	0	0	0	0.000264236	0	0.000379926	0	0	0	0	0	0.0029571	0	0.000623473	0	0	0	0.000166646	0	0	0	0.0417596	0	0.0190456	0	0.000469172
ENSG00000166736	HTR3A	NA	0.0208412	1	Functional/Functional	3	0.644337	0.0277215	1	0	0	0	0.0107822	0	0.0379112	0	0.0122171	0	0.0147347	0	0.00146061	0	0.00351427	0	0.00888018	0	0.00105694	0	0.0015197	0	0.000935572	0	0.000496024	0	0.0656985	1	0.00539974	0	0.0002375	0	0.0144877	0	0.0246425	2	0.151474	0	0	0	0.0412209
ENSG00000074964	ARHGEF10L	NA	0.0208627	1	Functional/Functional	2	0.25486	0.0274522	1	0	0	0	0.00119806	0	0.000666906	0	0.00273524	0	0	0	0.000789018	0	0	0	0.000555095	0	0.00237508	0	0	0	0.000356714	0	0	0	0.0661039	0	0.0105073	0	0.0002375	0	0.0301758	0	0	1	0.0607804	0	0.0153554	0	0
ENSG00000146701	MDH2	Discordant	0.0209269	1	LoF/LoF + LoF/Functional	1	0.220828	0.198146	1	0	0.000445898	0	0.0253528	0	0.00604603	0	0.0216379	0	0.00315889	0	0.000469707	0	0	0	0.00499585	0	0	0	0.0015197	0	0.0020228	0	0.000124006	1	0.0411754	0	0.00416234	0	0	0	0.00484355	0	0	0	0.0363322	0	0.0160061	0	0.009248
ENSG00000011478	QPCTL	NA	0.021133	1	LoF/LoF	1	0.367011	0.307198	1	0	0.000445898	0	0.00119787	0	0.00292259	0	0.000684127	0	0	0	0	0	0	0	0.00192495	0	0	0	0	0	0	0	0.000124006	0	0.198529	0	0.00591065	0	0	0	0.0197066	0	0.00769355	1	0.0114345	0	0.0129666	0	0.000469172
ENSG00000151304	SRFBP1	NA	0.0212552	1	Functional/Functional	1	0.0589379	0.0572347	1	0	0	0	0.000191681	0	0.00262779	0	0	0	0	0	0	0	0	0	0.00192477	0	0	0	0	0	0.00231463	0	0	1	0.0273144	0	0.00128696	0	0	0	0.00138054	0	0	0	0.00962368	0	0	0	0.000469172
ENSG00000175445	LPL	NA	0.0212754	1	LoF/LoF	1	0.171126	0.157285	1	0	0	0	0.00388182	0	0.00104211	0	0.000482988	0	0	0	0.00315427	0	0	0	0.00688694	0	0.000264236	0	0.000379926	0	0.000356714	0	0.00248409	0	0.0215167	0	0.00262689	0	0.0002375	0	0.0076514	0	0.00430376	0	0.0114345	0	0	0	0.005264
ENSG00000119943	PYROXD2	NA	0.0213218	1	LoF/LoF + LoF/Functional	2	0.501937	0.0907921	1	0	0.00401308	0	0.0520914	1	0.0771346	0	0.00277469	0	0.00983613	0	0.00306828	0	0.0062476	0	0.00499585	0	0.00105694	0	0.00341934	0	0.0292206	0	0.000124006	1	0.0912952	0	0.0325846	0	0.000948813	0	0.0106237	0	0	0	0.0895909	0	0.0129666	0	0.0205526
ENSG00000214415	GNAT3	NA	0.0213945	1	Functional/Functional	2	0.350776	0.0488627	1	0	0	0	0.00119806	0	0.000918885	0	0.00181089	0	0.00177863	0	0.00105684	0	0	0	0.00192495	0	0	0	0	0	0	0	0	0	0.024525	0	0.0139896	0	0	0	0.0102754	0	0	0	0.117532	0	0.0163407	0	0.0134667
ENSG00000165898	ISCA2	Discordant	0.021446	1	Functional/Functional	1	0.0253144	0.0249967	1	0	0	0	0	0	0	0	0	0	0	0	0	0	0	0	0	0	0	0	0	0	0	0	0	0	0.00533608	0	0	0	0	0	0.000388025	0	0	0	0	1	0.0160061	0	0
ENSG00000164169	PRMT10	NA	0.0214762	1	LoF/LoF + LoF/Functional	1	0.138579	0.129406	1	0	0.000445898	1	0.0047904	0	0.0101369	0	0	0	0.000197625	0	0.00628271	0	0	0	0	0	0.000264236	0	0	0	0	0	0.000124006	0	0.0204401	0	0.000667077	0	0	0	0.000438234	0	0	0	0.00917099	0	0.0456573	0	0.00253956
ENSG00000203985	LDLRAD1	NA	0.0215376	1	LoF/LoF	1	0.114653	0.108325	1	0	0.000445898	0	0.00388182	0	0.00217071	0	0.00181089	0	0.00472267	0	0.0155221	0	0	0	0.000138774	0	0	0	0.000379926	0	0.00212747	0	0	0	0.0107953	0	0.00263661	0	0	0	0.000587784	0	0	1	0.015056	0	0.0160061	0	0.000469172
ENSG00000137507	LRRC32	NA	0.0215593	1	LoF/LoF	1	0.0755084	0.0727281	1	0	0	0	0.000286305	0	0.00593011	0	0.0027351	0	0.000197625	0	0	0	0	0	0	0	0	0	0	0	0.000953194	0	0	0	0.00227766	0	0.00118311	0	0	0	0.0015518	0	0	0	0.0118872	0	0	0	0
ENSG00000106536	POU6F2	NA	0.0215944	1	LoF/LoF	1	0.315322	0.270446	1	0	0.000445898	1	0.00602209	0	0.00375535	0	0.00193195	0	0	0	0.000117427	0	0	0	0.000555095	0	0	0	0.0015197	0	0	0	0.000124006	0	0.0510209	0	0.000656711	0	0	0	0.00265732	0	0	0	0.106911	0	0.0251246	0	0.0156719
ENSG00000118137	APOA1	NA	0.0217435	1	Functional/Functional	2	0.254715	0.0274235	1	0	0	0	0.0040145	0	0.00129498	0	0	0	0	0	0.000789018	0	0	0	0	0	0.000264236	0	0	0	0	0	0.000124006	0	0.0315767	0	0.00266853	0	0.00095	0	0.00701174	0	0	2	0.0774871	0	0	0	0.009248
ENSG00000125656	CLPP	Consensus	0.0218006	1	Functional/Functional	1	0.0223137	0.0220666	1	0	0	1	0.00238891	0	0	0	0	0	0	0	0	0	0	0	0	0	0.00105694	0	0	0	0.0100918	0	0	0	0.00343429	0	0.000236426	0	0	0	0.000666506	0	0	0	0	0	0	0	0
ENSG00000163902	RPN1	NA	0.0219675	1	Functional/Functional	3	0.597573	0.0228762	1	0	0.000445898	0	0.000191704	0	0.0119234	0	0.00386136	0	0.000197625	0	0.00105684	0	0	0	0.00124896	0	0	0	0.000379926	0	0	0	0.000124006	1	0.322308	0	0.0297707	0	0	1	0.0305313	0	0	1	0.109024	0	0	0	0.013232
ENSG00000090530	LEPREL1	NA	0.0221877	1	Functional/Functional	2	0.322861	0.0421501	1	0	0	0	0.00172497	0	0.000666828	0	0.000120747	0	0.00472189	0	0.00824337	0	0.000390475	0	0.000555095	0	0	0	0	0	0.0131565	0	0.00309916	1	0.0653763	0	0.0197045	0	0	0	0.0236986	1	0.0486256	0	0.0408751	0	0	0	0.00187669
ENSG00000106524	ANKMY2	NA	0.0222436	1	LoF/LoF + LoF/Functional	1	0.132505	0.124101	1	0	0	0	0.000191681	0	0.0060098	0	0.000684127	0	0	0	0.000789018	0	0	0	0.00124858	0	0	0	0.000379926	0	0	0	0.000124006	1	0.0264507	0	0.00153399	0	0	0	0.00731432	0	0.00769355	0	0.0257996	0	0.0274762	0	0.00187669
ENSG00000116120	FARSB	Discordant	0.0222785	1	LoF/LoF + LoF/Functional	1	0.270331	0.236873	1	0	0.00259643	0	0.000191704	0	0.0168024	0	0.00108672	0	0.000197625	0	0.00105684	0	0	0	0.00124896	0	0.00105694	0	0	0	0.000356714	0	0.000124006	1	0.0602922	0	0.00094567	0	0	0	0.00397868	0	0	0	0.107432	0	0.0129666	0	0
ENSG00000092931	MFSD11	NA	0.0223994	1	Functional/Functional	2	0.315752	0.0405007	1	0	0	0	0.00388182	0	0.0048008	0	0.00418166	0	0	0	0.00046955	0	0.00351427	0	0.00124896	0	0.000264236	0	0	0	0.0020228	0	0	0	0.052849	0	0.00909502	0	0	1	0.00462875	0	0.0306817	0	0.0986311	1	0.0344566	0	0
ENSG00000136819	C9orf78	NA	0.0224289	1	LoF/LoF	1	0.0585833	0.0569003	1	0	0	0	4.79259e-05	0	0.00150313	0	0	0	0.00118091	0	0.000117427	0	0	0	0.000555095	0	0	0	0	0	0.00125143	0	0.00111903	0	0.00412643	0	0.000623446	0	0	0	0.000438211	0	0	1	0.0132452	0	0	0	0
ENSG00000160161	CILP2	NA	0.0224577	1	All	3	0.593291	0.0224577	1	0	0.000445898	0	0.00238891	0	0.00204223	0	0.00160898	0	0.000197625	0	0.00046955	0	0.0015619	0	0.0067961	0	0	0	0.00151813	0	0	0	0.00111903	0	0.103606	0	0.00694372	0	0	0	0.00988228	0	0	0	0.104185	0	0	0	0.000469172
ENSG00000124275	MTRR	Consensus	0.0225123	1	LoF/LoF + LoF/Functional	1	0.168437	0.155016	1	0	0.000445898	0	0.0122687	0	0.00266781	0	0.000120747	0	0.00472267	0	0	0	0.0015619	0	0	0	0.00105694	0	0	0	0.000356714	0	0	1	0.0465807	0	0.00484212	0	0	0	0.00320701	0	0	0	0.0362319	0	0	0	0
ENSG00000188051	TMEM221	NA	0.0225602	1	Functional/Functional	1	0.05704	0.0554437	1	0	0	0	0	0	0	0	0	0	0.00316201	0	0	0	0	0	0	0	0	0	0	0	0	0	0.00248409	0	0.00681605	0	0.000105078	0	0	0	0.000166646	1	0.0144731	0	0.00736022	0	0	0	0.013232
ENSG00000145780	FEM1C	NA	0.022592	1	Functional/Functional	1	0.0234565	0.0231835	1	0	0	0	0.000191704	0	0.000542804	0	0	0	0	0	0	0	0	0	0.000824174	0	0	0	0	0	0.00052619	0	0	0	0.00131552	0	2.62695e-05	0	0.0002375	0	0.000166646	0	0	0	0	0	0.00384816	0	0.00253956
ENSG00000109472	CPE	NA	0.0226051	1	LoF/LoF	1	0.0548522	0.053375	1	0	0	0	0	0	0.000417837	0	0.000684127	0	0	0	0.000789018	0	0	0	0.000555095	0	0	0	0.000379926	0	0.000830196	0	0.000496024	0	0.00404153	0	0.00153403	0	0	0	0.00132732	0	0	1	0.0383692	0	0	0	0
ENSG00000079999	KEAP1	NA	0.0226441	1	LoF/LoF + LoF/Functional	1	0.181304	0.165819	1	0	0	0	0.000191704	0	0.000918901	0	0.000120747	0	0.000790502	0	0	0	0	0	0	0	0.000264236	0	0	0	0.0703438	0	0.00111605	1	0.0318891	0	0.00119249	0	0	0	0.00532913	0	0	0	0	0	0	0	0.00253956
ENSG00000151552	QDPR	Consensus	0.0227333	1	LoF/LoF	1	0.165142	0.152227	1	0	0.00178359	0	4.79259e-05	0	0.000939177	0	0.00418166	0	0.000197625	0	0.000789018	0	0	0	0	0	0.000264236	0	0	0	0	0	0	0	0.0187877	0	0.000420313	0	0	0	0.000388032	0	0	0	0.00962368	0	0	0	0
ENSG00000162769	FLVCR1	Consensus	0.0227445	1	LoF/LoF + LoF/Functional	1	0.272945	0.238865	1	0	0	0	0.000431288	0	0.00262796	0	0.00434349	0	0.0196318	0	0.00181199	0	0	0	0.00222038	0	0.00666989	0	0.000379926	0	0.000356714	0	0.000124006	0	0.0292322	0	0.00270674	0	0.0002375	0	0.00308001	0	0.0385256	1	0.0425793	0	0.0274762	0	0.00668033
ENSG00000147697	GSDMC	NA	0.0227502	1	LoF/LoF	1	0.033479	0.0329248	1	0	0.00474695	0	0.00172533	0	0.00598737	0	0	0	0	0	0	0	0	0	0.000138774	0	0	0	0	0	0	0	0.00248384	0	0.0043341	0	0.00094567	0	0	0	0.000246476	0	0	0	0	0	0	0	0
ENSG00000101745	ANKRD12	NA	0.0228756	1	Functional/Functional	2	0.258579	0.0281907	1	0	0	0	0.00579822	0	0.00844686	0	0.00418166	0	0.00118091	0	0.00105653	0	0	0	0.0049949	0	0.00105618	0	0.000379926	0	5.84733e-05	0	0.000124006	0	0.0844254	0	0.00611398	0	0	0	0.0076517	0	0.0171688	0	0.0367795	1	0.0344661	0	0.020992
ENSG00000144589	STK11IP	NA	0.0229537	1	LoF/LoF	1	0.117273	0.110658	1	0	0.000445898	0	0.00238882	0	0.00263119	0	0	0	0	0	0.00105621	0	0	0	0.00221981	0	0.00105618	0	0.000379926	0	0.00231463	0	0.000124006	0	0.0542245	0	0.00390246	0	0	0	0.00381094	0	0	0	0.019473	0	0	0	0.00253956
ENSG00000104695	PPP2CB	NA	0.0229654	1	LoF/LoF	1	0.0387398	0.037999	1	0	0	0	0	0	4.16846e-05	0	0	0	0	0	0	0	0	0	0	0	0	0	0	0	0	0	0	0	0.00372315	0	0	0	0	0	0	0	0	1	0.0349749	0	0	0	0
ENSG00000123737	EXOSC9	Consensus	0.0229897	1	Functional/Functional	2	0.284343	0.0335209	1	0	0.00178359	0	0.00306623	0	0.00198172	0	0.0299696	0	0.0126305	0	0.00306859	0	0	0	0.00330234	0	0.00169895	0	0	0	0	0	0.000124006	0	0.0351762	0	0.00402908	0	0.0002375	0	0.00221815	0	0	1	0.0423072	0	0	0	0
ENSG00000186081	KRT5	NA	0.0230004	1	LoF/LoF	1	0.138302	0.129164	1	0	0	0	0.00119815	0	0.0026677	0	0.00301868	0	0.000197625	0	0.000789018	0	0.000390475	0	0.00124896	0	0	0	0.000379926	0	0	0	0.000496024	0	0.0217172	0	0.00119249	0	0.0002375	0	0.0117161	1	0.0212527	0	0.0239979	0	0	0	0.00972994
ENSG00000108474	PIGL	Consensus	0.0230197	1	LoF/LoF + LoF/Functional	2	0.287883	0.0342818	1	0	0	0	0.00238863	0	0.00467264	0	0.00772781	0	0	0	0.00293315	0	0.000390475	0	0	0	0.000264236	0	0	0	0	0	0	2	0.0401242	0	0.00613731	0	0	0	0.00329	0	0	0	0.0721034	0	0	0	0.0434412
ENSG00000116641	DOCK7	Consensus	0.0230845	1	LoF/LoF	2	0.42526	0.0684503	1	0	0	0	0.00171965	0	0.00825482	1	0.0249231	0	0	0	0.00105653	0	0	0	0.00222038	0	0.00105694	0	0	0	0.00142045	0	0	0	0.127231	0	0.00737011	0	0.0002375	0	0.0146216	0	0	1	0.0623638	0	0	0	0.010141
ENSG00000032444	PNPLA6	Consensus	0.0231813	1	Functional/Functional	2	0.298868	0.0366851	1	0	0.000445898	0	0.00238882	0	0.00262804	0	0.000684127	0	0	0	0.00422658	0	0.000390475	0	0.00192495	0	0.000264236	0	0.000379926	0	0.0020228	0	0.000496024	0	0.0841268	0	0.00613602	0	0	1	0.0168285	0	0	0	0.0404025	0	0	0	0.00253956
ENSG00000176742	OR51V1	NA	0.0232223	1	LoF/LoF	1	0.0976156	0.0930025	1	0	0.00401308	0	0.00315379	0	0.00825101	0	0	0	0.00177863	0	0	0	0	0	0	0	0	0	0	0	0	0	0	0	0.0109377	0	0.000623459	0	0	0	0.00543307	0	0	0	0.0114345	0	0	0	0.00253956
ENSG00000171302	CANT1	Consensus	0.0234351	1	LoF/LoF	2	0.561951	0.109538	1	0	0.000445898	0	0.00939122	0	0.0303782	0	0.00771696	0	0.000790502	0	0.00575392	0	0.0015619	0	0.00346858	0	0.000264236	0	0.0034162	0	0.000356714	0	0	0	0.105501	0	0.0130661	0	0	0	0.0246498	0	0	1	0.141185	0	0.0160061	0	0.00699669
ENSG00000145888	GLRA1	Consensus	0.0234713	1	Functional/Functional	2	0.254397	0.0273607	1	0	0	1	0.003882	1	0.0143631	0	0.00124751	0	0.00118091	0	0.00306891	0	0	0	0.000555095	0	0	0	0.000379926	0	0.00331936	0	0.000124006	0	0.053871	0	0.00212783	0	0.0002375	0	0.00957636	0	0	0	0.0638365	0	0.0274762	0	0.00187669
ENSG00000105447	GRWD1	NA	0.0235342	1	Functional/Functional	2	0.303208	0.0376519	1	0	0	0	0.00234837	0	0.00417044	0	0.000120747	0	0.00471976	0	0.00824258	0	0.000390475	0	0.00192477	0	0	0	0	0	0.0220513	0	0.00198212	1	0.0366273	0	0.0122018	0	0	0	0.0208245	0	0	0	0.0452734	0	0.0274762	0	0
ENSG00000130669	PAK4	NA	0.0236026	1	Functional/Functional	2	0.267774	0.0300506	1	0	0.000445898	0	0.000766815	0	0.00488258	0	0.00181089	0	0	0	0.00709303	0	0.000390475	0	0.00330196	0	0	0	0	0	0	0	0.000124006	2	0.10403	0	0.0067249	0	0.00095	0	0.00535267	0	0.00769355	0	0.0665466	0	0	0	0.00780356
ENSG00000160226	C21orf2	Consensus	0.0237043	1	LoF/LoF	1	0.0965706	0.0920542	1	0	0	0	0.000668348	0	0.00198179	0	0.00771764	0	0.000197625	0	0	0	0	0	0	0	0	0	0	0	0	0	0	0	0.0216441	0	0.0015337	0	0	1	0.000779458	0	0	0	0.0146033	0	0	0	0.00187669
ENSG00000150995	ITPR1	Consensus	0.0238332	1	Functional/Functional	2	0.277125	0.0319907	1	0	0.000445898	0	0.00602332	0	0.0107968	0	0.000684127	0	0.00118091	0	0.00293504	0	0.000390475	0	0.00346934	0	0.000264236	0	0.000379926	0	0	0	0	0	0.101313	0	0.00808897	0	0	0	0.00561262	0	0	1	0.0268342	0	0.00688764	0	0.00460994
ENSG00000164574	GALNT10	NA	0.0241145	1	LoF/LoF + LoF/Functional	1	0.330963	0.281768	1	0	0.000445898	0	0.00306726	0	0.00386113	0	0.00124751	0	0	0	0.000789018	0	0	0	0.00222038	0	0.000264236	0	0.0015197	0	0.000654954	0	0	1	0.122156	0	0.016663	0	0.0002375	0	0.0123068	0	0.0441945	0	0.0481153	0	0	0	0
ENSG00000104835	SARS2	Consensus	0.0241907	1	All	2	0.237923	0.0241907	1	0	0.000445898	0	0.00809921	1	0.00206721	0	0.00498749	0	0.00216419	0	0.0021322	0	0	0	0.00330234	0	0	0	0.000379926	0	0.0349686	0	0	1	0.0683284	0	0.0041067	0	0.0002375	0	0.0059831	0	0	0	0.0322616	0	0	0	0
ENSG00000126653	NSRP1	Consensus	0.0244026	1	LoF/LoF	1	0.0374908	0.0367967	1	0	0	0	0.000668325	0	0.00129498	0	0	0	0	0	0	0	0	0	0.000555095	0	0	0	0	0	0	0	0	0	0.00618046	0	0.00154844	0	0	0	0.000305902	0	0	0	0.0127925	0	0	0	0
ENSG00000137547	MRPL15	NA	0.0245253	1	Functional/Functional	2	0.32287	0.0421522	1	0	0	0	0.000191681	0	0.00980104	0	0	0	0.000197625	0	0.00306859	0	0.0015619	0	0	0	0.000264236	0	0	0	0	0	0.00111903	0	0.0489304	0	0.00243642	0	0	0	0.00134194	0	0	0	0.0548934	0	0	1	0.00875071
ENSG00000198663	C6orf89	NA	0.0245295	1	Functional/Functional	1	0.183145	0.167352	1	0	0	0	0.000191704	0	0.00292118	0	0	0	0	0	0	0	0	0	0	0	0	0	0.000379926	0	0	0	0	1	0.0244461	0	0.00164393	0	0.00095	0	0.0023158	0	0	0	0.0230929	0	0.0129666	0	0
ENSG00000147434	CHRNA6	NA	0.0245351	1	Functional/Functional	2	0.284217	0.0334941	1	0	0.00607536	0	0.000191704	0	0.00825355	0	0.00160911	0	0.000197625	0	0.00306891	0	0.000390475	0	0.00330234	0	0	0	0	1	0.026745	0	0.00248409	0	0.0391701	0	0.00218981	0	0	0	0.00308025	0	0.0374323	0	0.0515791	0	0.0190456	1	0.0531827
ENSG00000162923	WDR26	NA	0.024543	1	LoF/LoF	1	0.275227	0.240601	1	0	0	0	0.00100144	0	0	0	0	0	0	0	0	0	0	0	0.000138774	0	0	0	0.000379926	0	0	0	0	0	0.00866894	0	0.000621207	0	0	0	0.000450851	0	0	0	0.0555518	0	0	0	0
ENSG00000169554	ZEB2	NA	0.0245516	1	All	1	0.024858	0.0245516	1	0	0.000445898	0	0.000431334	0	0.000793988	0	0	0	0	0	0	0	0	0	0	0	0	0	0	0	0	0	0	1	0.00492848	0	0	0	0	0	0.000166646	0	0	0	0.00917099	0	0	0	0
ENSG00000185585	OLFML2A	NA	0.024563	1	Functional/Functional	4	1.18479	0.0324647	1	0	0	0	0.0138506	0	0.0374928	0	0.00446292	0	0.00275513	0	0.00575392	0	0.0015619	0	0.00346934	0	0.00659678	0	0.00957926	0	0	0	0.000496024	1	0.419585	0	0.0336778	0	0.00095	0	0.0161175	0	0	1	0.192575	0	0	0	0.000469172
ENSG00000255730	NA	NA	0.0246485	1	LoF/LoF	1	0.409909	0.336289	1	0	0	0	0.00479116	0	0.0105071	0	0.00277441	0	0.00118091	0	0.00449655	0	0	0	0.00909414	0	0.000264236	0	0.0034162	0	0.0219447	0	0.000496024	1	0.134959	0	0.00262695	0	0.0002375	0	0.0106185	0	0.0171627	0	0.107256	0	0	0	0.005264
ENSG00000139631	CSAD	NA	0.024656	1	All	3	0.615323	0.024656	1	0	0.00178359	0	0.0122628	0	0.0201663	0	0.000684127	0	0.000197625	0	0.00628177	0	0.000390475	0	0.00221886	0	0	0	0.000379926	0	0.00142045	0	0.000124006	0	0.0530386	0	0.00600192	0	0.00095	0	0.0125251	0	0.0441945	1	0.147296	1	0.0344661	0	0.0111288
ENSG00000110169	HPX	NA	0.0246936	1	Functional/Functional	2	0.306463	0.0383835	1	0	0	0	0.00315329	0	0.00292118	0	0	0	0.00275513	0	0.00306891	0	0.000390475	0	0.000138774	0	0.000264236	0	0	0	0	0	0.000124006	0	0.0432224	0	0.00309236	0	0.000948813	1	0.0150464	0	0	1	0.0800966	0	0	0	0
ENSG00000127948	POR	Discordant	0.0247325	1	Functional/Functional	5	1.77952	0.0349445	1	0	0.000445898	0	0.0385541	0	0.0431259	0	0.0344955	0	0.0160077	0	0.00293567	0	0.00976187	0	0.0234527	0	0.00422777	0	0.0015197	0	0.00911702	0	0.00198212	3	0.639331	0	0.0730715	0	0.0002375	0	0.0739757	0	0.0171688	1	0.306971	0	0.039597	0	0.0228687
ENSG00000106331	PAX4	NA	0.0247394	1	LoF/LoF + LoF/Functional	1	0.644388	0.475016	1	0	0.000445898	0	0.00579904	0	0.010137	0	0.00124751	0	0.00118091	0	0.00187883	0	0.0015619	0	0.00330234	0	0.0180589	0	0.0015197	0	0	0	0.000124006	1	0.230741	0	0.0218274	0	0.0002375	0	0.00843758	0	0.0110833	0	0.0946285	0	0.0160061	0	0.0314676
ENSG00000139193	CD27	NA	0.0247464	1	Functional/Functional	1	0.0314295	0.0309408	1	0	0	0	0.000431334	0	0.00141883	0	0	0	0	0	0.00315427	0	0	0	0	0	0	0	0	0	0.00320882	0	0.000496024	0	0.00657411	0	0.000236426	0	0	0	0.000246491	0	0	0	0.0105291	0	0	0	0.00253956
ENSG00000171448	ZBTB26	NA	0.0247751	1	Functional/Functional	1	0.0253745	0.0250553	1	0	0	0	0	0	0	0	0	0	0	0	0	0	0	0	0	0	0	0	0	1	0.0239383	0	0.000496024	0	0.000913972	0	2.62695e-05	0	0	0	0	0	0	0	0	0	0	0	0
ENSG00000158014	SLC30A2	NA	0.0250381	1	LoF/LoF + LoF/Functional	1	0.100307	0.0954404	1	0	0	0	0.00717106	0	0.00319524	0	0	0	0.00118091	0	0	0	0	0	0.000555095	0	0	0	0	0	0.00295111	0	0.000495777	1	0.0233792	0	0.00130162	0	0	0	0.00643606	0	0	0	0.0476341	0	0	0	0.00600692
ENSG00000137757	CASP5	NA	0.0250712	1	Functional/Functional	1	0.114327	0.108034	1	0	0	0	0.000766815	0	0.00467188	0	0.000120747	0	0.00216419	0	0	0	0	0	0.000555095	0	0.000264236	0	0	0	0	0	0.000124006	0	0.0268736	0	0.00402963	0	0	0	0.00422954	0	0	0	0.0114345	0	0.00384816	0	0.00253956
ENSG00000198682	PAPSS2	Consensus	0.0251746	1	Functional/Functional	3	0.705863	0.0348588	1	0	0	0	0.00306726	0	0.00506659	0	0.000482988	0	0.000197625	0	0.00105684	0	0.000390475	0	0.00222038	0	0.00422777	0	0.00151813	0	0.00473633	0	0.00607135	2	0.383533	0	0.0104705	0	0	0	0.0245644	0	0	0	0.0345592	0	0	0	0.0314676
ENSG00000167778	SPRYD3	NA	0.025212	1	Functional/Functional	1	0.0262673	0.0259253	1	0	0	0	4.79259e-05	0	0	0	0.000684127	0	0	0	0	0	0	0	0	0	0	0	0	0	0	0	0	0	0.00178173	0	2.62695e-05	0	0	0	0	0	0	0	0	0	0	0	0
ENSG00000064489	MEF2BNB-MEF2B	NA	0.0252602	1	LoF/LoF	1	0.0978111	0.0931798	1	0	0	0	0.000668348	0	0.000666953	0	0	0	0.000790502	0	0.000117427	0	0.000390475	0	0.000555095	0	0	0	0.0015197	0	0	0	0	0	0.0100117	0	0.000945703	0	0	0	2.73896e-05	0	0	0	0	0	0	0	0
ENSG00000146151	HMGCLL1	NA	0.0252687	1	All	2	0.24362	0.0252687	1	0	0	0	0.0138492	0	0.0283934	0	0.000482988	0	0.00472189	0	0.0045593	0	0	0	0.00221981	0	0.00105694	0	0	0	0.000233858	0	0.000124006	0	0.0261219	0	0.00212778	0	0.00095	0	0.00858738	0	0	1	0.0435962	0	0	0	0.00600885
ENSG00000163508	EOMES	NA	0.0253936	1	LoF/LoF	1	0.155953	0.1444	1	0	0	0	0.00171965	0	0.000918901	0	0.000120747	0	0.000197625	0	0.0062846	0	0	0	0	0	0	0	0.000379926	0	0.000830196	0	0	0	0.0351779	0	0.00243653	0	0	0	0.00231602	0	0.0144731	0	0.00736022	0	0	0	0
ENSG00000085999	RAD54L	NA	0.0254955	1	Functional/Functional	3	0.912262	0.0648911	1	0	0.00400924	0	0.0155265	0	0.0121927	0	0.0027351	0	0.00118091	0	0.00751532	0	0.00975421	0	0.011578	0	0.00105618	0	0.0015197	0	5.84733e-05	0	0.00111507	1	0.210377	0	0.00850913	0	0.00213512	0	0.0171368	0	0	0	0.147504	0	0.0160061	0	0.0151087
ENSG00000267534	S1PR2	NA	0.0255651	1	LoF/LoF	1	0.0632453	0.0612868	1	0	0	0	0.000191681	0	0	0	0	0	0.000197625	0	0	0	0	0	0.000138774	0	0	0	0	0	0	0	0	0	0.00663266	0	0.000363143	0	0	0	0.00155182	0	0	1	0	0	0	0	0
ENSG00000105612	DNASE2	NA	0.0256008	1	Functional/Functional	2	0.25024	0.0265458	1	0	0	0	0	0	0.00292247	0	0.000120747	0	0	0	0	0	0	0	0.000138774	0	0	0	0	0	0	0	0.000124006	0	0.00404918	0	0.00101301	0	0.0002375	0	0.00432581	0	0.0178629	1	0.0576446	0	0	0	0.00600885
ENSG00000167625	ZNF526	NA	0.0256609	1	LoF/LoF	1	0.0367165	0.0360507	1	0	0	0	0.000191704	0	0.000417837	0	0	0	0	0	0	0	0	0	0.00192495	0	0	0	0	0	0	0	0	1	0.00622384	0	2.62695e-05	0	0	0	0	0	0.00430376	0	0	0	0	0	0
ENSG00000139324	TMTC3	Consensus	0.0257122	1	LoF/LoF + LoF/Functional	1	0.114087	0.107819	1	0	0.000445898	0	0.000766747	0	0.00217066	0	0.000684127	0	0	0	0.0021322	0	0	0	0.00330234	0	0	0	0.000379926	0	5.84733e-05	0	0.000495777	0	0.0234143	0	0.000420292	0	0	1	0.00172193	0	0	0	0.0499817	0	0.00992713	0	0
ENSG00000130045	NXNL2	NA	0.0257344	1	Functional/Functional	1	0.0270884	0.0267248	1	0	0	0	0.00186088	0	0.000542819	0	0	0	0	0	0.000469707	0	0	0	0	0	0	0	0	0	0	0	0	0	0.00194607	0	0	0	0	0	0.000985988	0	0	1	0.021283	0	0	0	0
ENSG00000007541	PIGQ	Discordant	0.0258215	1	Functional/Functional	2	0.277334	0.0320346	1	0	0.000445898	0	0.00267248	0	0.00480074	0	0.00277496	0	0.000197625	0	0.00105684	0	0	0	0.0131924	0	0.00169895	0	0	0	0.00184792	0	0.000496024	0	0.0867017	1	0.0110059	0	0.0002375	0	0.00643581	0	0	1	0.0404147	0	0.0456573	0	0.00780356
ENSG00000153015	CWC27	Discordant	0.0258644	1	LoF/LoF	1	0.204926	0.185292	1	0	0	0	0.00172533	0	0.00867821	0	0.00783966	0	0.00177863	0	0.00628397	0	0	0	0.000138774	0	0	0	0	0	0.000233893	0	0.000124006	0	0.04105	0	0.00270677	0	0.0002375	0	0.00286572	0	0.0246425	0	0.0164025	0	0	0	0.0140147
ENSG00000128694	OSGEPL1	NA	0.0258802	1	LoF/LoF	1	0.364033	0.305132	1	0	0	0	0.000766747	1	0.00717452	0	0.00193195	0	0.00471937	0	0.00181183	0	0	0	0	0	0	0	0	0	0.0265212	0	0.000495777	0	0.0351303	0	0.00266848	0	0	0	0.0013806	0	0	0	0.0475762	0	0.00688764	0	0.000469172
ENSG00000169432	SCN9A	Discordant	0.0259692	1	LoF/LoF + LoF/Functional	3	2.04301	0.334963	1	0	0.00713436	0	0.0669849	0	0.0427782	0	0.0173876	0	0.0129852	0	0.026421	0	0.0140571	0	0.0312142	0	0.00237812	0	0.00949816	0	0.0136166	0	0.00310015	2	1.04844	0	0.0429288	0	0.00095	0	0.057201	0	0	0	0.190968	0	0.00384816	0	0.0351053
ENSG00000170777	TPD52L3	NA	0.0260262	1	Functional/Functional	1	0.0374063	0.0367153	1	0	0.000445898	0	0.00114497	0	0.000375161	0	0	0	0	0	0.00046955	0	0	0	0	0	0	0	0	0	0.0020228	0	0	0	0.0013414	0	0.000155318	0	0	0	2.73896e-05	0	0	1	0.0239979	0	0	0	0
ENSG00000062282	DGAT2	NA	0.0260401	1	All	3	0.62865	0.0260401	1	0	0	0	0.00497095	0	0.0217676	0	0.0591009	1	0.0238426	0	0.00455852	0	0.000390475	0	0.000824174	0	0.000264236	0	0	0	0	0	0.000124006	1	0.246781	0	0.00977342	0	0.000948813	0	0.0432409	0	0	1	0.0488898	0	0.00080867	0	0
ENSG00000104626	ERI1	NA	0.0260742	1	LoF/LoF	1	0.0493378	0.0481405	1	0	0	0	0.000191681	0	0.00141883	0	0.00160898	0	0.0076667	0	0.000789018	0	0	0	0.00330234	0	0	0	0	0	0	0	0	0	0.00794654	0	0.00128687	0	0.0002375	0	0.00100545	0	0	1	0.0158531	0	0	0	0
ENSG00000165140	FBP1	Consensus	0.0260808	1	LoF/LoF + LoF/Functional	2	0.295478	0.0359367	1	0	0	0	0.00267248	0	0.00467254	0	0	0	0.000790113	0	0.00187883	0	0.000390475	1	0.00330234	0	0.000264236	0	0.000379926	0	0.00231463	0	0.000124006	1	0.101596	0	0.00615747	0	0	0	0.0028659	0	0	0	0.026834	0	0.0153554	0	0.0178419
ENSG00000118523	CTGF	NA	0.0262807	1	LoF/LoF	1	0.109347	0.103581	1	0	0.000445898	0	0.00119815	0	0.000939177	0	0	0	0	0	0	0	0	0	0.000138774	0	0.000264236	0	0.000379926	0	0	0	0.000124006	0	0.00335053	0	0.000363136	0	0	0	0.00609575	1	0.0239252	0	0.0330394	0	0	0	0
ENSG00000064601	CTSA	Consensus	0.0262954	1	LoF/LoF	1	0.161139	0.148827	1	0	0	0	0.00479186	0	0.00467264	0	0.00273524	0	0	0	0.000789018	0	0.0015619	0	0.0112407	0	0	0	0	0	0	0	0.00111605	0	0.0369854	0	0.00402956	0	0	0	0.000985988	0	0.0178629	0	0.0448327	0	0	0	0
ENSG00000175581	MRPL48	NA	0.0263523	1	Functional/Functional	1	0.0286305	0.0282245	1	0	0	0	0.00238891	0	0	0	0	0	0	0	0	0	0	0	0.00192495	0	0	0	0	0	0	0	0	0	0.00479869	0	0.000284367	0	0	0	0.0015518	0	0	0	0	0	0	0	0
ENSG00000100150	DEPDC5	NA	0.0264948	1	LoF/LoF + LoF/Functional	1	0.127762	0.119937	1	0	0	0	0.000668348	0	0.000542819	0	0.00124751	0	0.000790502	0	0	0	0.000390475	0	0.000138774	0	0.000264236	0	0.00341306	0	0.00451125	0	0.000124006	1	0.0229883	0	0.00545133	0	0	0	0.00349086	0	0	0	0.0470815	0	0	0	0
ENSG00000132153	DHX30	NA	0.026557	1	Functional/Functional	1	0.0271418	0.0267768	1	0	0	0	0.000524684	0	0.00319524	0	0	1	0.00471976	0	0	0	0	0	0	0	0	0	0	0	0	0	0.000124006	0	0.00586768	0	0.000155318	0	0	0	0.00149946	0	0	0	0	0	0	0	0
ENSG00000176406	RIMS2	Discordant	0.0267455	1	LoF/LoF	2	0.575639	0.113947	1	0	0	0	0.00388182	0	0.00704469	0	0.00301813	0	0.000197625	0	0.0062846	0	0.000390475	0	0.000554904	0	0.00422549	0	0.00244177	0	0.00210448	0	0.00409517	0	0.0587004	0	0.00212783	0	0.0002375	0	0.0092343	0	0.0183257	0	0.110973	0	0.0129666	0	0.10588
ENSG00000162129	CLPB	Consensus	0.0267655	1	LoF/LoF	3	0.72974	0.0378594	1	0	0.00401308	0	0.0566472	0	0.0216813	0	0.0241062	0	0.00494063	0	0.00306859	0	0.000390475	0	0.0143384	0	0	0	0.000379926	0	0.00451125	0	0.00198335	2	0.305469	0	0.033459	0	0	0	0.0195807	0	0.0178629	0	0.0239979	0	0.00080867	0	0
ENSG00000101577	LPIN2	Discordant	0.0268177	1	Functional/Functional	2	0.280704	0.0327458	1	0	0.000445898	0	0.00119806	0	0.00600241	0	0.00108672	0	0.000197625	0	0.000789018	0	0.0015619	0	0.00688618	0	0.000264236	0	0.000379926	0	5.84733e-05	0	0.00111556	1	0.106943	0	0.0232216	0	0	0	0.0123041	0	0	0	0.0281911	0	0	0	0.00128
ENSG00000125247	TMTC4	NA	0.0269214	1	Functional/Functional	2	0.275058	0.0315576	1	0	0.00178359	0	0.00479186	0	0.00792347	0	0.00446319	0	0.000197625	0	0.00105684	0	0	0	0.00124896	0	0	0	0.000379926	0	0.000830196	0	0.000124006	1	0.0611066	0	0.0019683	0	0	0	0.00677735	0	0.0306817	0	0.0833185	0	0	0	0.000469172
ENSG00000158470	B4GALT5	NA	0.0269327	1	Functional/Functional	1	0.0402434	0.0394444	1	0	0	0	4.79259e-05	0	0	0	0.000120747	0	0	0	0	0	0	0	0.000138774	0	0	0	0	0	0	0	0	0	0.000355422	0	0.000273088	0	0	0	0.000438211	0	0	1	0.0249028	0	0	0	0
ENSG00000060688	SNRNP40	NA	0.0269394	1	Functional/Functional	1	0.0333806	0.0328297	1	0	0	0	0.000191681	0	0.00367435	0	0	0	0	0	0.000469707	0	0	0	0	0	0.00105694	0	0	0	0	0	0	1	0.0110997	0	0	0	0	0	0.000388032	0	0	0	0	0	0	0	0
ENSG00000203859	HSD3B2	NA	0.027233	1	Functional/Functional	1	0.0382352	0.0375134	1	0	0	0	0.00119787	0	4.16846e-05	0	0.00446319	0	0	0	0.00146061	0	0.000390475	0	0	0	0.000264236	0	0	0	5.84733e-05	0	0	1	0.0147022	0	0.000420292	0	0	0	0.000587769	0	0	0	0	0	0	0	0.005264
ENSG00000130299	GTPBP3	Consensus	0.027324	1	LoF/LoF + LoF/Functional	1	0.272574	0.238583	1	0	0	0	0.00458236	0	0.000666906	0	0.014828	0	0.000197625	0	0.000117427	0	0.0015619	0	0.000555095	0	0.000264236	0	0	0	0.00125143	0	0.00248384	0	0.0386685	1	0.0051177	0	0	0	0.00381176	0	0	0	0.0149481	0	0.0611102	0	0.00253956
ENSG00000109943	CRTAM	NA	0.027361	1	Functional/Functional	1	0.032742	0.0322117	1	0	0.000445898	0	0.00119806	0	0.00292146	0	0	1	0.00708351	0	0.00146061	0	0	0	0	0	0	0	0	0	0	0	0.000124006	0	0.00597122	0	0.00232644	0	0	0	0.00102594	0	0	0	0	0	0	0	0
ENSG00000126107	HECTD3	NA	0.0274266	1	Functional/Functional	2	0.26996	0.0304998	1	0	0.000445898	0	0.00234837	0	0.00198172	0	0.00124751	0	0.0129852	0	0.00187836	0	0.000390475	0	0.00495634	0	0.000264236	0	0	0	0.000935572	0	0.00111556	1	0.0664579	0	0.00697172	0	0	0	0.00204988	0	0	0	0.0155087	0	0	0	0.0308047
ENSG00000165507	C10orf10	NA	0.0275797	1	Functional/Functional	1	0.0337166	0.0331545	1	0	0	0	0.00306726	0	0.00129498	0	0.000120747	0	0.00216419	0	0.00146061	0	0	0	0	0	0	0	0	0	0	0	0	1	0.0109985	0	0.000105078	0	0	0	0.0028659	0	0	0	0.0105291	0	0	0	0
ENSG00000188580	NKAIN2	NA	0.0276054	1	Functional/Functional	1	0.0290402	0.0286226	1	0	0	0	4.79259e-05	0	0	0	0	0	0	0	0.000117427	0	0	0	0	0	0	0	0	0	0.000953194	0	0.000496024	0	0.00420845	0	2.62695e-05	0	0	0	0	0	0	0	0.0132452	0	0	0	0.00253956
ENSG00000165970	SLC6A5	Consensus	0.027614	1	All	3	0.64335	0.027614	1	0	0.00713436	0	0.00234823	0	0.0329959	0	0.00418166	0	0.00494063	0	0.000469707	0	0	0	0.00222038	0	0.00951249	0	0.000379926	0	0.0119873	0	0.00111605	2	0.275335	0	0.0217067	0	0.0002375	0	0.027047	0	0.0144731	0	0.0977473	0	0	0	0.00750092
ENSG00000130921	C12orf65	Consensus	0.0276823	1	LoF/LoF	1	0.0577248	0.0560903	1	0	0	0	0.000191681	0	0	0	0	0	0	0	0	0	0.000390475	0	0	0	0.000264236	0	0	0	0.000654954	0	0.000124006	0	0.0134377	0	0.000936254	0	0	0	0.00102594	0	0	0	0.015056	0	0	0	0
ENSG00000126522	ASL	Consensus	0.0277906	1	LoF/LoF + LoF/Functional	1	0.210141	0.18953	1	0	0	0	0.00234837	0	0.00204254	0	0.000120747	0	0.000197625	0	0.000469707	0	0.0015619	0	0.00499281	0	0.00666989	0	0.000379926	0	0.00850417	0	0.000124006	1	0.0993395	0	0.00443947	0	0	0	0.00673317	0	0	0	0.0230929	0	0.0190456	0	0.00174917
ENSG00000074071	MRPS34	Consensus	0.027793	1	All	2	0.256581	0.027793	1	0	0	0	0.00401418	0	0.00167106	0	0	0	0.000197625	0	0	0	0	0	0	0	0	0	0	0	0	0	0	1	0.11781	0	0.00557456	0	0.0002375	0	0.0129874	0	0.050951	0	0.0381363	0	0	0	0
ENSG00000102893	PHKB	NA	0.0278971	1	LoF/LoF + LoF/Functional	2	1.22424	0.346116	1	0	0.00178359	0	0.0332945	0	0.0306655	0	0.00418166	0	0.00177707	0	0.0104329	0	0	0	0.0112391	0	0.00105694	0	0.0015197	0	0.0513758	0	0.0150023	1	0.473077	0	0.0431128	0	0.00379644	0	0.0441393	0	0.108566	0	0.143593	0	0	0	0.0219951
ENSG00000054148	PHPT1	NA	0.0279512	1	Functional/Functional	1	0.116955	0.110375	1	0	0	0	0.000431288	0	0.000918901	0	0.00124751	0	0	0	0	0	0	0	0	0	0	0	0	0	0.00451125	0	0.000124006	0	0.00683158	0	0.000483231	0	0	1	0.00216207	0	0	0	0.0123398	0	0	0	0.00253956
ENSG00000174791	RIN1	NA	0.0280369	1	LoF/LoF	2	0.306848	0.0384704	1	0	0	0	0.0142775	0	0.0101362	0	0	0	0.000197625	0	0.000789018	0	0	0	0.000138774	0	0.00105618	0	0	0	0.0116626	0	0.00248409	0	0.0179562	0	0.00194653	0	0	0	0.0026559	0	0.0246425	2	0.0159614	0	0	0	0.0214612
ENSG00000106290	TAF6	Discordant	0.0282391	1	LoF/LoF + LoF/Functional	1	0.0863681	0.0827435	1	0	0.000445898	0	0.00357957	0	0.00262796	0	0	0	0	0	0.000117427	0	0	0	0.000138774	0	0.00456839	0	0	0	5.84733e-05	0	0	1	0.0134301	0	0.00610213	0	0	0	0.00255979	0	0	0	0.0127925	0	0.00992713	0	0
ENSG00000148204	CRB2	Consensus	0.0282912	1	Functional/Functional	4	1.15591	0.030071	1	0	0	0	0.0172906	0	0.0400896	0	0	0	0.00708003	0	0.00751153	0	0.00624185	0	0.00888151	0	0.00105694	0	0.00957616	0	0.058157	0	0.00445804	2	0.399962	0	0.0475139	0	0	0	0.0185099	0	0	1	0.176387	1	0.0525915	0	0.0117215
ENSG00000107789	MINPP1	Discordant	0.0283002	1	Functional/Functional	1	0.0424337	0.041546	1	0	0	0	0	0	0.000939145	0	0.000120747	0	0.000197625	0	0.000117427	0	0	0	0.000138774	0	0.00105618	0	0	0	0.000935572	0	0.00111605	0	0.0108573	0	0	0	0.0002375	0	0.00216215	1	0.0110833	0	0.00645483	0	0	0	0
ENSG00000153485	TMEM251	Discordant	0.0283144	1	Functional/Functional	1	0.0306295	0.0301652	1	0	0	0	0.000668348	0	0	0	0.000120747	0	0	0	0	0	0	0	0.00346934	0	0	0	0	0	0.0059301	0	0.000124006	0	0.00290315	0	0	0	0	0	0.000995004	0	0	1	0.0123398	0	0	0	0
ENSG00000176009	ASCL3	NA	0.0285982	1	LoF/LoF	1	0.212285	0.191266	1	0	0.000445898	0	0.00119815	0	0.00375543	0	0	0	0	0	0.000789018	0	0.0015619	0	0.00499585	0	0	0	0	0	0	0	0	1	0.069178	0	0.00194656	0	0	0	0.00318499	0	0	0	0.0499129	0	0	0	0.00187669
ENSG00000249319	NA	NA	0.0286081	1	LoF/LoF + LoF/Functional	1	0.114995	0.10863	1	0	0	0	0.000191704	0	0.00150064	0	0	0	0	0	0.000469707	0	0	0	0.000138774	0	0	0	0.0015197	0	0.00231463	0	0.000124006	1	0.0243051	0	0.000945703	0	0	0	0.00410389	0	0	0	0.0230929	0	0	0	0.00174917
ENSG00000167487	KLHL26	NA	0.0286396	1	LoF/LoF + LoF/Functional	1	0.15923	0.147199	1	0	0	0	0.00357966	0	0.0135007	0	0.00277441	0	0.000197625	0	0.000117427	0	0	0	0.00221981	0	0.000264236	0	0.00151813	0	0.000953194	0	0.00111903	1	0.0504003	0	0.0106272	0	0.0002375	0	0.00175288	0	0	0	0.00781291	0	0	0	0.000469172
ENSG00000125818	PSMF1	NA	0.0286534	1	LoF/LoF + LoF/Functional	1	0.469524	0.3747	1	0	0	0	0.00172522	0	0.0067566	0	0.000482988	0	0.00275513	0	0.000789018	0	0	0	0.000138774	0	0	0	0.000379926	0	0	0	0.000496024	1	0.212943	0	0.0268073	0	0.0002375	0	0.0253563	0	0	0	0.0218463	0	0	0	0
ENSG00000127533	F2RL3	NA	0.0286899	1	LoF/LoF	1	0.107879	0.102264	1	0	0.000445898	0	0.000668348	0	0.000666812	0	0	0	0	0	0.000117427	0	0.000390475	0	0.00124896	0	0.00237812	0	0.000379926	0	0	0	0	0	0.0306611	0	0.00175527	0	0	0	0.00496945	0	0	0	0.00781291	0	0	0	0
ENSG00000174579	MSL2	NA	0.0287058	1	All	1	0.0291258	0.0287058	1	0	0	0	0	0	0	0	0	0	0.00118091	0	0	0	0	0	0.000138774	0	0	0	0.000379926	0	0.0014265	0	0.000124006	0	0.00142304	0	0	0	0	0	0.000666506	0	0	0	0.0114345	0	0	0	0
ENSG00000035862	TIMP2	NA	0.028771	1	Functional/Functional	1	0.0293588	0.028932	1	0	0.000445898	0	0.00172533	0	0	0	0.000684127	0	0.000197625	0	0	0	0.000390475	0	0	0	0	0	0	0	0	0	0	0	0.00296041	0	0.000284367	0	0.0002375	0	0.000438234	0	0	0	0.0105291	0	0	0	0
ENSG00000087111	PIGS	Consensus	0.0289148	1	LoF/LoF + LoF/Functional	1	0.172505	0.158446	1	0	0.00474695	0	0.00238891	0	0.00717569	0	0	0	0.00216419	0	0.000469707	0	0	1	0.00221981	0	0	0	0	0	0.000953194	0	0.000124006	0	0.0733462	0	0.00317655	0	0	0	0.00506326	0	0	0	0	0	0	0	0.00600885
ENSG00000144136	SLC20A1	NA	0.029062	1	LoF/LoF	2	0.31895	0.0412396	1	0	0	0	0.00172533	0	0.00129498	0	0	0	0.00983768	0	0.00508097	0	0.000390475	0	0.000138774	0	0.000264236	0	0.000379926	1	0.00570283	0	0.000124006	0	0.0437872	0	0.00301616	0	0.00095	1	0.0179113	0	0	0	0.019473	0	0	0	0.00573317
ENSG00000165502	RPL36AL	NA	0.0290723	1	LoF/LoF	1	0.0336022	0.0330439	1	0	0	0	0	0	0	0	0	0	0	0	0	0	0	0	0	0	0	0	0	0	0	0	0	0	0.00502389	0	0.000105071	0	0	0	0.000246506	1	0.0246425	0	0	0	0	0	0
ENSG00000182511	FES	NA	0.0292513	1	Functional/Functional	2	0.283304	0.033299	1	0	0	0	0.00841473	0	0.0186751	0	0.000684127	0	0	0	0.00575392	0	0.000390475	0	0.00124896	0	0.00422777	0	0.000379926	0	5.84733e-05	0	0.000495777	0	0.0747962	0	0.0267658	0	0	0	0.0111273	0	0	2	0.0665466	0	0	0	0.005264
ENSG00000138162	TACC2	NA	0.0292521	1	All	2	0.263855	0.0292521	1	0	0	0	0.00306562	0	0.00825169	0	0.000120747	0	0.0129755	0	0.00306891	0	0.000390475	0	0.000138774	0	0.00105694	0	0	0	0	0	0.000124006	0	0.0476106	1	0.00615517	0	0.0002375	0	0.004627	0	0	0	0.0452734	0	0.0274762	0	0.009248
ENSG00000138303	ASCC1	Discordant	0.0293509	1	LoF/LoF	1	0.0671774	0.0649707	1	0	0.000445898	0	0.000286305	0	0.00206718	0	0	0	0.000197625	0	0.000117427	0	0.000390475	0	0.000138774	0	0	0	0	0	0	0	0	0	0.00951979	0	2.62695e-05	0	0.0002375	0	0.0020765	0	0	1	0.0285227	0	0	0	0
ENSG00000153347	FAM81B	NA	0.0293824	1	LoF/LoF	1	0.0675531	0.0653219	1	0	0	0	0.000191704	0	0.000939114	0	0.00160911	0	0	0	0.00046955	0	0	0	0.000555095	0	0	0	0.0034162	0	0	0	0	0	0.0143998	0	0.000656739	0	0	0	0.00155176	0	0	0	0	0	0	0	0.010141
ENSG00000088451	TGDS	Consensus	0.0293944	1	Functional/Functional	2	0.296916	0.0362533	1	0	0	0	0	0	0.000417837	0	0	0	0	0	0.000117427	0	0.000390475	0	0.000138774	0	0.000264236	0	0.000379926	0	0.000356714	0	0.00198335	2	0.147572	0	0.00687504	0	0	0	0.0125251	0	0	0	0.0194729	0	0	0	0.000469172
ENSG00000187790	FANCM	Discordant	0.0294078	1	LoF/LoF	2	0.774326	0.18201	1	0	0.000445898	0	0.0804927	0	0.0221581	0	0.0241047	0	0.00316201	0	0.0117327	0	0.0015619	0	0.00221886	0	0.00169895	0	0.0034162	0	0.0014265	0	0.00198187	1	0.302636	0	0.0200528	0	0	0	0.0259889	0	0	0	0.0227635	0	0.0129666	0	0.00187669
ENSG00000105197	TIMM50	Discordant	0.0294116	1	LoF/LoF + LoF/Functional	1	0.130512	0.122354	1	0	0.000445898	0	0.00234837	0	0.00598768	0	0.00615142	0	0	0	0.00709241	0	0	0	0.000824174	0	0	0	0	0	0	0	0	1	0.00933655	0	0.000105078	0	0	0	0.000109551	0	0	0	0.028845	0	0	0	0
ENSG00000104332	SFRP1	NA	0.0295588	1	Functional/Functional	1	0.0349245	0.0343216	1	0	0	0	4.79259e-05	0	0.000939177	0	0.00418166	0	0	0	0	0	0	0	0	0	0	0	0	0	0	0	0	0	0.00182532	0	0.000936288	0	0	0	0	0	0	0	0	0	0	0	0
ENSG00000092758	COL9A3	Discordant	0.0296003	1	LoF/LoF	1	1.03954	0.646384	1	0	0	0	0.0218077	0	0.0143631	0	0.0122171	0	0.00275513	0	0.00422484	0	0.0062476	0	0.0112304	0	0.00422549	0	0.00341934	0	0	0	0.00446421	0	0.470924	0	0.0258611	0	0	0	0.0330254	0	0	0	0.253218	0	0.0490779	0	0.015524
ENSG00000076984	MAP2K7	NA	0.0296087	1	Functional/Functional	1	0.0311303	0.0306508	1	0	0	0	0.000286305	0	0.000939177	0	0	0	0.000790502	0	0	0	0	0	0	0	0.000264236	0	0	0	0.000654954	0	0	0	0.00558983	0	0.000363143	0	0	0	0.000246506	0	0	0	0	0	0	0	0
ENSG00000005059	CCDC109B	NA	0.0296447	1	LoF/LoF	1	0.221144	0.198399	1	0	0	0	0.000431288	0	0.0134234	1	0.044229	0	0.00708351	0	0.00306891	0	0	0	0	0	0	0	0	0	0	0	0	0	0.0893431	0	0.0035075	0	0	0	0.0112527	0	0	0	0.0132452	0	0	0	0.00253956
ENSG00000168291	PDHB	Discordant	0.0296641	1	Functional/Functional	1	0.0307868	0.0303177	1	0	0.000445898	0	4.79259e-05	0	0.000982064	0	0	0	0	0	0.000789018	0	0	0	0	0	0	0	0	0	0	0	0	0	0.00454431	0	0.0017195	0	0	0	0.00386002	0	0	1	0.0123398	0	0	0	0
ENSG00000136492	BRIP1	Consensus	0.0298748	1	All	3	0.663701	0.0298748	1	0	0.00178359	0	0.00306671	0	0.00980068	0	0.00277441	0	0.00118091	0	0.0151151	0	0.00351045	1	0.0555058	0	0.00105694	0	0.0142626	0	0.0197786	0	0.00111605	0	0.158415	0	0.0104645	0	0	0	0.0235047	1	0.0817252	1	0.105876	0	0.0163407	0	0.0104079
ENSG00000112339	HBS1L	NA	0.0299072	1	LoF/LoF	1	0.263114	0.231346	1	0	0.000445898	0	0.00690109	0	0.000939177	0	0	0	0.000197625	0	0.00293504	0	0	0	0.00679991	0	0.00237812	0	0.0015197	0	0	0	0.000124006	1	0.0282806	0	0.00243667	0	0	0	0.0119457	0	0.0306817	0	0.0856417	0	0.0214158	0	0
ENSG00000005379	BZRAP1	NA	0.0299114	1	All	2	0.267094	0.0299114	1	0	0.000445898	0	0.00579881	0	0.00292146	0	0	0	0	0	0.00306891	0	0	0	0.000138774	0	0	0	0	0	0.0020228	0	0.000124006	0	0.0249977	0	0.0012237	0	0	0	0.000995026	0	0	0	0.0759264	1	0.00929506	0	0
ENSG00000129221	AIPL1	Consensus	0.0303269	1	LoF/LoF	2	0.324524	0.0425395	1	0	0.000445898	0	0.0030671	0	0.0216089	0	0	0	0.000790502	0	0.00105684	0	0.000390475	0	0	0	0.000264236	0	0	0	0.0156195	0	0.000495777	0	0.0908031	0	0.00557602	0	0	0	0.00677735	0	0	0	0.0850993	0	0.00688764	0	0
ENSG00000109511	ANXA10	NA	0.0304792	1	Functional/Functional	1	0.0985539	0.0938532	1	0	0	0	0.000431288	0	0.00467207	0	0.000684127	0	0	0	0.00306859	0	0.000390475	0	0.00221886	0	0.000264236	0	0.0015197	0	0	0	0	1	0.0106253	0	0.000105071	0	0.0002375	0	0.00132707	0	0	0	0.0167581	0	0	0	0
ENSG00000097021	ACOT7	NA	0.0304813	1	Functional/Functional	1	0.0321726	0.0316606	1	0	0	0	0.000668348	0	0	0	0	0	0	0	0	0	0	0	0	0	0	0	0.000379926	0	0	0	0	0	0.00531385	0	0.000105071	0	0	0	0.000246506	0	0	0	0	0	0	0	0
ENSG00000148331	ASB6	NA	0.0305174	1	LoF/LoF	1	0.162993	0.150403	1	0	0	0	0.000191681	0	0.00292127	0	0	0	0	0	0.000117427	0	0	0	0	0	0	0	0	0	0	0	0.00111903	0	0.0178409	0	0.00218981	0	0.0002375	0	0.00168302	0	0.0246425	1	0.0837677	0	0	0	0.00460994
ENSG00000186352	ANKRD37	NA	0.0305947	1	LoF/LoF	1	0.108519	0.102839	1	0	0	0	0	0	0.0079221	0	0	0	0.000197625	0	0.000789018	0	0	0	0.000555095	0	0	0	0	0	0.000356714	0	0	0	0.00187694	0	0.000363143	0	0	0	0.000438234	0	0	0	0.0344236	0	0	0	0
ENSG00000168646	AXIN2	NA	0.0305963	1	Functional/Functional	2	0.271063	0.0307274	1	0	0	0	0.000191704	0	0.00262804	0	0.000684127	0	0.00118091	0	0.00455978	0	0	0	0.00346934	0	0.000264236	1	0.00563486	0	0.000953194	0	0.000124006	0	0.0256554	0	0.000945703	0	0	0	0.00209423	0	0.0144731	0	0.108578	0	0	1	0.00460994
ENSG00000154263	ABCA10	NA	0.0307779	1	All	3	0.671602	0.0307779	1	0	0.00400539	1	0.0299011	0	0.0242802	0	0.00582922	0	0.00472267	0	0.00187836	0	0.000390475	0	0.0199347	0	0.00659223	0	0.00563486	0	0.0103449	0	0.00111605	0	0.15822	0	0.0118235	0	0	0	0.0276535	1	0.0374381	0	0.0440246	0	0.00384816	0	0.00253956
ENSG00000136861	CDK5RAP2	Consensus	0.0309109	1	All	2	0.271949	0.0309109	1	0	0.000445898	0	0.00172533	0	0.00979968	0	0.00783939	0	0.00472267	0	0.00422658	0	0	0	0	0	0.00105618	0	0	0	0.0014265	0	0.000124006	0	0.0407582	0	0.0030157	0	0.000948813	0	0.00595204	0	0	1	0.0665449	0	0	0	0.00187669
ENSG00000091527	CDV3	NA	0.031036	1	All	1	0.0315278	0.031036	1	0	0	0	0	0	0	0	0	0	0	0	0	0	0	0	0	0	0	0	0	0	0	0	0.000124006	0	0.000831779	0	0	0	0	0	0	0	0	0	0	0	0	0	0
ENSG00000188324	OR6C6	NA	0.0310634	1	LoF/LoF	1	0.0594139	0.0576834	1	0	0	0	0.000191681	0	0.000229761	0	0.000684127	0	0	0	0	0	0	0	0	0	0	0	0	0	0	0	0	0	0.00913005	0	0.000667077	0	0	0	0.000587799	0	0	1	0.0349749	0	0	0	0
ENSG00000163719	MTMR14	NA	0.0311087	1	All	2	0.272903	0.0311087	1	0	0.000445898	0	0.000286305	0	0.00506659	0	0.00124751	0	0.000197625	0	0.000469707	0	0.000390475	0	0.00330234	0	0	0	0.0015197	0	5.84733e-05	0	0.000124006	2	0.079745	0	0.0090325	0	0.000948813	0	0.0112058	0	0	0	0.0915536	0	0.0220851	0	0
ENSG00000158169	FANCC	Consensus	0.0311138	1	LoF/LoF	1	0.135391	0.126626	1	0	0	1	0.0110268	0	0.00792347	0	0.00582922	0	0.00177785	0	0.00046955	0	0.000390475	0	0.00330234	0	0	0	0.000379926	0	0.000654954	0	0	0	0.0307345	0	0.00443736	0	0.0002375	0	0.00518366	0	0	0	0	0	0.00688764	0	0
ENSG00000185238	PRMT3	NA	0.0312106	1	LoF/LoF	1	0.0849798	0.0814692	1	0	0.000445898	0	0.00119806	0	0.00217066	0	0	0	0	0	0.00105684	0	0	0	0.00124896	0	0.000264236	0	0.000379926	0	0	0	0	0	0.0134206	0	0.000105078	0	0	0	0.00172193	0	0	0	0.0230928	0	0.0214158	0	0.000469172
ENSG00000043591	ADRB1	NA	0.0316108	1	Functional/Functional	1	0.0447242	0.0437388	1	0	0	0	0.000191704	0	0	0	0	0	0	0	0	0	0	0	0.000555095	0	0	0	0.0034162	0	0	0	0.000124006	0	0.0205558	0	0.000236426	0	0	0	2.73896e-05	0	0	1	0.0109818	0	0	0	0
ENSG00000152990	GPR125	NA	0.0317063	1	LoF/LoF	1	0.25127	0.222188	1	0	0.000445898	0	0.00119806	0	0.00600258	0	0.00277469	0	0	0	0.0285054	0	0.000390475	0	0.00222038	0	0	0	0.0015197	0	0	0	0	0	0.0376166	0	0.00301616	0	0	0	0.00447083	0	0	0	0.111397	0	0	0	0
ENSG00000163114	PDHA2	NA	0.0317144	1	LoF/LoF	1	0.162639	0.150102	1	0	0.00178167	0	0.00689949	0	0.00292146	0	0.00643137	0	0.00216419	1	0.00628271	0	0	0	0.00329463	0	0	0	0	0	0.013617	0	0.00111605	0	0.0464509	0	0.00317813	0	0.0002375	0	0.0106727	0	0	0	0.0241205	0	0	0	0
ENSG00000198198	SZT2	Consensus	0.0317271	1	LoF/LoF + LoF/Functional	3	0.873147	0.0585083	1	0	0.000445898	0	0.0107793	0	0.0150037	0	0.00643096	0	0.00118091	0	0.00293567	0	0.0015619	0	0.00330234	0	0.00237812	0	0.00607882	1	0.0131547	0	0.00310015	0	0.181035	1	0.0129563	0	0.0002375	0	0.00928077	0	0.0789028	0	0.131268	0	0.0707168	0	0.00187474
ENSG00000092850	TEKT2	NA	0.0317931	1	Functional/Functional	2	0.416328	0.0659827	1	0	0.000445898	0	0.00954659	0	0.00713719	0	0	0	0.00472267	0	0.00105653	0	0	0	0.00192495	0	0.00105618	0	0	0	0.00451125	0	0.000124006	0	0.0664224	0	0.00295936	0	0.0002375	0	0.00411547	0	0.0441888	2	0.0868908	0	0	0	0.009248
ENSG00000153956	CACNA2D1	NA	0.0318698	1	Functional/Functional	1	0.0346865	0.0340918	1	0	0	0	4.79259e-05	0	0.0029214	0	0	0	0.000790113	0	0	0	0	0	0	0	0	0	0	0	0.000830196	0	0	0	0.0171824	0	0.000363143	0	0	0	0.000664159	0	0	1	0.0118872	0	0	0	0
ENSG00000113643	RARS	Consensus	0.0319054	1	Functional/Functional	2	0.317424	0.0408864	1	0	0.00401308	1	0.00690134	0	0.00604453	0	0.00124751	0	0.00472267	0	0.00315427	0	0	0	0.00124896	0	0.000264236	1	0.00607882	0	0.000356714	0	0.000124006	0	0.0370503	0	0.00316492	0	0	0	0.00650356	0	0	0	0.0688159	0	0.0190456	0	0
ENSG00000115705	TPO	Discordant	0.0319836	1	All	3	0.68196	0.0319836	1	0	0.00178167	0	0.0155229	0	0.0178202	1	0.0173701	0	0.000790502	0	0.012859	0	0.000390475	0	0.0138536	0	0.00237812	0	0.00341934	0	0.00451097	0	0.00111556	1	0.260777	0	0.0294563	0	0.0002375	0	0.0347931	0	0	0	0.104927	0	0	0	0.0446394
ENSG00000066422	ZBTB11	NA	0.0320776	1	Functional/Functional	1	0.0450208	0.0440224	1	0	0.000445898	0	0.000191681	0	0.000918901	0	0.0027351	0	0	0	0	0	0	0	0.000554904	0	0.000264236	0	0	0	0.000953194	0	0	0	0.0085489	0	0.000623459	0	0	0	0.0014231	0	0	0	0	0	0	0	0
ENSG00000113273	ARSB	Consensus	0.0320916	1	LoF/LoF	1	0.397682	0.328124	1	0	0.000445898	0	0.00119787	0	0.00844686	0	0.000482988	0	0.0076667	0	0.00105653	0	0	0	0.000555095	0	0	0	0.000379926	0	0.00212747	0	0.000496024	0	0.0894476	1	0.00783731	0	0.0002375	0	0.0123067	0	0	0	0.148647	0	0.0190456	0	0.00381956
ENSG00000159164	SV2A	NA	0.0321003	1	LoF/LoF	1	0.0892452	0.0853787	1	0	0.000445898	0	0	0	0	0	0.0109308	0	0.00275513	0	0	0	0.0015619	0	0.000138774	0	0	0	0	0	0	0	0.000124006	1	0.0259691	0	0.00273111	0	0.0002375	0	0.000246506	0	0	0	0	0	0	0	0.009248
ENSG00000101265	RASSF2	NA	0.0321192	1	Functional/Functional	1	0.0600377	0.0582709	1	0	0	0	0.000191704	0	0.00217071	0	0	0	0.00216419	0	0.00146061	0	0	0	0	0	0	0	0	0	0.000233893	0	0	0	0.0224521	0	0.00119252	0	0.0002375	0	0.00182078	0	0	1	0.0176629	0	0	0	0
ENSG00000131504	DIAPH1	Discordant	0.0321388	1	LoF/LoF	1	0.218824	0.196537	1	0	0.000445898	0	0.0030671	0	0.00488283	0	0	0	0.00708351	0	0.00181199	0	0	0	0.00124896	0	0.000264236	0	0.00151813	0	0.000654954	0	0.000496024	0	0.0518989	0	0.0231334	0	0.00095	0	0.00331387	0	0	0	0.0363322	1	0.0274762	0	0.023636
ENSG00000164111	ANXA5	NA	0.0322335	1	LoF/LoF	1	0.210302	0.189661	1	0	0.00178359	0	4.79259e-05	0	0.000939114	0	0	0	0	0	0.00306891	0	0	0	0.00192495	0	0.00666989	0	0	0	0.0026191	0	0.000496024	1	0.0560325	0	0.00311511	0	0	0	0.00331407	0	0	0	0.0525064	0	0	0	0.00460994
ENSG00000179163	FUCA1	Consensus	0.0322561	1	LoF/LoF + LoF/Functional	1	0.323869	0.276655	1	0	0.00607536	0	0.0143468	0	0.0133035	0	0.000684127	0	0.00275513	0	0.000469707	0	0.00351427	0	0.0049949	0	0.00237812	0	0.0015197	0	0.000830196	0	0.00111605	1	0.0385375	0	0.0052509	0	0.0002375	0	0.00318487	0	0.00769355	0	0.0309048	0	0	0	0
ENSG00000178385	PLEKHM3	NA	0.0322657	1	LoF/LoF + LoF/Functional	1	0.267952	0.235055	1	0	0	0	0.000191681	0	0.0196725	0	0.000684127	0	0.000790113	0	0.000117427	0	0	0	0	0	0.000264236	0	0.0015197	0	0	0	0	0	0.0185887	0	0.000667111	0	0	0	0.0129983	0	0.0374381	0	0.0833064	0	0.0335366	0	0.000469172
ENSG00000197162	ZNF785	NA	0.0323562	1	Functional/Functional	1	0.157088	0.145371	1	0	0	0	0.000668325	0	0.000542819	0	0	0	0	0	0.000789018	0	0.00283545	0	0.00124896	0	0	0	0	0	0	0	0	0	0.0117682	0	0.000945595	0	0	0	0.00167107	0	0.0441945	0	0.0369436	0	0	1	0.00253956
ENSG00000168056	LTBP3	Consensus	0.0323885	1	LoF/LoF	2	0.491022	0.0874935	1	0	0.000445898	0	0.00171958	0	0.0150109	0	0.00160898	0	0	0	0.00628397	0	0	0	0.000555095	0	0	0	0.00244177	0	0.0148666	0	0.0104046	2	0.151742	0	0.0335771	0	0	0	0.00926038	0	0	0	0.0955865	0	0	0	0
ENSG00000181619	GPR135	NA	0.0324807	1	Functional/Functional	2	0.311361	0.0394945	1	0	0.00178167	0	0.000431288	0	0.000918885	0	0	0	0	0	0.00146061	0	0.00351045	0	0.0138757	0	0.00169895	0	0.00607411	0	0.0127686	0	0.00198335	0	0.0276437	0	0.000105078	0	0.0002375	0	0.00265732	0	0	0	0.0691145	0	0	0	0.005264
ENSG00000187714	SLC18A3	Discordant	0.0326054	1	LoF/LoF + LoF/Functional	1	0.153533	0.142328	1	0	0.000445898	0	0.000431334	0	0.00567307	0	0.00277496	0	0	0	0.0197948	0	0.000390475	0	0.000138774	0	0.00105694	0	0.00341934	0	0.0156199	0	0.00111605	1	0.0228367	0	0.00119252	0	0	0	0.00231602	0	0	0	0.017663	0	0	0	0
ENSG00000175634	RPS6KB2	NA	0.0326789	1	Functional/Functional	4	1.3763	0.0510886	1	0	0.00713436	0	0.0178876	0	0.0247975	0	0.0594457	0	0.00177863	1	0.0062846	0	0.019095	0	0.0012482	0	0.0023766	0	0	0	0.0195367	0	0.00248409	1	0.627915	0	0.0562448	0	0	0	0.0260728	0	0.0212527	1	0.107227	0	0.0153506	0	0.0167392
ENSG00000112218	GPR63	NA	0.0327473	1	Functional/Functional	1	0.0424788	0.0415892	1	0	0	0	0.000766609	0	0.000918885	0	0	0	0.00275513	0	0.000469707	0	0.000390475	0	0.000138774	0	0	0	0.000379926	0	0	0	0	0	0.0036538	0	0.000667111	0	0	0	0.00138063	0	0	0	0	0	0	0	0.00668033
ENSG00000145020	AMT	Consensus	0.0329055	1	LoF/LoF	2	0.629006	0.131542	1	0	0.000445898	0	0.00186093	1	0.0192406	0	0.00273524	0	0	0	0.00724025	0	0	0	0.00124896	0	0	0	0	0	0.0407879	0	0.00111605	1	0.092693	0	0.0145346	0	0.0002375	0	0.0167536	0	0	0	0.231205	0	0.0160061	0	0.0118003
ENSG00000205138	SDHAF1	Consensus	0.0329145	1	Functional/Functional	1	0.0336236	0.0330647	1	0	0	0	0.000286305	0	0.00206721	0	0	0	0.00118091	0	0	0	0	0	0.00192495	0	0	0	0	0	0	0	0.000496024	1	0.00219447	0	0.000155318	0	0	0	0.000109558	0	0	0	0	0	0	0	0
ENSG00000166508	MCM7	NA	0.0329491	1	Functional/Functional	2	0.38581	0.0577882	1	0	0	0	0.0056809	0	0.0152345	0	0.0170698	0	0.00471937	0	0.00751153	0	0	0	0.000138774	0	0	0	0	0	0.000233893	0	0.000496024	1	0.0516101	0	0.00525025	0	0.0002375	0	0.0184042	0	0.0178629	0	0.107693	0	0	0	0.00600885
ENSG00000104320	NBN	Consensus	0.0329992	1	LoF/LoF	1	0.327073	0.278969	1	0	0.00607536	0	0.0253487	0	0.00567236	0	0	0	0	0	0.00181199	0	0.000390475	0	0.00124896	0	0.000264236	0	0	0	0.000526259	0	0	0	0.108258	1	0.0149233	0	0	0	0.00496861	0	0	0	0.0905272	0	0	0	0
ENSG00000178401	DNAJC22	NA	0.0332549	1	LoF/LoF	1	0.103954	0.0987328	1	0	0	0	0.00387972	1	0.00467207	0	0	0	0	0	0.00181199	0	0	0	0	0	0	0	0	0	0	0	0	0	0.0074028	0	0.000236412	0	0.000948813	0	0.0023158	0	0	0	0.0267127	0	0	0	0
ENSG00000163380	LMOD3	Consensus	0.0333081	1	LoF/LoF	1	0.179373	0.164206	1	0	0.00178167	0	0.00689841	0	0.00917259	0	0	0	0.00472189	0	0.00306859	0	0	0	0.000138774	0	0	0	0.00244177	0	0.00052612	0	0	0	0.0130751	0	0.00130162	0	0	0	0.00425688	0	0.0144731	0	0.0407674	0	0	0	0.00573317
ENSG00000133619	KRBA1	NA	0.0333133	1	Functional/Functional	1	0.124589	0.117141	1	0	0	0	0.00114613	0	0.000229761	0	0	0	0.00216419	0	0	0	0	0	0	0	0	0	0	0	0	0	0.000124006	0	0.00463646	0	0	0	0	0	0.00265582	0	0	0	0.0231044	0	0	0	0.013232
ENSG00000115317	HTRA2	Discordant	0.033385	1	LoF/LoF	1	0.0855956	0.0820346	1	0	0	0	0.000431334	0	0.000605913	0	0.00277496	0	0	0	0	0	0.000390475	0	0	0	0.000264236	0	0.000379926	1	0.0026191	0	0	0	0.0114545	0	0.00144003	0	0	0	0.0014231	0	0	0	0.0344236	0	0	0	0.000469172
ENSG00000120436	GPR31	NA	0.0334131	1	LoF/LoF	1	0.151723	0.140773	1	0	0.000445898	0	0.00388182	0	0.00506659	0	0	0	0.00494063	0	0.00146061	0	0	0	0.000555095	0	0.000264236	0	0	0	0.00210504	0	0	0	0.0116676	0	0.00317712	0	0.0002375	0	0.00216224	0	0	1	0.0404145	0	0	0	0.009248
ENSG00000181019	NQO1	NA	0.0335236	1	LoF/LoF	1	0.14464	0.134666	1	0	0	0	0.00234823	0	0.00292247	0	0	0	0.00314748	0	0.00181199	0	0	0	0.00495482	0	0	0	0	0	0.00689494	0	0.000124006	0	0.0158376	0	0.000542465	0	0	0	0.000994965	0	0	1	0.0499005	0	0	0	0.013232
ENSG00000135596	MICAL1	NA	0.0336403	1	All	3	0.695864	0.0336403	1	0	0.00400539	1	0.0107776	0	0.0168752	0	0.00124751	0	0.00315889	0	0.00046955	0	0	0	0.00346706	0	0	0	0	0	0.0137448	0	0.00310015	0	0.256924	0	0.0418398	0	0.00095	1	0.0389724	0	0	0	0.182194	0	0	0	0.0112709
ENSG00000140632	GLYR1	NA	0.0337397	1	Functional/Functional	1	0.0400703	0.0392781	1	0	0	0	0	1	0.00668015	0	0.00124751	0	0.000197625	0	0	0	0	0	0	0	0	0	0	0	0	0	0	0	0.00926654	0	0.000936288	0	0	0	0.00270324	0	0	0	0	0	0	0	0
ENSG00000108759	KRT32	NA	0.0337921	1	Functional/Functional	2	0.345443	0.047552	1	0	0.000445898	0	0.00401354	0	0.0168793	0	0.00277496	0	0.011005	0	0.000469707	0	0.000390475	0	0.00124896	0	0.00237812	0	0.00151813	0	0.00321537	0	0.0019841	0	0.0272397	0	0.00119252	0	0.00095	0	0.00824422	0	0.0306817	0	0.0254774	0	0.00992713	0	0
ENSG00000187193	MT1X	NA	0.0339198	1	Functional/Functional	1	0.0548354	0.053359	1	0	0	0	0	0	0	0	0.00643137	0	0.000197625	0	0	0	0	0	0	0	0	0	0	0	0	0	0	0	0.00144337	0	0.000105078	0	0	0	0	0	0	1	0.0376888	0	0	0	0.000469172
ENSG00000107625	DDX50	NA	0.0339887	1	Functional/Functional	1	0.0506824	0.0494195	1	0	0	0	4.79259e-05	0	0	0	0	0	0.000197625	0	0.000789018	0	0	0	0	0	0	0	0.000379926	0	0.0026191	0	0.00111605	0	0.00527605	0	0.000667077	0	0	0	0.00094498	0	0	0	0.0276177	0	0	1	0.00460994
ENSG00000165188	RNF183	NA	0.033989	1	Functional/Functional	1	0.0629445	0.0610044	1	0	0	0	0.00479186	0	0.00504383	0	0	0	0.000197625	0	0.000117427	0	0	0	0	0	0	0	0.000379926	0	0.00925213	0	0.00111605	0	0.0135272	0	0.000623473	0	0.0002375	0	0.0013806	0	0	1	0.0258077	0	0	0	0.000469172
ENSG00000134827	TCN1	NA	0.0340035	1	LoF/LoF	1	0.157757	0.145942	1	0	0.000445898	0	0.000431334	0	0.00730198	0	0.000684127	0	0.000197625	1	0.00723931	0	0	0	0.000555095	0	0	0	0	0	0	0	0	0	0.0122771	0	0.000870291	0	0	0	0.00133625	0	0.0280323	0	0.0127925	0	0.0190456	0	0
ENSG00000178074	C2orf69	Discordant	0.0340249	1	LoF/LoF	1	0.074128	0.0714471	1	0	0	0	0.000191704	0	0.00129498	0	0	0	0	0	0	0	0	0	0	0	0	0	0	0	0.000654954	0	0	0	0.00421383	0	2.62695e-05	0	0	0	0.000388025	0	0	0	0.0353233	0	0	0	0
ENSG00000103876	FAH	Consensus	0.034156	1	Functional/Functional	2	0.349618	0.0485768	1	0	0.000445898	0	0.0056809	0	0.0161913	0	0.0144591	0	0.0129832	0	0.0104329	0	0.000390475	0	0.00124896	0	0.000264236	0	0.0015197	0	0.0137452	0	0.000124006	0	0.0747212	0	0.00193241	0	0	0	0.00762145	0	0.0212527	0	0.0381363	0	0	1	0.0116879
ENSG00000112297	AIM1	NA	0.0343	1	LoF/LoF	3	0.981153	0.0768675	1	0	0.00713436	0	0.0586612	0	0.0107943	1	0.0308011	0	0.00316084	0	0.00105684	0	0.00351427	0	0.00888151	0	0.00660589	0	0.0015197	0	0.0156099	0	0.00309718	0	0.273891	0	0.0179874	0	0.000948813	0	0.0134408	0	0.0577074	1	0.184238	0	0	0	0.021703
ENSG00000166912	MTMR10	NA	0.0345776	1	Functional/Functional	2	0.330075	0.0438493	1	0	0	0	0.00238891	0	0.00980068	0	0.0059166	0	0.00118091	0	0.0062846	0	0	0	0.000554904	0	0	0	0.0015197	0	0.000830196	0	0.000495777	2	0.250308	0	0.00771148	0	0	0	0.0163111	0	0	0	0	0	0	0	0.011421
ENSG00000154493	C10orf90	NA	0.0345844	1	Functional/Functional	1	0.110341	0.104471	1	0	0.000445898	0	0.00119778	0	0.00150319	0	0.00446319	0	0	0	0	0	0	0	0.000554904	0	0.00422549	0	0	0	0.00374229	0	0.000495777	0	0.0102715	0	0.00035189	0	0.0002375	0	0.00265569	0	0	0	0.00917099	0	0	0	0.005264
ENSG00000128656	CHN1	NA	0.0346416	1	Functional/Functional	1	0.03858	0.0378453	1	0	0	0	4.79259e-05	0	0.00292254	0	0	0	0	0	0.000117427	0	0	0	0	0	0	0	0	0	0	0	0	0	0.00800463	0	0.00175522	0	0	0	0.00108178	0	0	0	0.0082656	0	0	0	0
ENSG00000007520	TSR3	NA	0.0347103	1	LoF/LoF	1	0.169284	0.155731	1	0	0	0	0.0031539	0	0.0116786	0	0.00643137	0	0	0	0.00105684	0	0	0	0	0	0	0	0.000379926	0	0	0	0.000124006	1	0.0422324	0	0.0041627	0	0	0	0.00555781	0	0	0	0.0322614	0	0.0129666	0	0
ENSG00000273079	GRIN2B	NA	0.0347192	1	Functional/Functional	1	0.035594	0.034968	1	0	0	0	0.000191704	0	0.000666953	0	0	0	0	0	0.0021322	0	0	0	0	0	0	0	0	0	0	0	0.000124006	0	0.00728213	0	0.000236426	0	0	0	0.000246506	0	0	0	0	0	0	0	0
ENSG00000183571	PGPEP1L	NA	0.0347839	1	Functional/Functional	1	0.0376401	0.0369405	1	0	0	0	0.00114613	0	0.000375161	0	0	0	0	0	0.000789018	0	0	0	0.00124896	0	0	0	0	0	0	0	0	0	0.00477516	0	0.000236426	0	0	0	0.000246506	0	0	0	0.00962368	0	0	0	0
ENSG00000156239	N6AMT1	NA	0.0348297	1	Functional/Functional	1	0.0368818	0.0362099	1	0	0	0	0.000766815	0	0.000605913	0	0.000120747	0	0.00316201	0	0	0	0	0	0.000138774	0	0	0	0	0	0	0	0	0	0.00116219	0	0.000236426	0	0	0	0.000388032	0	0	1	0.00917099	0	0	0	0
ENSG00000196277	GRM7	Consensus	0.0349266	1	LoF/LoF	1	0.29065	0.252222	1	0	0	0	0.00602332	0	0.00198179	0	0.00273524	0	0.00472267	0	0.00187883	0	0	0	0	0	0.000264236	0	0.000379926	0	0	0	0	0	0.0298359	0	0.0071993	0	0	0	0.00397886	0	0	1	0.129911	0	0	0	0.00460994
ENSG00000163520	FBLN2	NA	0.0351702	1	LoF/LoF + LoF/Functional	1	0.706575	0.506669	1	0	0.00401308	0	0.00497111	0	0.0168026	0	0.00273524	0	0.000790502	0	0	0	0.000390475	0	0.00495634	0	0	0	0.000379926	0	0.000830196	0	0	0	0.189895	0	0.0117873	0	0.00095	1	0.0371322	0	0.0280323	0	0.114198	0	0	0	0.009248
ENSG00000157111	TMEM171	NA	0.0352231	1	LoF/LoF	1	0.0924579	0.0883124	1	0	0.000445898	0	0.00238863	0	0.00129497	0	0.00124751	0	0	0	0	0	0.000390475	0	0	0	0	0	0	0	0	0	0.000124006	0	0.00580011	0	0.000246819	0	0	0	0.000388025	0	0	0	0.0380393	0	0	0	0.00668033
ENSG00000188991	SLC15A5	NA	0.0353487	1	LoF/LoF	1	0.124444	0.117012	1	0	0	0	0.00172472	0	0.00266681	0	0.000684127	0	0.00118091	0	0.00146061	0	0	0	0	0	0.000264236	0	0	0	0.00389181	0	0.000124006	1	0.0293647	0	0.00237411	0	0	0	0.000985988	0	0.0110833	0	0.0503735	0	0	0	0
ENSG00000159461	AMFR	NA	0.0353984	1	LoF/LoF	1	0.193052	0.175561	1	0	0	0	0.000668348	0	0	0	0	0	0.000197625	0	0.000117427	0	0.00528042	0	0	0	0	0	0.000379926	0	0.00125143	0	0	0	0.0363321	0	0.000945703	0	0	0	0.000666506	0	0.0212527	1	0.0452725	0	0	0	0
ENSG00000086506	HBQ1	NA	0.0355061	1	Functional/Functional	1	0.0400435	0.0392524	1	0	0	0	0.0026723	1	0.00601022	0	0	0	0	0	0	0	0	0	0	0	0	0	0	0	0	0	0	0	0.00844107	0	0.000870291	0	0	0	0.000664144	0	0	0	0	0	0	0	0.00253956
ENSG00000095739	BAMBI	NA	0.0355386	1	LoF/LoF	1	0.0609332	0.0591139	1	0	0.000445898	0	0.00234723	0	0.00480074	0	0.000482988	0	0	0	0.000469707	0	0	0	0.00124896	0	0.000264236	0	0.000379926	0	0.00142038	0	0	0	0.0110354	0	0.00094567	0	0.0002375	0	0.0041293	0	0	0	0	0	0.0214158	1	0
ENSG00000111319	SCNN1A	NA	0.0355519	1	Functional/Functional	2	0.428485	0.0693487	1	0	0	0	0.00388136	0	0.00506574	0	0.00181089	0	0.000197625	0	0.00963352	0	0.00155999	0	0.00222038	0	0.000264236	0	0.000379926	0	0.00202277	0	0.000124006	1	0.087101	0	0.00262695	0	0.0002375	1	0.0100806	0	0	0	0.0768307	0	0	0	0.0104079
ENSG00000138750	NUP54	Discordant	0.0355631	1	Functional/Functional	1	0.0377379	0.0370347	1	0	0	0	0.000286305	0	0.00129498	0	0.00124751	0	0	0	0	0	0	0	0	0	0	0	0	0	0	0	0	0	0.00562369	0	0.00157138	0	0	0	0	0	0	0	0	1	0.0220851	0	0.00253956
ENSG00000185658	BRWD1	NA	0.0355897	1	LoF/LoF	1	0.179049	0.163935	1	0	0.000445898	0	0.000431288	0	0.0152244	0	0	0	0.000790113	0	0.00823834	0	0.000390475	0	0.000554904	0	0.00169895	0	0.000379926	0	0.000526259	0	0.000124006	0	0.0378275	0	0.00416513	0	0	0	0.00467701	0	0	0	0.0363322	0	0	0	0.0112709
ENSG00000117543	DPH5	Discordant	0.0356133	1	LoF/LoF + LoF/Functional	1	0.0882699	0.0844862	1	0	0	0	0.000191704	0	0.000229761	0	0.00783966	0	0	0	0.00181199	0	0	0	0.000554904	0	0	0	0	0	0	0	0.000124006	0	0.0109486	0	0.000105078	0	0	1	0.00209388	0	0	0	0.016758	0	0	0	0
ENSG00000164023	SGMS2	NA	0.035614	1	Functional/Functional	1	0.0458075	0.0447742	1	0	0	0	0.000431288	0	0.00375535	0	0	0	0.00118091	0	0.00181199	0	0	0	0	0	0	0	0	0	0	0	0	1	0.0198752	0	0.000656711	0	0	0	0.000664144	0	0	0	0.0127925	0	0	0	0.00253956
ENSG00000054116	TRAPPC3	NA	0.0356411	1	All	1	0.0362917	0.0356411	1	0	0	0	0	0	0	0	0.000684127	0	0	0	0.000117427	0	0	0	0	0	0	0	0	0	0.000953194	0	0.000124006	0	0.00388934	0	0.000155318	0	0	0	0.000305902	0	0	0	0.0136979	0	0	1	0.000469172
ENSG00000117724	CENPF	Consensus	0.0357621	1	LoF/LoF + LoF/Functional	2	0.433081	0.0706356	1	0	0.000445898	0	0.00809619	0	0.00792311	0	0	0	0.00314748	0	0.00306859	0	0.0015619	0	0.000555095	0	0	0	0	0	0.00494913	0	0.000496024	2	0.273885	0	0.00785976	0	0.00095	0	0.0138814	0	0	0	0.0253817	0	0	0	0.0207232
ENSG00000145863	GABRA6	NA	0.0358289	1	LoF/LoF + LoF/Functional	1	0.378066	0.314815	1	0	0.00401308	0	0.00479239	0	0.00604589	0	0.0122171	1	0.00983613	0	0.00306891	0	0	0	0.00499585	0	0.00237812	0	0.00341934	0	0.00295125	0	0.000496024	0	0.081075	0	0.0051485	0	0	0	0.00921553	0	0.0110833	0	0.0557065	0	0.0129666	0	0.00253956
ENSG00000170962	PDGFD	NA	0.0360232	1	Functional/Functional	1	0.0378188	0.0371126	1	0	0	0	4.79259e-05	0	0.00567307	0	0.00301868	0	0	0	0.00724072	0	0	0	0.000138774	0	0	0	0	0	0	0	0.000124006	0	0.00496112	0	2.62695e-05	0	0	0	0.000664159	0	0	0	0.0123398	0	0	0	0
ENSG00000164253	WDR41	NA	0.0360357	1	Functional/Functional	3	0.919283	0.0660694	1	0	0.0071286	0	0.0253425	0	0.0202498	0	0.00418125	0	0.000790113	0	0.000469707	0	0	0	0.0012482	0	0	0	0	0	0.00494844	1	0.00111556	1	0.2602	0	0.0201257	0	0.0002375	0	0.013591	0	0	0	0.115404	0	0	0	0.00600692
ENSG00000068793	CYFIP1	NA	0.0361207	1	Functional/Functional	2	0.303513	0.0377204	1	0	0	0	0.0127204	0	0.00704469	0	0.00108672	0	0.000197625	0	0.00751532	0	0.00351427	0	0.0138774	0	0.00422777	0	0.000379926	0	0.00374204	0	0.000124006	0	0.0783518	0	0.0161184	0	0.0002375	0	0.0123205	0	0.00769355	0	0.0295787	0	0	0	0.01152
ENSG00000244242	IFITM10	NA	0.0361221	1	Functional/Functional	1	0.0992943	0.0945239	1	0	0	0	0.000191704	0	0.000918885	0	0.000120747	0	0	0	0.000789018	0	0.000390475	0	0.000824174	0	0	0	0.00244177	0	0	0	0.000495777	0	0.0072973	0	0.00171946	0	0	0	0.00241779	0	0	0	0.0230929	0	0	0	0.000469172
ENSG00000205403	CFI	NA	0.0361491	1	LoF/LoF + LoF/Functional	1	0.349325	0.294836	1	0	0	0	0.00172533	0	0.0354138	0	0.0344955	0	0.00275513	0	0.00823834	0	0	0	0.00192477	0	0	0	0.00607411	0	0.000654954	0	0.00198335	1	0.0602081	0	0.00378226	0	0.0002375	0	0.0100777	0	0	0	0.0828066	0	0.0190456	0	0
ENSG00000157330	C1orf158	NA	0.0361722	1	LoF/LoF	1	0.0446652	0.0436824	1	0	0	0	0	0	0.00129498	0	0	0	0	0	0.000789018	0	0	0	0	0	0	0	0	0	0.0197196	0	0.00111605	1	0.00282653	0	0.000236399	0	0	0	0.00134182	0	0	0	0.0127925	0	0	0	0.000469172
ENSG00000128011	LRFN1	NA	0.0364064	1	Functional/Functional	1	0.0612976	0.0594567	1	0	0	0	0.000191704	0	0	0	0	0	0	0	0.0021322	0	0	0	0	0	0.00105618	0	0	0	0	0	0	0	0.00415527	0	0.000236426	0	0.0002375	1	0.000438234	0	0	0	0.0221878	0	0	0	0.000469172
ENSG00000205726	ITSN1	NA	0.0365181	1	Functional/Functional	1	0.0432725	0.0423496	1	0	0	0	0.000431288	0	0.00263122	0	0	0	0	0	0.0045593	0	0	0	0.000138774	0	0	0	0	0	0.00231463	0	0	1	0.0144176	0	0.000483231	0	0	0	0.00221834	0	0.0144731	0	0	0	0	0	0
ENSG00000104774	MAN2B1	Consensus	0.036644	1	All	3	0.720191	0.036644	1	0	0.00178359	0	0.0155249	0	0.012758	0	0	0	0.00316201	0	0.00293504	0	0.000390475	0	0.00222038	0	0.000264236	0	0.000379926	0	0.00320875	0	0	1	0.285071	0	0.0114946	0	0.0002375	1	0.033857	0	0.0178629	0	0.141223	0	0.0220851	0	0.011684
ENSG00000177000	MTHFR	Consensus	0.0367498	1	LoF/LoF + LoF/Functional	1	0.439125	0.3554	1	0	0.00474695	0	0.00690109	0	0.0112385	0	0.000120747	0	0.00118091	0	0.000789018	0	0.000390475	0	0.00124896	0	0	0	0	0	0.000356714	0	0	1	0.0789319	0	0.00262695	0	0	0	0.011652	0	0	0	0.0258077	0	0	0	0.00714069
ENSG00000135899	SP110	NA	0.0368053	1	LoF/LoF	1	0.0779415	0.0749814	1	0	0	0	0.000668325	0	0.0029214	0	0	0	0	0	0	0	0	0	0	0	0.00105618	0	0	0	0.000233893	0	0.000496024	0	0.0200075	0	0.00122316	0	0	0	0.00138063	0	0	1	0.0376888	0	0	0	0
ENSG00000133104	SPG20	Discordant	0.0371393	1	LoF/LoF	1	0.323861	0.276649	1	0	0.000445898	0	0.000766747	1	0.0134227	0	0.00434621	0	0.000197625	0	0.000117427	0	0.000390475	0	0.000555095	0	0.000264236	0	0	0	5.84733e-05	0	0.000496024	0	0.0393363	0	0.00378195	0	0.00095	0	0.00381176	0	0	0	0.114983	0	0.0160061	0	0.000469172
ENSG00000121749	TBC1D15	NA	0.0372314	1	Functional/Functional	1	0.0406329	0.0398184	1	0	0	0	0.000431288	0	0.000939145	0	0	0	0	0	0	0	0	0	0.000824174	0	0	0	0	0	0.000356714	0	0.000496024	0	0.0060191	0	0.000105071	0	0	0	0.00168338	1	0	0	0	0	0	0	0
ENSG00000141540	TTYH2	NA	0.0372819	1	Functional/Functional	2	0.330941	0.0440548	1	0	0.000445898	0	0.0122687	0	0.0178185	0	0.0167063	0	0.00316201	0	0.00293567	0	0	0	0	0	0	1	0.00563486	0	0	0	0.000124006	0	0.0449867	0	0.00778955	0	0.00095	0	0.00365544	0	0	1	0.113187	0	0	0	0.0119892
ENSG00000187024	PTRH1	NA	0.0372849	1	LoF/LoF	1	0.0833	0.0799249	1	0	0	0	0.000766632	0	0.0112381	0	0	0	0.0147347	0	0.000469707	0	0	0	0.000138774	0	0	0	0.00244177	0	0	0	0.000124006	0	0.0104816	0	0.00144003	0	0	0	0.000246506	0	0	1	0.020378	0	0	0	0.0157716
ENSG00000100156	SLC16A8	NA	0.0373653	1	Functional/Functional	2	0.361699	0.0515874	1	0	0.00401308	1	0.0261157	0	0.0541365	0	0.00984692	0	0.00316084	0	0.00105684	0	0.00351045	0	0.00124896	0	0.000264236	0	0.00607882	0	0.00154968	0	0.00111556	0	0.0623408	1	0.0274624	0	0.00095	0	0.0228654	0	0.00769355	0	0.0634026	0	0	0	0
ENSG00000137731	FXYD2	NA	0.0374183	1	Functional/Functional	1	0.0400229	0.0392325	1	0	0	0	4.79259e-05	0	0.00206718	0	0.00181089	0	0	0	0	0	0	0	0	0	0	0	0	0	0	0	0	1	0.00302951	0	0.000236412	0	0	0	0.000438234	0	0	0	0.0167552	0	0	0	0.005264
ENSG00000100359	SGSM3	NA	0.0374855	1	LoF/LoF + LoF/Functional	1	0.680086	0.493427	1	0	0.00178359	0	0.0111893	0	0.015207	0	0.00984692	0	0.00177863	0	0.00293567	0	0	0	0.0112407	0	0.00237812	0	0.0015197	0	0.0024444	0	0.000496024	1	0.198665	0	0.0108178	0	0.00095	0	0.020915	0	0	0	0.0793785	0	0	0	0.005264
ENSG00000165801	ARHGEF40	NA	0.0377598	1	LoF/LoF	1	0.0868619	0.0831963	1	0	0	0	0.00119778	0	0.00367447	0	0.00160898	0	0.00177785	0	0.000789018	0	0.0015619	0	0.000554904	0	0.00169895	0	0	0	5.84733e-05	0	0.000496024	0	0.0181296	0	0.000420292	0	0	0	0.00401662	0	0	0	0.0135807	0	0.0129666	0	0
ENSG00000197226	TBC1D9B	NA	0.0377966	1	Functional/Functional	2	0.358521	0.0507892	1	0	0	0	0.00497095	0	0.0119222	0	0.00193195	0	0.00710207	0	0.00293504	0	0.000390475	0	0.00124858	0	0.000264236	0	0	0	0.00741952	0	0.000495777	0	0.0812634	0	0.00736953	0	0	0	0.0137324	0	0	0	0.0440244	0	0	0	0.005264
ENSG00000110436	SLC1A2	NA	0.0378822	1	Functional/Functional	1	0.0388937	0.0381471	1	0	0	0	0	0	0.00198179	0	0.000120747	0	0.000790502	0	0.00181199	0	0	0	0.000138774	0	0	0	0	0	0	0	0	0	0.0057097	0	0.000936308	0	0	0	0.000587799	0	0	0	0	0	0	0	0
ENSG00000155366	RHOC	NA	0.0380457	1	Functional/Functional	1	0.0455509	0.044529	1	0	0	0	4.79259e-05	0	0.000166723	0	0	0	0	0	0.00146061	0	0	0	0.000138774	0	0	0	0	0	0	0	0	1	0.00535781	0	2.62695e-05	0	0	0	0.000664144	0	0	0	0.0100764	0	0	0	0.00253956
ENSG00000171596	NMUR1	NA	0.0380524	1	LoF/LoF	1	0.295934	0.256164	1	0	0.00178359	0	0.00975438	0	0.0134232	0	0.00160911	0	0.0247875	0	0	0	0.0015619	0	0.00222038	0	0.00105694	0	0.000379926	0	5.84733e-05	0	0.000124006	0	0.0394608	0	0.00192807	0	0	0	0.00483442	0	0	0	0.0987924	1	0.0335319	0	0
ENSG00000011295	TTC19	Consensus	0.0380758	1	LoF/LoF	1	0.139447	0.130161	1	0	0	0	0.00171947	0	0.00467232	0	0	0	0	0	0.00046955	0	0.000390475	0	0.000555095	0	0.000264236	0	0	0	0	0	0.000124006	0	0.048518	0	0.00154847	0	0	0	0.00960854	0	0	1	0.0398476	0	0	0	0
ENSG00000100726	TELO2	Consensus	0.0380992	1	Functional/Functional	2	0.382547	0.0569346	1	0	0.00178359	0	0.0160668	0	0.0150114	0	0.00643137	0	0.000197625	0	0.000469707	0	0.00283545	0	0.0131894	0	0	0	0	0	0.0116626	0	0.000124006	2	0.0994604	0	0.00416234	0	0	0	0.0381317	0	0.0280323	0	0.0548922	0	0	0	0.00253956
ENSG00000215041	NEURL4	NA	0.0381787	1	LoF/LoF + LoF/Functional	1	0.327101	0.278989	1	0	0	0	0.00172533	0	0.00730273	0	0.00160911	0	0.00472267	0	0.00422737	0	0.0015619	0	0.00499585	0	0.000264236	0	0.000379926	0	0.0026191	0	0.000124006	1	0.0699437	0	0.00342543	0	0	0	0.00643615	0	0	0	0.0458681	0	0	0	0.023373
ENSG00000166341	DCHS1	Consensus	0.0381901	1	LoF/LoF	1	0.675	0.490844	1	0	0	0	0.0031539	0	0.00917372	0	0.0120735	0	0.0129728	0	0.00306891	0	0.0015619	0	0.00346934	0	0.000264236	0	0.0015197	0	0.00389181	0	0.000496024	0	0.127149	0	0.0107615	0	0	1	0.0278811	0	0.0110833	0	0.119093	0	0.00992713	0	0.0172786
ENSG00000197937	ZNF347	NA	0.0383042	1	LoF/LoF	1	0.114329	0.108036	1	0	0	0	4.79259e-05	0	0	0	0	0	0.000197625	0	0.000469707	0	0	0	0	0	0.000264236	0	0	0	0.000356714	0	0	0	0.00878058	0	2.62695e-05	0	0	0	0.000684618	0	0	0	0.0105291	0	0	0	0
ENSG00000170807	LMOD2	NA	0.0383631	1	LoF/LoF	1	0.224836	0.201353	1	0	0.00178167	0	0.000431334	1	0.00717532	0	0.00498749	0	0	0	0.000469707	0	0	0	0.00330234	0	0.00169895	0	0	0	0.00320882	0	0	0	0.0137324	0	0.000623446	0	0	0	0.00068474	0	0	0	0.0652659	0	0.0274762	0	0
ENSG00000108176	DNAJC12	Consensus	0.0384181	1	LoF/LoF	1	0.0454822	0.0444634	1	0	0	0	4.79259e-05	0	0.00574048	0	0.000684127	0	0	0	0.00724072	0	0	0	0.000138774	0	0	0	0	0	0	0	0	0	0.00611383	0	0.000656657	0	0	0	0.00265569	0	0	0	0	0	0	0	0.00460994
ENSG00000006432	MAP3K9	NA	0.0384855	1	LoF/LoF + LoF/Functional	2	0.511743	0.093786	1	0	0.00178359	0	0.00579881	0	0.0213033	0	0.00277496	0	0.00177863	0	0.00306891	0	0.00351427	0	0.00124896	0	0.00666838	0	0.0015197	0	0.00231456	0	0.00111605	0	0.103288	0	0.0124603	0	0.00095	0	0.0190474	0	0	1	0.195383	0	0	0	0.00573317
ENSG00000130638	ATXN10	NA	0.0385365	1	Functional/Functional	1	0.0481214	0.0469819	1	0	0.000445898	0	0	1	0.00517823	0	0	0	0	0	0	0	0	0	0	0	0	0	0	0	0.000654954	0	0	0	0.0084392	0	0.000236412	0	0	0	2.73896e-05	0	0	0	0	0	0.0220851	0	0
ENSG00000148484	RSU1	NA	0.0386604	1	Functional/Functional	1	0.0397406	0.0389613	1	0	0	0	4.79259e-05	0	0.000542804	0	0.000684127	0	0.000197625	0	0	0	0	0	0	0	0	0	0	0	0	0	0	0	0.00219271	0	0.000105078	0	0	0	0.000995026	0	0	1	0.0349753	0	0	0	0
ENSG00000090020	SLC9A1	Discordant	0.0387829	1	Functional/Functional	1	0.0596242	0.0578815	1	0	0	0	0.000286305	0	0.00319524	0	0	0	0	0	0	0	0	0	0	0	0	0	0	0	0	0	0	0	0.0113469	0	0.000363143	0	0	1	0.000166646	0	0	0	0	0	0	0	0
ENSG00000140675	SLC5A2	NA	0.0388058	1	All	3	0.737067	0.0388058	1	0	0.00400924	0	0.00975347	0	0.0307335	0	0.00160898	0	0.00275513	0	0.0104361	0	0	0	0.00222038	0	0.00422777	0	0	0	0.00125143	0	0.000496024	1	0.211288	0	0.016464	0	0.0002375	0	0.0243955	0	0	2	0.130254	0	0	0	0.00128
ENSG00000021574	SPAST	NA	0.0388464	1	Functional/Functional	1	0.0407506	0.0399314	1	0	0	0	0.000766632	0	0.000229761	0	0.00124751	0	0	0	0.000789018	0	0	0	0	0	0	0	0	0	0	0	0	1	0.00699069	0	0	0	0	0	0.00182098	0	0	0	0	0	0	0	0
ENSG00000069702	TGFBR3	NA	0.0389503	1	LoF/LoF + LoF/Functional	1	0.125919	0.118314	1	0	0	0	0	0	0.00150319	0	0	0	0	0	0	0	0	0	0.000138774	0	0	0	0	0	0.000233893	0	0	1	0.00668765	0	0.00195843	0	0	0	0.00270322	0	0	0	0.0203779	0	0	0	0.00971717
ENSG00000184508	HDDC3	NA	0.0389768	1	LoF/LoF	1	0.13945	0.130164	1	0	0.000445898	0	0.00974854	0	0	0	0.00160911	0	0	0	0	0	0.000390475	0	0.000138774	0	0	0	0	0	0	0	0	0	0.00388662	0	2.62695e-05	0	0	0	0.00207644	0	0	0	0.0322612	0	0	0	0.005264
ENSG00000110274	CEP164	Discordant	0.0390152	1	LoF/LoF + LoF/Functional	2	0.484106	0.0854229	1	0	0.000445898	0	0.00171944	0	0.0236162	0	0.00386123	0	0.00983148	0	0.0104304	0	0.000390475	0	0.00221981	0	0	0	0.00151813	0	0.000654954	0	0.000124006	2	0.212564	0	0.00850601	0	0	0	0.00921162	0	0	0	0.0729666	0	0.0344661	0	0.0412389
ENSG00000253710	ALG11	Consensus	0.0390201	1	Functional/Functional	2	0.332107	0.0443324	1	0	0.000445898	0	0.00479186	0	0.00504368	0	0	0	0.00471976	0	0.00315427	0	0.000390475	0	0.00222038	0	0	0	0	0	0.00707527	0	0.000496024	0	0.0241021	0	0.00243653	0	0.0002375	1	0.00650356	0	0.0683049	1	0.0526341	0	0.00992713	0	0.009248
ENSG00000061676	NCKAP1	NA	0.0390255	1	Functional/Functional	1	0.0410544	0.0402231	1	0	0.000445898	0	0.000766815	0	0.000793988	0	0	0	0	0	0	0	0	0	0.000555095	0	0	0	0	0	0	0	0.000124006	0	0.0219745	0	0.00128717	0	0.0002375	0	0.00303411	0	0	0	0	0	0	0	0
ENSG00000160883	HK3	NA	0.039121	1	Functional/Functional	6	2.99145	0.0830585	1	0	0.00713436	0	0.0521754	0	0.0674709	0	0.00582868	0	0.00711257	0	0.0117427	0	0.000390475	0	0.019968	0	0.00422777	0	0.0327955	0	0.0789768	0	0.00607629	3	1.60694	0	0.0805351	0	0.0038	0	0.149798	0	0	1	0.252073	0	0.0335319	0	0.041425
ENSG00000169607	CKAP2L	Consensus	0.0391334	1	LoF/LoF	1	0.119909	0.112999	1	0	0	0	0.000431288	0	0.00263119	0	0.000684127	0	0	1	0.00315427	0	0	0	0.000138774	0	0	0	0	0	0	0	0	0	0.037699	0	0.00228048	0	0	0	0.00363098	0	0	0	0.019473	0	0	0	0
ENSG00000213689	TREX1	Consensus	0.0391709	1	All	2	0.30994	0.0391709	1	0	0.000445898	0	0.00954775	0	0.00713754	0	0.00124751	0	0	0	0.00508097	0	0.000390475	0	0.000554904	0	0	0	0	0	0.00214616	0	0.00309718	2	0.0529912	0	0.00636141	0	0.0002375	0	0.0112064	0	0.0178629	0	0.0470815	0	0	0	0.00796033
ENSG00000075223	SEMA3C	NA	0.0391812	1	LoF/LoF + LoF/Functional	1	0.190873	0.173763	1	0	0	0	0.00306726	0	0.00567307	0	0.00615115	0	0.00316084	0	0.00422737	0	0	0	0.00330196	0	0	0	0	0	0.00612298	0	0.000124006	1	0.0473256	0	0.00666416	0	0	0	0.00719909	0	0	0	0.0363322	0	0	0	0.009248
ENSG00000170927	PKHD1	Consensus	0.0392633	1	LoF/LoF + LoF/Functional	7	3.66551	0.0788031	1	0	0.0160427	0	0.0587027	1	0.223973	0	0.00978051	0	0.00708351	0	0.0371431	0	0.0159554	0	0.0138757	0	0.0023766	0	0.0186164	0	0.0131565	0	0.0124006	3	1.37785	1	0.1414	0	0.0059375	0	0.201168	0	0.0144731	1	0.5524	0	0.0652513	0	0.0514125
ENSG00000110195	FOLR1	Consensus	0.0393585	1	Functional/Functional	1	0.0440951	0.043137	1	0	0	0	0.000286305	0	0.00242321	0	0	0	0	0	0	0	0	0	0	0	0	0	0.000379926	0	0	0	0	0	0.00617651	0	0.00125734	0	0.0002375	0	0.000647195	0	0	0	0.0199298	0	0	1	0
ENSG00000042832	TG	Discordant	0.039426	1	LoF/LoF + LoF/Functional	7	5.05155	0.245392	1	0	0.0324594	0	0.0553794	0	0.141074	0	0.027161	0	0.0197501	0	0.0215308	0	0.0015619	0	0.019968	0	0.000264236	0	0.000379926	0	0.0445401	0	0.0222593	3	2.80908	0	0.192384	0	0.00854406	1	0.200928	0	0.0284257	2	0.631773	0	0	0	0.121452
ENSG00000089248	ERP29	NA	0.039449	1	Functional/Functional	1	0.0418753	0.0410107	1	0	0	0	0	0	0.000939114	0	0	0	0	0	0	0	0	0	0.00688694	0	0	0	0	0	0	0	0	0	0.00200038	0	0.000903476	0	0	0	0.000438234	0	0	1	0.0276178	0	0	0	0
ENSG00000139263	LRIG3	NA	0.0395586	1	Functional/Functional	2	0.382548	0.0569347	1	0	0.00689748	0	0.00315379	0	0.00335759	0	0.000482988	0	0.00315889	1	0.0162729	0	0.00351427	0	0.00909414	0	0.000264236	0	0	0	0.000356714	0	0.000496024	0	0.110052	0	0.00237429	0	0	0	0.00168334	0	0.0178629	0	0.0594122	0	0	0	0.000469172
ENSG00000168843	FSTL5	NA	0.0395852	1	LoF/LoF + LoF/Functional	1	0.269372	0.236141	1	0	0.00401308	0	0.00690042	0	0.00467254	0	0.00160911	0	0.00708351	0	0.0045593	0	0	0	0.00888151	0	0.00105694	0	0.000379926	0	0.00295111	0	0.00111605	1	0.0962911	0	0.00539456	0	0.0002375	0	0.0119454	0	0.0110833	0	0.0434648	0	0.0190456	0	0.013056
ENSG00000174456	C12orf76	NA	0.0395974	1	LoF/LoF	1	0.054498	0.0530396	1	0	0	0	0	0	0	0	0	0	0	0	0	0	0	0	0	0	0	0	0	0	0	0	0	0	0.000183861	0	0	0	0	0	0	0	0	1	0.0543141	0	0	0	0
ENSG00000148848	ADAM12	NA	0.0396391	1	Functional/Functional	2	0.327927	0.0433406	1	0	0.000445898	0	0.00234837	1	0.0166718	0	0.00124751	0	0	0	0.000469707	0	0	0	0.00124858	0	0	0	0.000379926	0	0	0	0.000496024	0	0.0212266	0	0.0023746	0	0	0	0.00397852	0	0	0	0.0683581	0	0	0	0.00780356
ENSG00000115204	MPV17	Consensus	0.0396714	1	Functional/Functional	1	0.0621577	0.0602653	1	0	0	0	0.000766815	0	0.000542819	0	0	0	0	0	0.00105653	0	0	0	0	0	0	0	0	0	0.0026191	0	0	1	0.0242119	0	0.00128717	0	0	0	0.00484355	0	0	0	0.0127925	0	0	0	0.00128
ENSG00000214960	ISPD	Consensus	0.0397495	1	LoF/LoF + LoF/Functional	1	0.163199	0.150578	1	0	0.000445898	0	0.0460568	0	0.00367447	0	0.000684127	0	0.00118091	0	0	0	0	0	0.000138774	0	0.000264236	0	0.000379926	0	0.000233893	0	0.000496024	1	0.0267431	0	0.00361423	0	0	0	0.004471	0	0	0	0.0526337	0	0.0129666	0	0.000469172
ENSG00000113013	HSPA9	NA	0.0398593	1	LoF/LoF + LoF/Functional	1	0.165168	0.152249	1	0	0.00400924	0	0.00234823	0	0.00386113	0	0.00418166	0	0.00316201	0	0.0104351	0	0	0	0.000555095	0	0.000264236	0	0	0	0.00592996	0	0.000124006	1	0.0201747	0	0.000945595	0	0.0002375	0	0.00221834	0	0	0	0.0434648	0	0.0129666	0	0.00253956
ENSG00000121101	TEX14	NA	0.0400297	1	LoF/LoF	2	0.812263	0.195623	1	0	0.00178359	0	0.00579822	0	0.0306621	0	0.00582922	0	0.00708042	0	0.0104351	0	0	0	0.00221866	0	0.00105694	0	0	0	0.00911682	0	0.000124006	0	0.346226	1	0.0429576	0	0.00213275	0	0.0137268	0	0	0	0.151979	0	0	0	0.00253956
ENSG00000124422	USP22	NA	0.0401246	1	Functional/Functional	1	0.0417813	0.0409205	1	0	0.00178359	0	0.000191704	0	0	0	0.000120747	0	0	0	0.000117427	0	0	0	0.000138774	0	0	0	0.0015197	0	0	0	0.000124006	0	0.000583373	0	0.000623446	0	0	0	0.000305902	0	0	0	0.0104061	1	0.0190456	0	0
ENSG00000151475	SLC25A31	NA	0.0401802	1	LoF/LoF	1	0.328044	0.279669	1	0	0.000445898	0	0.00579739	0	0.000939114	0	0.00181089	0	0	0	0.000789018	0	0	0	0.00495577	0	0.00392225	0	0.000379926	0	0.000953194	0	0	0	0.0203467	0	0.00164335	0	0.0002375	0	0.00134209	0	0	0	0.133441	0	0	0	0.0155956
ENSG00000140396	NCOA2	NA	0.0402302	1	Functional/Functional	1	0.043857	0.0429092	1	0	0	0	0	0	0.00367442	0	0	0	0	0	0	0	0.000390475	0	0	0	0.000264236	0	0	0	0	0	0.00111903	0	0.00979086	0	0.00164401	0	0.0002375	0	0.00231607	0	0	1	0.00781291	0	0.00992713	0	0.00668033
ENSG00000142538	PTH2	NA	0.0402719	1	Functional/Functional	1	0.0591576	0.0574418	1	0	0	0	0.000191681	0	0.000229761	0	0	0	0	0	0	0	0	0	0	0	0	0	0.00244177	0	0	0	0	0	0.00357775	0	0.000236399	0	0.0002375	0	0.00460505	0	0	1	0.0239979	0	0	0	0
ENSG00000157895	C12orf43	NA	0.0403615	1	LoF/LoF	1	0.0437818	0.0428372	1	0	0	0	0	0	0	0	0	0	0	0	0.000117427	0	0	0	0.000138774	0	0	0	0	0	0	0	0	0	0.00261953	0	0.000105078	0	0	0	0.000246506	0	0	1	0.0159614	0	0	0	0
ENSG00000112578	BYSL	NA	0.040403	1	Functional/Functional	2	0.345162	0.0474833	1	0	0.000445898	0	0.0031539	0	0.00204254	0	0.000120747	0	0	0	0.00508097	0	0.000390475	0	0.00221981	0	0.000264236	0	0.0015197	0	0.0382373	0	0.000496024	2	0.0935155	0	0.00539565	0	0.0002375	0	0.016328	0	0.0414642	0	0.0748233	0	0	0	0.000469172
ENSG00000152936	IFLTD1	NA	0.0404466	1	LoF/LoF	1	0.158156	0.146284	1	0	0.00401308	0	0.00690134	0	0.00467188	0	0.00615142	0	0.00494063	0	0	0	0.0015619	0	0	0	0.000264236	0	0	0	0.00741061	0	0.000124006	1	0.0129268	0	0.000945486	0	0	0	0.00320685	0	0.0306817	0	0.0480949	0	0	0	0
ENSG00000183742	MACC1	NA	0.0405794	1	All	2	0.316094	0.0405794	1	0	0.000445898	0	0.00689574	0	0.00442622	0	0.00108672	0	0.00275474	0	0.00181199	0	0	0	0.000555095	0	0.00105618	0	0.000379926	0	0.00231463	0	0.000495777	0	0.0348436	0	0.00342519	0	0.000948813	0	0.0137287	0	0	0	0.0724744	1	0.0274762	0	0.00971717
ENSG00000166986	MARS	Discordant	0.0406039	1	Functional/Functional	2	0.417903	0.0664157	1	0	0.0327735	0	0.0540369	0	0.00825355	1	0.00193154	0	0.000790502	0	0.0021322	0	0.0015619	0	0	0	0	0	0.0015197	0	0.000654954	0	0.000496024	1	0.103326	0	0.00745098	0	0	0	0.0053075	0	0.0212527	0	0.0548934	0	0.0335319	0	0.00128
ENSG00000129991	TNNI3	NA	0.0406108	1	LoF/LoF	1	0.110894	0.104966	1	0	0	0	0.000286305	0	0.00204179	0	0.00160911	0	0.000790502	0	0.00146061	0	0	0	0.000138774	0	0	0	0	0	0	0	0	0	0.00578751	0	0.000105078	0	0	0	0.000985782	0	0	1	0.0661884	0	0	0	0.0137012
ENSG00000165449	SLC16A9	NA	0.0406582	1	Functional/Functional	1	0.0681432	0.0658733	1	0	0	0	0.000431334	0	0.00263116	0	0	0	0	0	0.00146061	0	0.000390475	0	0.000138774	0	0.00105694	0	0	0	0.0026191	0	0.000124006	0	0.0113349	0	0.000236426	0	0	0	0.00155182	0	0	0	0.0118872	0	0	0	0
ENSG00000107263	RAPGEF1	NA	0.040776	1	Functional/Functional	1	0.0524644	0.0511119	1	0	0	0	0	0	0.000229761	0	0.00160911	0	0	1	0.00422737	0	0	0	0	0	0.000264236	0	0	0	0	0	0.000124006	0	0.0151294	0	0.000623473	0	0	0	0.000438234	0	0	0	0	0	0	0	0.00460994
ENSG00000182150	ERCC6L2	Consensus	0.0407802	1	Functional/Functional	2	0.378941	0.0559963	1	0	0.00178359	0	0.0126072	0	0.0119234	0	0.00160911	0	0.000197625	0	0.00187883	0	0.00155999	0	0.00192477	0	0	0	0	0	0.0244701	0	0.00111556	0	0.0721919	0	0.0075875	0	0.000948813	0	0.0102767	0	0.0110833	1	0.00781291	0	0	0	0.010141
ENSG00000107521	HPS1	Consensus	0.0407924	1	LoF/LoF	1	0.264418	0.232347	1	0	0	0	0.00579881	0	0.00867821	0	0	0	0	0	0.00181199	0	0.000390475	0	0	0	0	0	0	0	0	0	0.000124006	1	0.0652692	0	0.00192764	0	0	0	0.00329005	0	0	0	0.056123	0	0	0	0.013056
ENSG00000171320	ESCO2	Consensus	0.0408039	1	LoF/LoF	1	0.257456	0.226985	1	0	0	0	0.00234791	0	0.00335703	0	0.000684127	0	0.00118091	0	0.0126014	0	0.000390475	0	0.000138774	0	0.000264236	0	0.000379926	0	0.00210504	0	0.00248409	1	0.0745584	0	0.00333907	0	0.0002375	0	0.00331407	0	0	0	0.0499129	0	0	0	0.00780356
ENSG00000076201	PTPN23	Discordant	0.0408385	1	LoF/LoF	1	0.224372	0.200982	1	0	0.000445898	0	0.00357939	1	0.0101802	0	0.0027351	0	0	0	0.00315427	0	0.00351427	0	0.00124858	0	0.000264236	0	0.00151813	0	0.00214616	0	0	0	0.0414955	0	0.00391573	0	0.0002375	0	0.00597368	0	0	0	0.063072	0	0	0	0
ENSG00000172137	CALB2	NA	0.0408422	1	LoF/LoF	1	0.0990559	0.0943079	1	0	0	0	0.00119815	0	0.00217066	0	0	0	0.00314748	0	0.00181183	0	0	0	0.000824174	0	0.000264236	0	0.000379926	0	0.00154968	0	0	0	0.0144061	0	0.000246819	0	0	0	0.00189309	0	0	0	0.0303326	0	0	0	0
ENSG00000142168	SOD1	Discordant	0.0408882	1	Functional/Functional	1	0.0437509	0.0428076	1	0	0	0	0.000191704	0	0.00367435	0	0	0	0	0	0	0	0	0	0.000138774	0	0	0	0	0	0.000356714	0	0	0	0.000635589	0	0	0	0	0	0	0	0	1	0.0167581	0	0	0	0
ENSG00000164007	CLDN19	Consensus	0.0408982	1	LoF/LoF	1	0.213329	0.192109	1	0	0	0	0.000191704	0	0.0119236	0	0	0	0.00472189	0	0.00187883	0	0	0	0	0	0.00237812	0	0	0	5.84733e-05	0	0.000124006	0	0.0934845	0	0.00857863	0	0.00095	0	0.00549495	1	0.0212527	0	0.0276177	0	0	0	0
ENSG00000087245	MMP2	Discordant	0.0410392	1	LoF/LoF + LoF/Functional	1	0.367885	0.307804	1	0	0	0	0.00238882	0	0.00141871	0	0.00277496	0	0.000197625	0	0.000469707	0	0.00283545	0	0.000138774	0	0.0023766	0	0	0	0.00125143	0	0	1	0.0821964	0	0.00613557	0	0.0002375	0	0.0212166	0	0	0	0.0796689	0	0	0	0.000469172
ENSG00000163002	NUP35	NA	0.0411038	1	Functional/Functional	1	0.0462131	0.0451616	1	0	0	0	0.000766815	0	0	0	0.000482988	0	0.00314748	0	0	0	0	0	0.000138774	0	0	0	0	0	0.00202277	0	0.000496024	0	0.0249158	0	2.62695e-05	0	0.0002375	0	0.004355	0	0	1	0.00962368	0	0	0	0
ENSG00000005156	LIG3	NA	0.0411344	1	All	2	0.318496	0.0411344	1	0	0	0	0.00171965	0	0.0186767	0	0.00193086	0	0.00668401	0	0.00575297	0	0.0015619	0	0.0012482	0	0	0	0.000379926	0	0.00331925	0	0.000495777	1	0.0866558	0	0.00493176	0	0	0	0.00506346	0	0.00769355	1	0.0774167	0	0	0	0.013232
ENSG00000160216	AGPAT3	NA	0.0413409	1	LoF/LoF	1	0.0503077	0.0490632	1	0	0	0	0	0	0.000417837	0	0	0	0	0	0	0	0	0	0	0	0	0	0	0	0.000654954	0	0	0	0.00675642	0	0.000351897	0	0	0	0.000438234	0	0	1	0.0312377	0	0	0	0
ENSG00000213445	SIPA1	NA	0.0413828	1	Functional/Functional	2	0.333087	0.044566	1	0	0.000445898	0	0.0040145	0	0.0168026	1	0.00771764	0	0.00494063	0	0.0215465	0	0	0	0.000138774	0	0	0	0	0	0.00274264	0	0	0	0.0541822	0	0.00194656	0	0	0	0.00944515	0	0	1	0.0651649	0	0	0	0.000469172
ENSG00000139546	TARBP2	NA	0.041463	1	Functional/Functional	1	0.0588267	0.0571299	1	0	0	0	0	0	0	0	0.000684127	0	0	0	0.000789018	0	0	0	0	0	0.000264236	0	0.000379926	0	0	0	0.000495777	0	0.0118745	0	0.000420313	0	0	0	0.00216207	0	0	1	0.0230929	0	0	0	0.00253956
ENSG00000272047	GTF2H5	NA	0.0414939	1	Functional/Functional	1	0.0521846	0.0508464	1	0	0	0	0.000191681	0	0.000939177	0	0	0	0	0	0	0	0	0	0	0	0	0	0	0	0.000526259	0	0	0	0.00339139	0	0.000623459	0	0	0	0.000729325	0	0	0	0.0371475	0	0	0	0
ENSG00000069431	ABCC9	NA	0.0416577	1	LoF/LoF + LoF/Functional	1	0.170445	0.156711	1	0	0	0	0.000431334	1	0.00792262	0	0.00273524	0	0.000197625	0	0.00628397	0	0	0	0.000824174	0	0	0	0	0	0.00142045	0	0.000496024	0	0.036846	0	0.0022737	0	0.000948813	0	0.00182086	0	0	0	0.0470818	0	0	0	0.00460994
ENSG00000175518	UBQLNL	NA	0.0417057	1	Functional/Functional	1	0.114389	0.108089	1	0	0	0	0.00171958	0	0.000229761	0	0	0	0.00275474	0	0	0	0	0	0.000138774	0	0.000264236	0	0	0	0	0	0	0	0.00145557	0	0.00125732	0	0	0	0.00210854	0	0.0144731	1	0.0416581	0	0	0	0.00253956
ENSG00000204923	FBXO48	NA	0.0417452	1	Functional/Functional	1	0.0694862	0.067127	1	0	0	0	0.00119815	0	0.00204714	0	0.000684127	0	0	0	0	0	0	0	0.000138774	0	0	0	0	0	0.0108851	0	0.000124006	0	0.00177501	0	0.000420252	0	0.0002375	0	0.00184074	0	0	1	0.0167581	0	0	0	0.0235316
ENSG00000112874	NUDT12	NA	0.0417927	1	LoF/LoF	1	0.181227	0.165754	1	0	0	0	0.00234791	0	0.00704243	0	0.000482988	0	0	0	0.000469707	0	0	0	0.00495577	0	0	0	0.0015197	0	5.84733e-05	0	0	0	0.0203967	0	0.0041654	0	0	1	0.00138054	0	0	0	0.0796946	0	0.00929506	0	0.00600885
ENSG00000156256	USP16	NA	0.0418291	1	Functional/Functional	1	0.0609593	0.0591385	1	0	0	0	4.79259e-05	0	0.00206715	0	0.0059166	0	0.00177863	0	0.00181199	0	0	0	0.000555095	0	0	0	0	0	0.000356714	0	0	0	0.0108033	0	0.000420313	0	0	0	0.0013805	0	0	0	0	0	0	0	0
ENSG00000138623	SEMA7A	NA	0.0422072	1	Functional/Functional	1	0.0464647	0.0454018	1	0	0	0	0.000286305	0	0.00375922	0	0	0	0	0	0.000469707	0	0.000390475	0	0	0	0	0	0	0	0.000953194	0	0	0	0.00624601	0	0.000273088	0	0.0002375	0	0.00134204	0	0	0	0.0100764	0	0	0	0
ENSG00000111245	MYL2	NA	0.0423122	1	LoF/LoF	1	0.128197	0.12032	1	0	0	0	0.00186088	0	0.000542819	0	0	0	0	0	0.000789018	0	0	0	0	0	0	0	0	0	0	0	0.000124006	0	0.012787	0	0.000483245	0	0.0002375	0	0.000450844	0	0	0	0	0	0	0	0.00460994
ENSG00000109814	UGDH	Discordant	0.04284	1	Functional/Functional	1	0.0676338	0.0653973	1	0	0	0	0.000766815	0	0.00263119	0	0.00446319	0	0	0	0	0	0.00155999	0	0.00124858	0	0.00105694	0	0.000379926	0	0	0	0	1	0.0177115	0	0.000656711	0	0	0	0.00349077	0	0	0	0.0212828	0	0	0	0.00253956
ENSG00000023041	ZDHHC6	NA	0.0429336	1	Functional/Functional	1	0.0630765	0.0611284	1	0	0	0	0	0	0.00467264	0	0	0	0	0	0	0	0	0	0	0	0.000264236	0	0	0	5.84733e-05	0	0.000124006	0	0.0156461	0	0.00168095	0	0	0	2.73896e-05	0	0	0	0.0194729	0	0	0	0
ENSG00000171121	KCNMB3	NA	0.042966	1	Functional/Functional	1	0.0439747	0.0430218	1	0	0	0	4.79259e-05	0	0	0	0	0	0	0	0.000789018	0	0	0	0	0	0	0	0	0	0	0	0	0	0.00051743	0	0	0	0	0	0	0	0	0	0.0105291	0	0	0	0
ENSG00000100345	MYH9	NA	0.0430053	1	Functional/Functional	3	0.772378	0.0435337	1	0	0.000445898	0	0.00602332	0	0.0105071	0	0.00277496	0	0.000197625	0	0.000469707	0	0.0015619	0	0.0112407	0	0	0	0.00341934	0	0.00444068	0	0.000496024	0	0.110266	0	0.00894599	0	0.00095	0	0.0123713	0	0.0817252	1	0.0897889	0	0	0	0.028928
ENSG00000182183	FAM159A	NA	0.0430554	1	Functional/Functional	1	0.0600168	0.0582513	1	0	0	0	0	0	0.000417837	0	0	0	0	0	0	0	0	0	0.000554904	0	0	0	0	0	0	0	0	0	0.00243047	0	0.00149028	0	0	0	0.000109551	0	0	0	0.0155087	0	0	0	0.00971717
ENSG00000165434	PGM2L1	Discordant	0.0430645	1	LoF/LoF	1	0.0920299	0.0879221	1	0	0	0	0.000668348	0	0.00135822	0	0	0	0	0	0.000789018	0	0	0	0.000824174	0	0.000264236	0	0.000379926	0	0.000953194	0	0	1	0.0127337	0	0.00444826	0	0	0	0.00265582	0	0	0	0.031817	0	0	0	0
ENSG00000114770	ABCC5	NA	0.0431153	1	All	2	0.326972	0.0431153	1	0	0	0	0.00119815	0	0.00375543	0	0.000120747	0	0.011005	0	0.00315427	0	0.000390475	0	0.00495634	0	0.0023766	0	0	0	0.000953194	0	0.000495777	1	0.0695962	0	0.013049	0	0.0002375	0	0.00988751	0	0	0	0.114955	0	0	0	0.00600885
ENSG00000116183	PAPPA2	NA	0.0431255	1	LoF/LoF + LoF/Functional	1	0.460127	0.368797	1	0	0.000445898	0	0.000766815	0	0.0133036	0	0.00124751	0	0.00118091	0	0.00306891	0	0.000390475	0	0.00346858	0	0.00237812	0	0	0	0.00911702	0	0.000124006	1	0.0859484	0	0.00311457	0	0.0002375	0	0.0158529	0	0	0	0.162402	0	0.0731707	0	0.0112709
ENSG00000205329	OR6C3	NA	0.0431895	1	LoF/LoF	1	0.0609481	0.0591279	1	0	0.00607536	0	0.000766815	0	0.000229761	0	0	0	0	0	0.0021322	0	0	0	0.000554904	0	0	0	0	0	0	0	0	0	0.00167698	0	2.62695e-05	0	0.0002375	0	0.00102591	0	0	1	0.0230929	0	0	0	0.00128
ENSG00000183067	IGSF5	NA	0.0432127	1	LoF/LoF	1	0.0855527	0.0819953	1	0	0	0	0.00479074	0	0.00141871	0	0	0	0.00966497	0	0.00181183	0	0	0	0.000138774	0	0	0	0	0	0	0	0.000496024	0	0.0077165	0	0.000945534	0	0	0	2.73896e-05	1	0.0239252	0	0	0	0	0	0
ENSG00000173908	KRT28	NA	0.0432417	1	LoF/LoF + LoF/Functional	1	0.270363	0.236898	1	0	0.000445898	0	0.00171965	0	0.00335703	0	0.00160898	0	0.00216419	0	0.00105653	0	0	0	0.000138774	0	0.00422094	0	0	0	0.0110389	0	0.000496024	0	0.0503102	0	0.00443858	0	0	1	0.010313	0	0.0144731	0	0.0929635	0	0	0	0
ENSG00000184886	PIGW	Discordant	0.0432852	1	LoF/LoF + LoF/Functional	1	0.115214	0.108825	1	0	0	0	0.00315329	0	0.00598712	0	0.000120747	0	0.00471937	0	0	0	0	0	0.000555095	0	0.000264236	0	0.000379926	0	0.0014265	0	0.000124006	1	0.026997	0	0.00192756	0	0.00095	0	0.00328978	0	0.0110833	0	0	0	0	0	0.028928
ENSG00000117013	KCNQ4	NA	0.0435318	1	LoF/LoF	1	0.342946	0.290323	1	0	0.000445898	0	0.00238882	0	0.00198172	0	0.00181089	0	0.00275513	0	0	0	0.000390475	0	0.00192477	0	0	0	0.000379926	0	0.00331936	0	0.000124006	0	0.037065	0	0.0023746	0	0.00213512	0	0.000995026	0	0	1	0.11909	0	0.0160061	0	0.00421866
ENSG00000140488	CELF6	NA	0.0435639	1	LoF/LoF	1	0.0689539	0.0666303	1	0	0	0	0.00171958	0	0.000793988	0	0.00273524	0	0	0	0	0	0	0	0.000138774	0	0.00105694	0	0	0	0	0	0	0	0.0098332	0	0.000483245	0	0	0	0.00068471	0	0	1	0.00962368	0	0	0	0
ENSG00000175305	CCNE2	NA	0.0436113	1	Functional/Functional	1	0.0458669	0.0448309	1	0	0	0	0	0	0.00217071	0	0.000482988	0	0	0	0.000789018	0	0	0	0	0	0	0	0	0	0	0	0	0	0.00624322	0	0.000236426	0	0	0	0.000109558	0	0	0	0	0	0	0	0
ENSG00000116748	AMPD1	Discordant	0.0437449	1	All	4	1.30648	0.0437449	1	0	0.0160427	1	0.0804298	0	0.0400571	0	0.00868107	0	0.00983303	0	0.0416483	0	0.000390475	0	0.000555095	0	0.00237812	0	0.00151813	0	0.0156183	0	0.00111605	0	0.338062	0	0.0423215	0	0.000948813	0	0.0645637	0	0.0178629	1	0.223875	0	0.00384816	0	0.0190528
ENSG00000075891	PAX2	NA	0.0437931	1	LoF/LoF	1	0.0883069	0.0845201	1	0	0.000445898	0	0.00172533	0	0.00867832	0	0	0	0.00216419	0	0	0	0	0	0.00192495	0	0	0	0	0	0	0	0	0	0.00939655	0	0.000420313	0	0	0	0.000666506	0	0	0	0.0141506	0	0	0	0
ENSG00000136051	KIAA1033	Discordant	0.043918	1	LoF/LoF + LoF/Functional	1	0.261388	0.230018	1	0	0	0	0.00119815	0	0.0184109	0	0.00301704	0	0	0	0.00306859	0	0	0	0.00124896	0	0.00105694	0	0.000379926	0	0.00494913	0	0	1	0.0567482	0	0.00378274	0	0	0	0.00921305	0	0.0374381	0	0.033499	0	0.00688764	0	0
ENSG00000141934	PPAP2C	NA	0.0440227	1	Functional/Functional	1	0.0717851	0.0692691	1	0	0	0	0	0	0.00262765	0	0	0	0	0	0.000117427	0	0	0	0.000555095	0	0	0	0.00151813	0	0.000953194	0	0	0	0.0230869	1	0.00311474	0	0	0	0.00426388	0	0	0	0.0248125	0	0	0	0
ENSG00000004139	SARM1	NA	0.0440967	1	LoF/LoF	1	0.471516	0.375945	1	0	0.00259643	0	0.0111895	0	0.0143624	0	0.0097718	0	0.0076667	0	0.00105684	0	0	0	0.00499281	0	0.000264236	0	0.00949188	0	0.00451125	0	0.000124006	0	0.0580934	1	0.0115834	0	0.00095	0	0.00858406	0	0.0171688	0	0.0488901	0	0.039597	0	0.0157366
ENSG00000141499	WRAP53	Consensus	0.0441574	1	All	2	0.331372	0.0441574	1	0	0	0	0.00234837	1	0.00600997	0	0	0	0.00275513	0	0.00105653	0	0.00155999	0	0.000555095	0	0	0	0.000379926	0	0.0309743	0	0.000496024	0	0.0807616	0	0.00949763	0	0.0002375	0	0.0113748	0	0.0212527	0	0.0140431	0	0.0129666	0	0.00460994
ENSG00000152822	GRM1	Consensus	0.0442249	1	Functional/Functional	2	0.342414	0.0468133	1	0	0.000445898	0	0.000766815	1	0.0143631	0	0	0	0.000197625	0	0.00105684	0	0.000390475	0	0	0	0	0	0	0	0.00212747	0	0	0	0.0923072	0	0.00128721	0	0.0002375	0	0.00825689	0	0	0	0.0344236	0	0	0	0.009248
ENSG00000134982	APC	NA	0.044385	1	Functional/Functional	3	0.808395	0.0486373	1	0	0.00401308	0	0.0030671	0	0.00710878	0	0.00582922	0	0.00711257	0	0.00751153	0	0.0015619	0	0.00192495	0	0.00105694	0	0.00607882	0	5.84733e-05	0	0.00446421	0	0.254431	0	0.0193971	0	0	0	0.0209294	1	0.129425	0	0.0606926	0	0.00929506	1	0.0649528
ENSG00000116212	LRRC42	NA	0.044536	1	LoF/LoF	1	0.103346	0.0981847	1	0	0	0	0.000431242	0	0.00217057	0	0	0	0.00118091	0	0.000789018	0	0	0	0	0	0	0	0	0	0	0	0	0	0.0178757	0	0.00227121	0	0	0	0.000438211	0	0	0	0.0343897	0	0	0	0.000469172
ENSG00000135744	AGT	Discordant	0.044753	1	LoF/LoF	1	0.238352	0.212075	1	0	0.000445898	0	0.00114613	0	0.00867832	0	0.000684127	0	0	0	0.00187836	0	0	1	0.0112254	0	0	0	0	0	0.00146183	0	0	0	0.0230806	0	0.00469513	0	0	0	0.00365544	0	0	0	0.021283	0	0	0	0.00128
ENSG00000157240	FZD1	NA	0.0450734	1	Functional/Functional	2	0.339735	0.0461635	1	0	0.00178359	0	0.000191704	0	0.00488283	0	0.00611361	0	0	0	0.00181199	0	0.0015619	0	0	0	0.00105694	0	0	0	5.84733e-05	0	0	0	0.029862	0	0.0100749	0	0	0	0.000388025	0	0	1	0.0896676	0	0	0	0.051968
ENSG00000104921	FCER2	NA	0.0451729	1	LoF/LoF	1	0.0493378	0.0481405	1	0	0	0	0.00171944	0	0.000939177	0	0	0	0	0	0.000117427	0	0.000390475	0	0.000824174	0	0	0	0	0	0	0	0	0	0.002095	0	2.62695e-05	0	0	0	0.000684649	0	0	1	0.0258078	0	0.00688764	0	0
ENSG00000104093	DMXL2	Discordant	0.0451945	1	LoF/LoF + LoF/Functional	1	0.457647	0.367229	1	0	0.00178359	0	0.00601104	0	0.00667996	0	0.00418166	0	0.000197625	0	0.000789018	0	0	0	0	0	0.00237812	0	0	0	0.0119873	0	0.00111605	1	0.10538	0	0.017352	0	0.00095	0	0.0205876	0	0.0644639	0	0.072562	0	0	0	0.009248
ENSG00000165525	NEMF	Discordant	0.0453054	1	LoF/LoF	1	0.193472	0.175907	1	0	0	0	0.000766815	0	0.0152336	0	0.00160911	0	0.000197625	0	0.00422737	0	0.0015619	0	0.00499585	0	0.00666989	0	0	0	0.000654954	0	0.000124006	1	0.023619	0	0.00361417	0	0	0	0.000684649	0	0	0	0.0140431	0	0	0	0.00174917
ENSG00000186862	PDZD7	NA	0.0454843	1	LoF/LoF + LoF/Functional	1	0.32811	0.279717	1	0	0	0	0.000766815	1	0.0186759	0	0.000120747	0	0.00216419	0	0.00824337	0	0.000390475	0	0.00330234	0	0.000264236	0	0.000379926	0	0	0	0.000124006	0	0.0623462	0	0.0016812	0	0.0002375	0	0.0126393	0	0	0	0.0707086	0	0	0	0.00315474
ENSG00000075884	ARHGAP15	NA	0.0455344	1	Functional/Functional	1	0.063764	0.0617736	1	0	0	0	0.000766632	1	0.00867821	0	0	0	0.000790502	0	0.00105684	0	0	0	0.000555095	0	0	0	0	0	0.00212715	0	0	0	0.025806	0	0.00441014	0	0	0	0.00549447	0	0	0	0.00917099	0	0	0	0.000469172
ENSG00000165566	AMER2	NA	0.0456547	1	Functional/Functional	1	0.0481038	0.0469652	1	0	0	0	0.00172533	0	0.000918885	0	0	0	0	0	0	0	0	0	0	0	0	0	0	0	0	0	0	0	0.0028967	0	0.000236412	0	0	0	0.000109558	0	0	1	0.0167581	0	0	0	0
ENSG00000149809	TM7SF2	NA	0.0457413	1	LoF/LoF + LoF/Functional	2	0.538305	0.102035	1	0	0.00401308	0	0.00841496	0	0.0048008	0	0.000684127	0	0	0	0.00181183	0	0	0	0.00124896	0	0.00422777	0	0	0	0.00274264	0	0.00248384	0	0.0860293	0	0.00778955	0	0.00095	1	0.0193646	0	0.0280323	0	0.0651649	0	0	0	0.000469172
ENSG00000131238	PPT1	Consensus	0.0457489	1	LoF/LoF	1	0.36647	0.306823	1	0	0	0	0.00114608	0	0.000542819	0	0	0	0	0	0.000117427	0	0	0	0.00192477	0	0	0	0	0	0	0	0	1	0.100494	0	0.00416433	0	0.00095	0	0.00595361	0	0	0	0.0525064	0	0	0	0.051968
ENSG00000115648	MLPH	Discordant	0.045766	1	LoF/LoF	1	0.100311	0.0954444	1	0	0.000445898	0	0.00602268	0	0.000605913	0	0	0	0.00472189	0	0	0	0.000390475	0	0.00124896	0	0.00105694	0	0	0	0	0	0	0	0.00707071	0	0.00493149	0	0	0	0.00265594	0	0	1	0.0417592	0	0.00992713	0	0
ENSG00000144802	NFKBIZ	NA	0.0461048	1	Functional/Functional	1	0.0480969	0.0469586	1	0	0	0	0.000431242	0	0.00217071	0	0	0	0	0	0.000117427	0	0	0	0.000138774	0	0	0	0.000379926	0	0	0	0.000124006	0	0.00468951	0	0.000402137	0	0	0	0.00108181	0	0.0280323	1	0.0105291	0	0	0	0
ENSG00000162510	MATN1	NA	0.0461258	1	Functional/Functional	2	0.368326	0.0532666	1	0	0.00178359	0	0.0127201	0	0.00713754	0	0.00124751	0	0.00118091	0	0.000117427	0	0.000390475	0	0.00346934	0	0.000264236	0	0.000379926	0	0.00444068	0	0.000124006	0	0.119139	0	0.00882896	0	0	0	0.00483503	0	0.0212527	0	0.0452637	0	0	0	0.00780356
ENSG00000148824	MTG1	NA	0.046315	1	Functional/Functional	1	0.0876376	0.0839072	1	0	0	0	0.00171965	0	0.00263122	0	0.00160898	0	0.000197625	0	0.0062846	0	0	0	0.000555095	0	0.00169895	0	0	0	0	0	0.000496024	0	0.0129245	0	0.00145228	0	0.0002375	0	0.000994965	0	0	1	0.0230928	0	0	0	0.00253956
ENSG00000163689	C3orf67	NA	0.0464214	1	LoF/LoF	1	0.0998948	0.0950674	1	0	0	0	4.79259e-05	0	0.00204714	0	0	0	0.00118091	0	0	0	0	0	0	0	0	0	0	0	0	0	0	0	0.0117433	0	0.000936308	0	0	0	0	0	0.0280323	1	0.0123398	0	0	0	0
ENSG00000162994	CLHC1	NA	0.0464597	1	Functional/Functional	1	0.132433	0.124038	1	0	0	0	0.000191681	0	0.0229432	0	0	0	0.00118091	0	0.00628208	0	0	0	0.000555095	0	0.000264236	0	0	0	0	0	0	0	0.0205891	0	2.62695e-05	0	0	0	0.00551964	0	0.0144731	0	0.0221879	0	0	0	0
ENSG00000091536	MYO15A	NA	0.0464884	1	All	12	6.84095	0.0464884	1	0	0.0445283	1	0.457781	0	0.332232	0	0.014609	0	0.0197625	0	0.0517733	0	0.00624185	0	0.108648	0	0.0129324	0	0.0186164	0	0.118054	0	0.017847	3	2.7295	0	0.356006	0	0.0059375	0	0.32316	0	0.0587255	6	0.893124	0	0.225619	1	0.173492
ENSG00000106066	CPVL	NA	0.0465978	1	LoF/LoF	1	0.193475	0.17591	1	0	0	0	0.000191681	0	0.0048008	0	0.00160911	0	0.00118091	0	0	0	0	0	0.00124858	0	0.000264236	0	0.000379926	0	0.0127696	0	0.000124006	1	0.0782429	0	0.012565	0	0.0002375	0	0.00506306	0	0	0	0.0200498	0	0	0	0.009248
ENSG00000147606	SLC26A7	NA	0.0466788	1	LoF/LoF + LoF/Functional	1	0.474834	0.378012	1	0	0.00607536	0	0.0253523	0	0.045906	0	0.0120747	0	0.00118091	0	0.0062846	0	0	0	0.00346934	0	0.000264236	0	0	0	0	0	0.00111903	0	0.051776	0	0.00342467	0	0	0	0.00209404	0	0	1	0.102852	0	0.0490779	0	0.0238963
ENSG00000166676	TVP23A	NA	0.0466824	1	Functional/Functional	1	0.0792628	0.0762029	1	0	0	0	0.00114604	0	0.000605913	0	0	0	0.000197625	0	0	0	0	0	0.00688618	0	0	0	0	0	0.000654954	0	0.000124006	0	0.00497873	0	0.00118307	0	0	0	0.000587769	0	0	0	0.0109818	0	0	0	0.00128
ENSG00000259066	NA	NA	0.0467953	1	Functional/Functional	1	0.0487579	0.0475883	1	0	0	0	0	0	0	0	0	0	0	0	0	0	0	0	0.00346934	0	0	0	0	0	0	0	0	0	0.00215969	0	0	0	0	0	0	0	0	1	0.0123398	0	0	0	0.00600885
ENSG00000146826	C7orf43	NA	0.0468128	1	Functional/Functional	1	0.0482648	0.0471186	1	0	0	0	0	0	0.00141883	0	0.00293765	0	0	0	0	0	0	0	0.000138774	0	0	0	0	0	0.000935572	0	0	1	0.00102522	0	0.000155318	0	0	0	2.73896e-05	0	0	0	0	0	0	0	0
ENSG00000082397	EPB41L3	NA	0.0468358	1	Functional/Functional	2	0.366926	0.0529103	1	0	0	0	0.0111895	0	0.0183786	0	0.000482988	0	0.000790502	0	0.00455978	0	0.000390475	0	0.00499585	0	0.00105694	0	0	0	0.00374229	0	0.000124006	1	0.109021	0	0.00666408	0	0.0002375	0	0.0140743	0	0	0	0.0882996	0	0.00929506	0	0.00174917
ENSG00000153291	SLC25A27	NA	0.0468741	1	Functional/Functional	1	0.0649004	0.0628392	1	0	0.000445898	0	0.000766815	0	0.00141883	0	0	0	0.000197625	0	0	0	0.00283545	0	0	0	0	0	0	0	0.000356714	0	0.000124006	0	0.0147377	0	0.000945486	0	0	0	0.000666499	0	0	0	0.00917099	0	0	0	0
ENSG00000178690	DYNAP	NA	0.0468859	1	LoF/LoF	1	0.0481556	0.0470145	1	0	0	0	0	0	0	0	0	0	0.00275513	0	0	0	0	0	0	0	0	0	0	0	0	0	0	0	0.000330594	0	0	0	0	0	0	0	0	0	0	0	0	0	0
ENSG00000137807	KIF23	NA	0.0469107	1	Functional/Functional	2	0.348705	0.048352	1	0	0.00178359	0	0.0031539	0	0.0101809	0	0.000684127	0	0.00118091	0	0.000117427	0	0.000390475	0	0.00679991	0	0.00105694	0	0.000379926	0	0.0014265	0	0	1	0.0751582	0	0.0146818	0	0.0002375	0	0.016328	0	0.0178629	1	0.105823	0	0	0	0.0156719
ENSG00000140987	ZSCAN32	NA	0.0469607	1	Functional/Functional	1	0.152242	0.14122	1	0	0	0	0	0	0.00135822	0	0	0	0	0	0.000117427	0	0	0	0.00535534	0	0	0	0	0	0.015647	0	0	1	0.0294751	0	0.00328771	0	0	0	0.00231592	0	0	0	0.020378	0	0.0160061	0	0
ENSG00000148690	FRA10AC1	Discordant	0.0469974	1	LoF/LoF	1	0.0832268	0.0798576	1	0	0	0	4.79259e-05	0	0.000417837	0	0	0	0.000197625	0	0.00628177	0	0	0	0	0	0	0	0	0	0	0	0	0	0.00792095	0	0.000273088	0	0	0	0.000388032	0	0	0	0.0100764	0	0	0	0
ENSG00000139874	SSTR1	NA	0.0471349	1	Functional/Functional	1	0.0803598	0.0772157	1	0	0	0	4.79259e-05	0	0.000542804	0	0	0	0.000197625	0	0.00181199	0	0	0	0.000138774	0	0.00169895	0	0	0	0	0	0	0	0.00219805	0	0.000105078	0	0	0	0.00134204	0	0	1	0.00917099	0	0	0	0
ENSG00000183833	MAATS1	NA	0.0471576	1	Functional/Functional	2	0.422433	0.067666	1	0	0	0	0.00477001	0	0.0202435	0	0.00193086	0	0.000197625	0	0.00187741	0	0.000390475	0	0	0	0.000264236	0	0.0015197	0	0.00444026	0	0.000124006	0	0.0811077	0	0.00636005	0	0.00213512	0	0.014992	0	0	1	0.100941	0	0.0220851	1	0
ENSG00000132386	SERPINF1	Discordant	0.0473525	1	LoF/LoF + LoF/Functional	1	0.194286	0.176577	1	0	0.00178359	0	0.0107833	0	0.00263119	0	0	0	0.000197625	0	0.000117427	0	0.00351045	0	0.00499585	0	0.000264236	0	0	0	0.00231463	0	0.000124006	1	0.0446194	0	0.00591029	0	0	0	0.00530781	0	0	0	0.0281911	0	0	0	0
ENSG00000130561	SAG	NA	0.047383	1	LoF/LoF	1	0.308793	0.265667	1	0	0	0	0.00877865	0	0.00792165	0	0	0	0.00118091	0	0.000469707	0	0.000390475	0	0.000555095	0	0.000264236	0	0.0015197	0	0	0	0	1	0.0337948	0	0.0022888	0	0.00095	0	0.00447083	0	0.0178629	0	0.0470818	0	0.0220851	0	0.00253956
ENSG00000135299	ANKRD6	NA	0.0473876	1	LoF/LoF + LoF/Functional	1	0.281509	0.245356	1	0	0.000445898	0	0.0122647	0	0.00467232	0	0.000684127	0	0	0	0.00181199	0	0	0	0.000138774	0	0.000264236	0	0	0	0.000830161	0	0.000124006	1	0.0644287	0	0.00615737	0	0.0002375	0	0.0224631	0	0.0280323	0	0.0833013	0	0	0	0.00253956
ENSG00000196331	HIST1H2BO	NA	0.0475786	1	LoF/LoF	1	0.130927	0.122718	1	0	0	0	0	0	0.00416944	0	0.00611361	0	0.000197625	0	0.00723947	0	0	0	0.000824174	0	0	0	0	0	0	0	0	0	0.091469	0	0.00218971	0	0	0	0.00638428	0	0	1	0.0123398	0	0	0	0
ENSG00000153093	ACOXL	NA	0.0475866	1	Functional/Functional	2	0.484561	0.0855585	1	0	0	0	0.00809848	0	0.0143617	0	0.000120747	0	0.00275513	0	0.00315411	0	0	0	0.0112304	0	0	0	0.000379926	0	0.00911702	0	0	0	0.0229402	0	0.000105071	0	0.0002375	0	0.00397868	0	0.0110833	1	0.121304	0	0	0	0.00422255
ENSG00000182858	ALG12	Consensus	0.0476027	1	LoF/LoF + LoF/Functional	1	0.157987	0.146139	1	0	0.000445898	0	0.00816464	0	0.01605	0	0.00643096	0	0	0	0.000469707	0	0.000390475	0	0.00346934	0	0	0	0	0	0.00214616	0	0	1	0.0600685	0	0.00778865	0	0	0	0.00637344	0	0	0	0.0376888	0	0	0	0
ENSG00000043514	TRIT1	Consensus	0.0476172	1	All	2	0.34571	0.0476172	1	0	0.000445898	0	0.00496965	0	0.00335728	0	0.00124751	0	0.00118091	0	0.00046955	0	0	0	0.00330196	0	0	0	0	0	0.00911702	0	0.00111507	1	0.223688	0	0.00514688	0	0	0	0.0106135	0	0	0	0	0	0	0	0
ENSG00000151491	EPS8	NA	0.0476211	1	Functional/Functional	1	0.0517247	0.0504098	1	0	0.000445898	0	0.000431242	0	0.000166738	0	0.000684127	0	0	0	0.00146061	0	0	0	0	0	0	0	0	0	0	0	0	0	0.00636156	0	0.000945703	0	0	0	0.000368683	0	0	1	0.0295479	0	0	0	0.005264
ENSG00000196118	C16orf93	NA	0.0477188	1	Functional/Functional	1	0.086834	0.0831707	1	0	0	0	0.00602314	0	0.0019816	0	0	0	0	0	0.00306891	0	0	0	0.000554904	0	0	0	0	0	0	0	0.000124006	0	0.0186638	0	0.000420313	0	0	0	0.00401974	0	0	0	0.0100764	0	0	0	0
ENSG00000101230	ISM1	NA	0.0478045	1	Functional/Functional	1	0.0594434	0.0577112	1	0	0.000445898	0	0.000191704	0	0.00335759	0	0.000120747	0	0	0	0.000469707	0	0	0	0.000824174	0	0	0	0.000379926	0	5.84733e-05	0	0.000124006	0	0.0120044	0	0.0012237	0	0.00095	0	0.00484355	0	0	1	0.0331696	0	0	0	0.00128
ENSG00000072786	STK10	NA	0.0478585	1	LoF/LoF + LoF/Functional	1	0.29845	0.258032	1	0	0.00178167	0	0.0431278	0	0.0221705	0	0.0110884	0	0.00275513	0	0	0	0	0	0.00346858	0	0.00422777	0	0.0015197	0	0.0137448	0	0.000496024	1	0.0339398	0	0.0023746	0	0.0002375	0	0.00365516	0	0	0	0.0335133	0	0	0	0.010404
ENSG00000158825	CDA	NA	0.0479634	1	Functional/Functional	1	0.049729	0.0485128	1	0	0	0	0	0	0	0	0	0	0	0	0.000117427	0	0	0	0	0	0	0	0	0	0.00331936	0	0	0	0.00312301	0	0	0	0	0	0.00068471	0	0	1	0.00917099	0	0	0	0
ENSG00000139531	SUOX	Consensus	0.0480858	1	Functional/Functional	2	0.380423	0.0563812	1	0	0	0	0.00458236	0	0.00141883	0	0	0	0.000197625	0	0.00709272	0	0	0	0.00221981	0	0	0	0.000379926	0	0.0014265	0	0.000124006	1	0.0555847	0	0.00468629	0	0	0	0.0112517	0	0.0212527	0	0.0422069	0	0	0	0.00187474
ENSG00000163513	TGFBR2	NA	0.0482535	1	Functional/Functional	1	0.0519742	0.0506466	1	0	0	0	0.00171958	0	0.000918901	0	0.00277496	0	0	0	0.000789018	0	0.000390475	0	0	0	0	0	0	0	0	0	0	0	0.00667848	0	0.00130157	0	0	0	0.000438211	0	0	1	0.00962368	0	0.0190456	0	0.00187669
ENSG00000151025	GPR158	NA	0.048276	1	LoF/LoF + LoF/Functional	1	0.785825	0.544257	1	0	0.000445898	0	0.0138506	0	0.0257311	0	0.00418166	0	0.00316201	0	0.00187883	0	0.000390475	0	0.0112407	0	0.0169058	0	0	0	0.00142045	0	0.000495777	0	0.198922	0	0.0217055	0	0.000948813	1	0.0336917	0	0.0486256	0	0.177836	0	0.0254034	0	0.00750676
ENSG00000172828	CES3	NA	0.0484009	1	All	2	0.348903	0.0484009	1	0	0.000445898	0	0.0275591	0	0.0178202	0	0.0142587	1	0.0247168	0	0	0	0	0	0.000824174	0	0.000264236	0	0.000379926	0	0.0026191	0	0	0	0.0360101	0	0.00113734	0	0	0	0.00231592	0	0	0	0.174066	0	0	0	0.0293972
ENSG00000143387	CTSK	Consensus	0.0486152	1	Functional/Functional	1	0.0810124	0.0778177	1	0	0	0	0.000668348	0	0.00937821	0	0.00783912	0	0.00118091	0	0	0	0.000390475	0	0.000138774	0	0	0	0.000379926	0	0.00231463	0	0.000124006	0	0.0175899	0	0.00323636	0	0	0	0.00175259	0	0	0	0.0118872	0	0	0	0
ENSG00000128309	MPST	NA	0.0488438	1	Functional/Functional	1	0.081301	0.0780839	1	0	0.000445898	0	0.00171947	0	0.0101353	0	0	0	0.000197625	0	0	0	0	0	0	0	0.00237812	0	0.000379926	0	0	0	0	0	0.0145108	0	0.000420292	0	0	0	0.0103297	0	0	1	0.0227637	0	0	0	0
ENSG00000157703	SVOPL	NA	0.0488907	1	Functional/Functional	3	1.31644	0.146691	1	0	0.00401308	0	0.0669849	0	0.0134973	0	0.0204003	0	0.0204508	0	0.00824258	0	0	0	0.00192477	0	0.000264236	0	0	0	0.0100918	0	0.000496024	1	0.431395	0	0.0556425	0	0.00095	1	0.0684562	0	0.0110833	0	0.231363	0	0.00688764	0	0.0367229
ENSG00000129810	SGOL1	NA	0.0489796	1	Functional/Functional	1	0.0912448	0.0872058	1	0	0.000445898	0	0.000668325	0	0.000939145	0	0	0	0	0	0	0	0	0	0.000824174	0	0	0	0	0	0.000356714	0	0.000124006	0	0.0224783	0	0.000870291	0	0	1	0.00311358	0	0	0	0.0336181	0	0	0	0
ENSG00000091651	ORC6	Consensus	0.04899	1	Functional/Functional	1	0.0571235	0.0555226	1	0	0.00178359	0	0.00171947	0	0	0	0	0	0.000197625	0	0.00181183	0	0.00283545	0	0.000138774	0	0.000264236	0	0.00341934	0	0	0	0.000496024	0	0.0297216	0	0.00157138	0	0.0002375	0	0.00552053	0	0	0	0	0	0	0	0
ENSG00000132768	DPH2	NA	0.0489983	1	Functional/Functional	2	0.417291	0.0662475	1	0	0.00178359	0	0.000766747	0	0.00150316	0	0.00273524	0	0	0	0.000117427	0	0.000390475	0	0.00192495	0	0	0	0.000379926	0	5.84733e-05	0	0	0	0.0187333	0	2.62695e-05	0	0	0	0.000684649	1	0.108549	0	0.0136979	0	0.0220851	0	0.0174507
ENSG00000117620	SLC35A3	Discordant	0.0491012	1	Functional/Functional	1	0.0620244	0.06014	1	0	0	0	0.000431288	0	0.000542819	0	0.00237427	0	0	0	0	0	0	0	0.00124896	0	0.00169895	0	0.000379926	0	0	0	0	0	0.00305734	0	0	0	0	0	0.00168323	0	0	0	0	0	0	0	0
ENSG00000148773	MKI67	NA	0.0491137	1	LoF/LoF + LoF/Functional	1	0.0914177	0.0873636	1	0	0.000445898	0	0.000431242	0	0.00792135	0	0.00160911	0	0.000197625	0	0.000117427	0	0	0	0.000138774	0	0	0	0	0	0.00295125	0	0.000124006	1	0.051394	0	0.00168074	0	0	0	0.00381135	0	0	0	0.014586	0	0	0	0.00600885
ENSG00000178301	AQP11	NA	0.0491956	1	Functional/Functional	1	0.0678488	0.0655982	1	0	0	0	0.000286305	0	0.00154629	0	0	0	0.000790502	0	0	0	0.000390475	0	0.000824174	0	0.000264236	0	0	0	0.0014265	0	0	0	0.00328416	0	0.000609961	0	0	0	0.000664159	0	0	1	0.0105291	0	0	0	0
ENSG00000163431	LMOD1	NA	0.0491998	1	Functional/Functional	1	0.0505301	0.0492747	1	0	0	0	0.000191704	1	0.0279852	0	0	0	0	0	0	0	0	0	0	0	0	0	0	0	0.000654954	0	0.000124006	0	0.0114985	0	0.000105071	0	0.0002375	0	0.000109558	0	0	0	0.00962368	0	0	0	0
ENSG00000130764	LRRC47	NA	0.0492356	1	Functional/Functional	1	0.0659772	0.0638478	1	0	0	0	0	0	0.00386107	0	0	0	0.00314748	0	0	0	0	0	0.000138774	1	0.00666989	0	0	0	0.00146169	0	0.000496024	0	0.00973477	0	0.00119252	0	0	0	0.000587799	0	0	0	0.0105291	0	0	0	0
ENSG00000111335	OAS2	NA	0.0493432	1	Functional/Functional	2	0.558762	0.108518	1	0	0.00711899	0	0.0476824	0	0.00604378	0	0.0059117	0	0.00118091	0	0.00455978	0	0	0	0.00330158	0	0	0	0.000379926	0	0.000356714	0	0	0	0.0115234	0	0.00065663	0	0	0	0.00134171	0	0.0178629	1	0.277165	0	0.0214158	0	0.013056
ENSG00000110514	MADD	Consensus	0.0494904	1	LoF/LoF	2	0.587633	0.117846	1	0	0.0242215	0	0.00816281	0	0.0160485	0	0.00772686	0	0.00177863	0	0.000789018	0	0.000390475	0	0.00346934	0	0.00237812	0	0	0	0.00212747	0	0	0	0.123501	1	0.0119234	0	0	0	0.00650261	0	0.0280323	0	0.138052	0	0	0	0.000469172
ENSG00000105642	KCNN1	NA	0.0495944	1	Functional/Functional	1	0.0520149	0.0506853	1	0	0.000445898	0	0.00114499	0	0.00204254	0	0.000684127	0	0	0	0	0	0	0	0.00124896	0	0	0	0	0	0	0	0	0	0.0044559	0	0.000105071	0	0	0	0.0013806	0	0.0178629	0	0	0	0	0	0.017216
ENSG00000132570	PCBD2	NA	0.0497144	1	Functional/Functional	1	0.0633845	0.0614175	1	0	0	0	4.79259e-05	0	0	0	0	0	0	0	0	0	0	0	0	0	0.00237508	0	0	0	0	0	0	0	0.00603674	0	2.62695e-05	0	0	0	0.00068474	0	0	0	0.0100764	0	0	0	0
ENSG00000146285	SCML4	NA	0.049727	1	Functional/Functional	1	0.0533973	0.0519967	1	0	0	0	4.79259e-05	0	0.000229761	0	0	0	0.000197625	0	0.000117427	0	0	0	0.000138774	0	0	0	0	0	0.000830196	0	0	0	0.00258758	0	2.62695e-05	0	0	0	0	0	0	1	0.018568	0	0	0	0
ENSG00000137571	SLCO5A1	NA	0.0498828	1	LoF/LoF	1	0.159491	0.147423	1	0	0.00259643	0	0.000766747	0	0.00730273	0	0.000120747	0	0	0	0.00181199	0	0.000390475	0	0.000555095	0	0.000264236	0	0	0	0	0	0	0	0.0313367	0	0.00164399	0	0.00095	1	0.00286572	0	0	0	0	0	0.00992713	0	0.005264
ENSG00000132563	REEP2	NA	0.0502072	1	Functional/Functional	1	0.0519819	0.050654	1	0	0	0	0.000191704	0	0	0	0	0	0	0	0	0	0	0	0.000138774	0	0	0	0	0	0	0	0.000124006	0	0.00346896	0	0.00157138	0	0	0	0.000109558	0	0	0	0.0105291	0	0	0	0
ENSG00000132773	TOE1	Consensus	0.0502468	1	LoF/LoF + LoF/Functional	1	0.231956	0.207019	1	0	0	0	0.00234791	0	0.00141883	0	0.00124751	0	0	0	0.00046955	0	0.000390475	0	0.00688618	0	0.000264236	0	0	0	0	0	0.000496024	1	0.110132	0	0.00192791	0	0	0	0.000985988	0	0	0	0.0498871	0	0	0	0
ENSG00000175505	CLCF1	NA	0.0502766	1	Functional/Functional	1	0.0523873	0.0510388	1	0	0	0	0.000286305	0	0	0	0	0	0	0	0.000789018	0	0.000390475	0	0.000138774	0	0	0	0	0	0.00500431	0	0.00409517	0	0.00406275	0	0.000246819	0	0	1	0.00155182	0	0	0	0.015056	0	0	0	0
ENSG00000119969	HELLS	Discordant	0.0503101	1	Functional/Functional	1	0.0541434	0.0527037	1	0	0	0	0	0	0.00129498	0	0.000120747	0	0.000197625	0	0.00306891	0	0	0	0	0	0	0	0	0	0.0108849	0	0.000124006	0	0.0183945	0	0.00094567	0	0	0	0.00265736	0	0	0	0	0	0	0	0
ENSG00000170175	CHRNB1	Consensus	0.0503967	1	All	2	0.356952	0.0503967	1	0	0.00713436	0	0.0211349	0	0.0116786	0	0.0232808	0	0.00472267	0	0.00105653	0	0.00351045	0	0.00679991	0	0.00105694	0	0	0	0	0	0.000124006	0	0.0562007	0	0.00402817	0	0.0002375	1	0.00957502	0	0.0212527	1	0.047576	0	0.0160061	0	0.0178419
ENSG00000170873	MTSS1	NA	0.0504517	1	Functional/Functional	1	0.0555262	0.0540128	1	0	0	0	4.79259e-05	0	0.00129498	0	0	0	0.000790502	0	0	0	0	0	0.00124896	0	0	0	0	0	0.000356714	0	0.00111903	0	0.0145377	0	0.000420313	0	0.0002375	0	0.00068471	0	0	1	0.0114345	0	0	0	0
ENSG00000163637	PRICKLE2	NA	0.0505062	1	Functional/Functional	1	0.0635018	0.0615276	1	0	0	0	0.000431334	1	0.00598768	0	0.000120747	0	0	0	0.00146061	0	0	0	0	0	0	0	0	0	0	0	0	0	0.0126362	0	0.000363143	0	0	0	0.000246506	0	0	0	0	0	0	0	0.000469172
ENSG00000164344	KLKB1	NA	0.0505477	1	Functional/Functional	2	0.455137	0.0769178	1	0	0	0	0.00388077	0	0.00292127	0	0.000482988	0	0.00494063	0	0.00422658	0	0.000390475	0	0.00221886	0	0.00392225	0	0	0	0.000356714	0	0.000124006	0	0.117841	0	0.0114925	0	0.0002375	0	0.012418	0	0	0	0.0498117	0	0	0	0
ENSG00000173627	APOBEC4	NA	0.0505975	1	LoF/LoF	1	0.184728	0.16867	1	1	0.000445898	0	0.000766815	0	0.00206715	0	0	0	0.00472189	0	0.000789018	0	0	0	0.000138774	0	0	0	0	0	0	0	0	0	0.0100972	0	2.62695e-05	0	0.0002375	0	2.73896e-05	0	0	0	0.0813455	0	0.0160061	0	0
ENSG00000128591	FLNC	NA	0.0506483	1	LoF/LoF + LoF/Functional	1	1.81162	0.836611	1	0	0.00401308	0	0.0276033	0	0.100684	0	0.0592092	1	0.0204573	0	0.00751532	0	0.00976187	0	0.0367072	0	0.0629851	0	0.0136695	0	0.0478608	0	0.0189283	0	0.557953	0	0.105618	0	0.0021375	0	0.0591698	0	0.0110833	0	0.219653	0	0.0616541	0	0.0759031
ENSG00000025708	TYMP	Discordant	0.0506965	1	Functional/Functional	2	0.372895	0.0544358	1	0	0	0	0.00114613	0	0.0160493	0	0.00863977	0	0.00275513	0	0.00293567	0	0	0	0.00124896	0	0.000264236	0	0	0	0.00927883	0	0.00198335	1	0.141678	1	0.0271172	0	0.0002375	0	0.00894965	0	0	0	0.0841535	0	0	0	0.000469172
ENSG00000031698	SARS	Discordant	0.0507504	1	Functional/Functional	1	0.0530891	0.0517045	1	0	0	0	0.00114613	0	0.000166738	0	0.00181089	0	0.00216419	0	0.0129824	0	0	0	0.000555095	0	0	0	0.000379926	0	0	0	0	0	0.0195772	0	0.00175522	0	0	0	0.000664159	0	0	0	0.0118872	0	0	0	0
ENSG00000137074	APTX	Consensus	0.0507805	1	LoF/LoF	1	0.14499	0.134969	1	0	0.000445898	0	0.00238863	0	0.00574029	0	0.00160911	0	0.000197625	0	0.00181199	0	0.000390475	0	0.000555095	0	0.000264236	0	0	0	0.0132849	0	0.000124006	0	0.0232741	0	0.00128717	0	0.0002375	0	0.00412905	0	0	1	0.0506976	0	0	0	0.00187669
ENSG00000196586	MYO6	NA	0.0508153	1	LoF/LoF	1	1.13098	0.677283	1	0	0.0111474	0	0.0886151	0	0.0476467	0	0.0232851	0	0.00472267	0	0.00315427	0	0.000390475	0	0.00888151	0	0.00422549	0	0.000379926	0	0	0	0.00111556	0	0.207113	0	0.0137016	0	0.0002375	0	0.0237117	0	0.108549	1	0.119564	0	0	0	0.0360454
ENSG00000082516	GEMIN5	Consensus	0.0509459	1	Functional/Functional	2	0.496091	0.0890209	1	0	0.00178359	0	0.021123	0	0.0236243	0	0.00446292	0	0.00275474	0	0.00455852	0	0	0	0.0049949	0	0.00105694	0	0.00949188	0	0.000356714	0	0	2	0.140869	0	0.00591029	0	0.0002375	0	0.0105983	0	0	0	0.0398485	0	0.0129666	0	0.0111247
ENSG00000144647	POMGNT2	Consensus	0.0511439	1	Functional/Functional	2	0.374422	0.0548282	1	0	0	0	0.00602332	0	0.00844686	0	0.00418166	0	0.000197625	0	0.00046955	0	0.000390475	0	0.00679991	0	0.00237812	0	0.000379926	1	0.00689504	0	0	0	0.159279	0	0.0153038	0	0.0002375	0	0.00762234	0	0	1	0.0488901	0	0	0	0.00128
ENSG00000033122	LRRC7	NA	0.0513338	1	Functional/Functional	1	0.0691896	0.0668502	1	0	0	0	0.000431334	0	0.000542819	0	0.000684127	0	0	0	0	0	0	0	0	0	0.000264236	0	0	0	0.000953194	0	0.000496024	0	0.0181009	0	0.00035189	0	0	0	0.000995026	0	0	0	0.0363322	0	0	0	0.00460994
ENSG00000165623	UCMA	NA	0.0514367	1	Functional/Functional	1	0.0593751	0.0576468	1	0	0	0	0.00114608	0	0.000542819	0	0.000684127	0	0.00275513	0	0.000469707	0	0.000390475	0	0	0	0	0	0.000379926	0	0.000356714	0	0.000124006	1	0.00749264	0	0.00369998	0	0.00095	0	0.000166646	0	0	0	0.0127925	0	0	0	0.00253956
ENSG00000131482	G6PC	Discordant	0.0514521	1	LoF/LoF + LoF/Functional	1	0.194757	0.176966	1	0	0	0	0.00119815	0	0.00506502	0	0.00277496	0	0	0	0.000117427	0	0	0	0.00346934	0	0.00105694	0	0	0	0	0	0.000496024	1	0.126828	0	0.00697144	0	0.00095	0	0.00691117	0	0	0	0.0082656	0	0	0	0
ENSG00000169991	IFFO2	NA	0.0516436	1	Functional/Functional	1	0.0552837	0.0537833	1	0	0	0	0.000668348	0	0.000166738	0	0	0	0	0	0	0	0.0015619	0	0.00346934	0	0.000264236	0	0	0	0	0	0	0	0.00917169	0	0.000936254	0	0	0	0.00214863	0	0	0	0	0	0	0	0.000469172
ENSG00000138160	KIF11	NA	0.0518065	1	Functional/Functional	1	0.0553764	0.053871	1	0	0.000445898	0	0.00388182	0	0.000918901	0	0	0	0.000197625	0	0.00181199	0	0	0	0.000555095	0	0	0	0	0	0	0	0	0	0.00319557	0	2.62695e-05	0	0	0	0.00202933	0	0	0	0.00917099	0	0	0	0.00187669
ENSG00000168040	FADD	Discordant	0.0518771	1	Functional/Functional	1	0.0535219	0.0521148	1	0	0	0	0.000286305	0	0.00117014	0	0.000684127	0	0	0	0	0	0	0	0	0	0	0	0	0	0	0	0	0	0.00574545	0	0.000363143	0	0	0	0.00100545	0	0	0	0	0	0	0	0
ENSG00000010379	SLC6A13	NA	0.0518803	1	LoF/LoF + LoF/Functional	2	0.918853	0.234423	1	0	0.000445898	0	0.0253528	0	0.0136717	0	0.00108672	0	0.00177863	0	0.0155234	0	0.0015619	1	0.00222038	0	0	0	0	0	0.0323811	0	0.00310015	1	0.271167	0	0.0264168	0	0.0002375	0	0.043316	0	0	0	0.0882996	0	0.0129666	0	0.019389
ENSG00000140553	UNC45A	Discordant	0.0518813	1	LoF/LoF	1	0.768159	0.536134	1	0	0.00401308	0	0.0261174	0	0.0206336	0	0.0355501	0	0.00493597	0	0.00751421	0	0.00351045	0	0.00124858	0	0.00660589	0	0	0	0.00707492	0	0.000124006	1	0.147026	0	0.0075919	0	0.00095	0	0.0256229	0	0.0183257	0	0.119372	0	0.0335366	0	0.00780356
ENSG00000159596	TMEM69	NA	0.0521882	1	LoF/LoF	1	0.062059	0.0601725	1	0	0	0	0.000431334	0	0.00141883	0	0	0	0	0	0.000117427	0	0	0	0.000824174	0	0	0	0	1	0.00374229	0	0.000124006	0	0.00764124	0	0.000667077	0	0.0002375	0	0.000438234	0	0	0	0	0	0	0	0
ENSG00000161671	EMC10	Consensus	0.0522962	1	LoF/LoF	1	0.0904226	0.086455	1	0	0	0	0.000191704	0	0.000939145	0	0.00582922	0	0.00471976	0	0	0	0.000390475	0	0.000824174	0	0	0	0	0	0	0	0.000495777	0	0.0104784	0	0.00287371	0	0.00213512	0	0.00426388	0	0	1	0.0339506	0	0	0	0.000469172
ENSG00000108641	B9D1	Consensus	0.0523305	1	Functional/Functional	1	0.0660696	0.0639343	1	0	0	0	0.00114499	0	0.00567307	0	0.00108672	0	0	0	0	0	0	0	0.00124896	0	0	0	0.000379926	0	0	0	0	0	0.00694776	0	0.000623473	1	0.00095	0	0.00265594	0	0	0	0.0322614	0	0	0	0.00668033
ENSG00000103657	HERC1	Consensus	0.0523846	1	LoF/LoF	2	0.737313	0.168874	1	0	0.00178359	0	0.00975413	0	0.0174335	0	0.00277469	0	0.00983768	0	0.00105684	0	0.000390475	0	0.000554904	0	0.000264236	0	0.00957926	0	0.00567841	0	0.000124006	1	0.327622	0	0.0144559	0	0.00095	0	0.0175607	0	0.0246425	1	0.0742399	0	0	0	0.00600885
ENSG00000100890	KIAA0391	NA	0.0524512	1	LoF/LoF + LoF/Functional	1	0.0946148	0.0902767	1	0	0	0	0.00114608	0	0.000542819	0	0.000482988	0	0.000197625	0	0	0	0	0	0.000138774	0	0	0	0	0	0	0	0.000495777	1	0.0107819	0	0.00122369	0	0	0	0.000438234	0	0.0144731	0	0.0259262	0	0	0	0.000469172
ENSG00000177679	SRRM3	NA	0.0526443	1	Functional/Functional	1	0.0568759	0.0552887	1	0	0	0	4.79259e-05	0	0.000229761	0	0.00237427	0	0	0	0.000117427	0	0	0	0.000555095	0	0	0	0	0	0	0	0	0	0.00141395	0	0.000155318	0	0	0	0.000995026	0	0	0	0.0118872	1	0.0335366	0	0
ENSG00000128915	NARG2	NA	0.0526842	1	LoF/LoF	1	0.162757	0.150202	1	0	0.000445898	0	0.00114613	0	0.0154329	0	0	0	0.00118091	0	0	0	0.000390475	0	0	0	0.000264236	0	0	0	0.000935572	0	0.000124006	0	0.0254172	0	0.00676563	0	0.0002375	0	0.000779504	0	0.0441945	0	0	0	0	0	0
ENSG00000172428	MYEOV2	NA	0.0527372	1	LoF/LoF	1	0.0605824	0.0587837	1	0	0.000445898	0	0.000286305	0	0	0	0	0	0	0	0	0	0	0	0	0	0	0	0	0	0.00142031	0	0.000496024	0	0.00555007	0	0.00114259	0	0.000948813	0	0.00149943	0	0	1	0.0402935	0	0	0	0
ENSG00000204624	PTCHD2	NA	0.0528148	1	All	3	0.836509	0.0528148	1	0	0.00607536	0	0.00234823	0	0.0513314	0	0.000120747	0	0.00118091	0	0.0062846	0	0	0	0.00346858	0	0	0	0.000379926	0	0.00212747	0	0	0	0.146514	0	0.00783831	0	0.0002375	0	0.0352605	0	0	1	0.202667	0	0.0129666	0	0.00573317
ENSG00000256061	DYX1C1	Consensus	0.0529204	1	Functional/Functional	2	0.432752	0.0705433	1	0	0	0	0.00401418	0	0.00668015	0	0.0122161	0	0.000790113	0	0.00187836	0	0	0	0.00346934	0	0.00105694	0	0.00957926	0	0.000233893	0	0.0019841	1	0.320978	0	0.00689792	0	0	0	0.0123198	0	0	0	0.0104061	0	0	0	0
ENSG00000139116	KIF21A	NA	0.0529542	1	LoF/LoF	1	0.455471	0.365851	1	0	0	0	0.00172522	0	0.00598759	0	0.00193086	0	0.000790502	0	0.00146061	0	0	0	0.00124858	0	0.00237812	0	0	0	0.000830196	0	0.000496024	1	0.10165	0	0.0177535	0	0	0	0.0103861	0	0	0	0.0765964	0	0.0190456	0	0.0196853
ENSG00000136379	ABHD17C	NA	0.0529575	1	Functional/Functional	1	0.0558981	0.0543645	1	0	0	0	0.000524684	0	0.00154629	0	0	0	0.00118091	0	0	0	0	0	0	0	0	0	0	0	0.000356714	0	0	0	0.000408065	0	0	0	0	0	0.000305902	0	0	0	0	0	0	0	0
ENSG00000139914	FITM1	NA	0.0529719	1	LoF/LoF + LoF/Functional	1	0.273765	0.23949	1	0	0	0	0.000668325	0	0.00480074	0	0	0	0.000197625	0	0	0	0	0	0.000555095	0	0	0	0	0	0.000654954	0	0	1	0.0320293	0	0.00237429	0	0.0002375	0	0.00265594	0	0	0	0.108942	0	0	0	0
ENSG00000106025	TSPAN12	NA	0.0530244	1	Functional/Functional	1	0.0571694	0.0555659	1	0	0	0	0.000191704	1	0.00488283	0	0.00237427	0	0	0	0.00105684	0	0	0	0	0	0.00169895	0	0	0	0	0	0.000124006	0	0.00258764	0	0.000363136	0	0	0	0.000246506	0	0	0	0.0104061	0	0	0	0
ENSG00000176571	CNBD1	NA	0.0530496	1	LoF/LoF	1	0.0766103	0.0737493	1	0	0.00607345	0	0.000766815	0	0.0107905	0	0.000482988	0	0	0	0.000789018	0	0.000390475	0	0.000138774	0	0	0	0	0	5.84733e-05	0	0	0	0.0101653	0	0.000273088	0	0.0002375	0	0.000985782	1	0.0110833	0	0	0	0.00688764	0	0.0101391
ENSG00000131844	MCCC2	Consensus	0.0530648	1	LoF/LoF	1	0.658888	0.482574	1	0	0.000445898	0	0.026117	0	0.0546512	0	0.00181089	0	0.000790502	0	0.0104361	0	0.000390475	0	0.00346934	0	0	0	0.00949188	0	0.000526259	0	0.0019841	0	0.341156	0	0.0117037	0	0.0002375	0	0.0177674	0	0	0	0.0254772	0	0	0	0.0155532
ENSG00000173264	GPR137	NA	0.0531003	1	Functional/Functional	1	0.0549454	0.0534632	1	0	0	0	0.000431242	0	0	0	0	0	0	0	0	0	0	0	0.000138774	0	0	0	0	0	0.00500431	0	0	1	0.00362332	0	0.000623473	0	0	0	0.000305902	0	0	0	0.0448184	0	0	0	0
ENSG00000104450	SPAG1	Consensus	0.0532304	1	LoF/LoF	1	0.332027	0.282532	1	0	0.00607536	0	0.00939349	0	0.00375518	0	0	0	0	0	0.0128628	0	0.000390475	0	0.00124896	0	0.00422549	0	0	0	0.00741409	0	0.00447215	1	0.0565872	0	0.00949514	0	0	0	0.00410273	0	0.000913971	0	0.0506984	0	0	0	0.0184053
ENSG00000160111	CPAMD8	Consensus	0.053318	1	LoF/LoF	1	0.390168	0.323057	1	0	0	0	0.00401354	0	0.00266711	0	0.0059166	0	0.000197625	0	0.000117427	0	0.000390475	0	0.00222038	0	0.00422777	0	0.0015197	0	0	0	0.00248384	1	0.111817	0	0.00672256	0	0.0002375	0	0.0086806	0	0	0	0.0254774	0	0	0	0.0157716
ENSG00000165629	ATP5C1	NA	0.0535196	1	Functional/Functional	1	0.0579628	0.0563149	1	0	0.000445898	0	0.000766747	0	0	0	0.000684127	0	0	0	0	0	0	0	0.00124896	0	0	0	0	0	5.84733e-05	0	0	0	0.0040812	1	0.00196628	0	0	0	0.000985904	0	0	0	0.0239979	0	0	0	0
ENSG00000108433	GOSR2	Discordant	0.0535507	1	Functional/Functional	1	0.0584669	0.0567905	1	0	0	0	0	0	0.000605913	0	0	0	0	0	0.000117427	0	0	0	0.000555095	0	0	0	0	0	0.00746535	0	0.000124006	1	0.00723224	0	0.000246819	0	0.0002375	0	0.000388032	0	0	0	0.0082656	0	0	0	0
ENSG00000166035	LIPC	NA	0.0536549	1	Functional/Functional	2	0.469712	0.0811621	1	0	0.00178359	1	0.0218106	0	0.01726	0	0.000684127	0	0.00711451	0	0.00293378	0	0.000390475	0	0.00221981	0	0	0	0.00244177	0	0.000526259	0	0.000124006	1	0.0955892	0	0.00760043	0	0.0002375	0	0.00673201	0	0	0	0.079697	0	0.0129666	0	0.0290706
ENSG00000174776	WDR49	NA	0.0540707	1	LoF/LoF	1	0.212917	0.191777	1	0	0	0	0.00388077	0	0.0202464	0	0.00446292	0	0	0	0.000789018	0	0.000390475	1	0.0143291	0	0	0	0.00151813	0	0	0	0.000124006	0	0.0316313	0	0.00243663	0	0	0	0.00549284	0	0.0178629	0	0.0488901	0	0	0	0.00780356
ENSG00000256269	HMBS	NA	0.0540897	1	Functional/Functional	2	0.37472	0.0549052	1	0	0	0	0.000766815	0	0.0112387	0	0	0	0.000197625	0	0.00181199	0	0	0	0	0	0	0	0	0	0.00451125	0	0.000124006	2	0.0512296	0	0.00539556	0	0.0002375	0	0.00365544	0	0.0486256	0	0.0919908	0	0.0214158	0	0.00253956
ENSG00000157119	KLHL40	Consensus	0.0542498	1	LoF/LoF	2	0.477631	0.0834979	1	0	0	0	0.00602314	0	0.00129498	0	0.00277496	0	0	0	0.000469707	0	0.0062476	0	0.000555095	0	0.00105694	0	0.00151813	0	0.00321537	0	0	0	0.086085	0	0.00917353	0	0.0002375	0	0.00824337	0	0.0246425	0	0.0755766	0	0	0	0.00668033
ENSG00000126838	PZP	NA	0.0542764	1	Functional/Functional	1	0.380452	0.316447	1	0	0.0111474	0	0.0655546	0	0.00335759	0	0.00582922	0	0.011005	0	0.0021322	0	0.00623037	0	0.0112285	0	0.00666687	0	0.00607411	0	0.0176085	0	0.00111605	0	0.0634867	0	0.00311437	0	0.0002375	0	0.0213149	0	0	0	0.0947293	0	0	0	0.015405
ENSG00000173163	COMMD1	NA	0.0544411	1	LoF/LoF	1	0.0822229	0.0789334	1	0	0.000445898	0	0	0	0	0	0	0	0	0	0	0	0	0	0.000554904	0	0.00237812	0	0	0	0	0	0.000124006	0	0.00364454	0	2.62695e-05	0	0	0	0.000445159	0	0	0	0.0104061	0	0	0	0
ENSG00000153902	LGI4	Consensus	0.0545235	1	Functional/Functional	2	0.407865	0.0636733	1	0	0	0	0.000766815	0	0.0178193	0	0	0	0.00711451	0	0	0	0.000390475	0	0.000824174	0	0.000264236	0	0	0	0.00567858	0	0	0	0.229806	0	0.0226632	0	0	0	0.0120782	0	0	1	0.0230929	0	0	0	0
ENSG00000198515	CNGA1	NA	0.0546819	1	Functional/Functional	2	0.46153	0.0787705	1	0	0.000445898	0	0.0260952	0	0.0134181	0	0.00160911	0	0	0	0.00750396	0	0.000390475	0	0.00495577	0	0.0169058	0	0.000379926	0	0.00210504	0	0	0	0.0672219	0	0.00909564	0	0.0002375	0	0.0195787	0	0.0110833	0	0.0648133	0	0.00688764	0	0.00600885
ENSG00000163138	PACRGL	NA	0.0547637	1	Functional/Functional	1	0.0720511	0.0695166	1	0	0	0	0	0	0.000375161	0	0	0	0.000790113	0	0.000789018	0	0	0	0.000138774	0	0	0	0	0	0	0	0.000124006	0	0.0102008	0	0.000656616	0	0	0	0.000664129	0	0	1	0.032615	0	0	0	0
ENSG00000187773	FAM69C	NA	0.0547771	1	Functional/Functional	2	0.383578	0.0572038	1	0	0	0	0.000524684	0	0.0143631	0	0	0	0	0	0.000469707	0	0	0	0.00124858	0	0	0	0	0	0	0	0	0	0.0414434	0	0.00228066	0	0	0	0.00701163	0	0.0144731	0	0.00962368	0	0	0	0.00987394
ENSG00000197140	ADAM32	NA	0.05488	1	LoF/LoF + LoF/Functional	1	0.144918	0.134907	1	0	0	0	0.000191681	0	4.16846e-05	0	0.000684127	0	0.000197625	0	0.00709241	0	0	0	0.00124858	0	0.00237812	0	0.000379926	0	5.84733e-05	0	0	0	0.0413642	0	0.0027124	0	0	1	0.00175259	0	0	0	0.080442	0	0	0	0.005264
ENSG00000177917	ARL6IP6	NA	0.0552053	1	Functional/Functional	1	0.117509	0.110868	1	0	0.000445898	0	0.000191704	0	0.00263122	0	0	0	0	0	0	0	0	0	0	0	0	0	0	0	0.000356714	0	0	0	0.00256933	0	0.000105078	0	0	0	0.000388025	0	0	0	0.0167552	0	0	0	0.000469172
ENSG00000049860	HEXB	Consensus	0.0552995	1	Functional/Functional	2	0.469267	0.0810313	1	0	0	0	0.00497056	0	0.00506533	0	0.00160911	0	0.000197625	0	0.00187836	0	0	0	0.000555095	0	0.0129475	0	0.0015197	0	0	0	0.000496024	1	0.162409	0	0.0067249	0	0	0	0.00957605	0	0	0	0.0114345	0	0	0	0
ENSG00000165915	SLC39A13	Consensus	0.0553652	1	Functional/Functional	1	0.0831441	0.0797814	1	0	0.0103652	0	0.000524684	0	0	1	0.000482988	0	0	0	0.000789018	0	0	0	0	0	0	0	0	0	0	0	0	0	0.00345184	0	0.00171946	0	0	0	0.000450844	0	0.0280323	0	0.0132452	0	0	0	0.000469172
ENSG00000149591	TAGLN	NA	0.0553819	1	Functional/Functional	1	0.0584044	0.0567316	1	0	0.000445898	0	0.000668348	0	0.00206721	0	0	0	0	0	0.000789018	0	0	0	0.00124896	0	0.000264236	0	0	0	0	0	0	0	0.0075897	0	0.000105078	0	0	0	0.000438234	0	0.0212527	1	0.0141506	0	0	0	0
ENSG00000068305	MEF2A	NA	0.0555192	1	Functional/Functional	1	0.0587533	0.0570607	1	0	0	0	0.000668348	0	0.000375161	0	0.000120747	0	0	0	0	0	0.0015619	0	0.000555095	0	0.000264236	0	0	0	0	0	0.000124006	0	0.00995161	0	0.000105078	0	0.0002375	0	0.000587799	0	0	0	0.0100764	0	0	0	0
ENSG00000141569	TRIM65	NA	0.0555519	1	LoF/LoF + LoF/Functional	2	0.678773	0.148461	1	0	0	0	0.0323932	0	0.0101362	0	0	0	0.00177863	0	0.00422658	0	0.0015619	0	0.000554904	0	0.000264236	0	0.00244177	0	0	0	0.000124006	1	0.158432	0	0.0074248	0	0	0	0.0132533	0	0.0441945	0	0.228645	0	0	0	0
ENSG00000050393	MCUR1	NA	0.0555887	1	Functional/Functional	1	0.0795429	0.0764616	1	0	0	0	0.00119774	0	0.00504076	0	0	0	0.000197625	0	0.000789018	0	0	0	0.000824174	0	0	0	0.000379926	0	0.000233893	0	0.000496024	1	0.00678083	0	0.00090353	0	0	0	0.00394223	0	0	0	0.0186931	0	0.0160061	0	0.0178419
ENSG00000151502	VPS26B	NA	0.0558255	1	Functional/Functional	1	0.0577547	0.0561186	1	0	0	0	0.000668348	0	0.00292259	0	0	0	0	0	0.000469707	0	0	0	0.000138774	0	0.00237812	0	0	0	0	0	0	0	0.00289202	0	2.62695e-05	0	0	0	0.000109558	0	0	1	0.0349753	0	0	0	0
ENSG00000189182	KRT77	NA	0.0558265	1	Functional/Functional	2	0.51197	0.0938556	1	0	0.00400924	0	0.010783	0	0.00337632	0	0.000482988	0	0.00177863	0	0.00306891	0	0.00155999	0	0.00346858	0	0.000264236	0	0.000379926	0	0.00142646	0	0	0	0.0216976	0	0.000667111	0	0	0	0.00484328	0	0	1	0.0905248	0	0	0	0.0101391
ENSG00000178904	DPY19L3	NA	0.0559403	1	Functional/Functional	1	0.0950333	0.0906574	1	0	0	0	0.00171965	0	0.00150039	0	0.000120747	0	0.000197625	0	0	0	0	0	0.000554904	0	0	0	0.000379926	0	0	0	0	0	0.0590274	0	0.000870264	0	0	0	0.00132732	0	0	0	0.018666	0	0.00384816	1	0
ENSG00000124003	MOGAT1	NA	0.0562414	1	LoF/LoF + LoF/Functional	1	0.144151	0.134243	1	0	0	0	0.00479116	0	0.00167105	0	0.000120747	0	0	0	0	0	0	0	0	0	0	0	0	0	0	0	0	1	0.0283596	0	0.00168074	0	0.0002375	0	0.00637324	0	0	0	0.0732137	0	0	0	0
ENSG00000167700	MFSD3	NA	0.0565389	1	LoF/LoF	1	0.388752	0.322098	1	0	0.015675	0	0.0250383	0	0.00506659	0	0.00418166	0	0.0204426	0	0.00963289	0	0.00155999	0	0.00346591	0	0.00422549	0	0.000379926	1	0.0155544	0	0.00409419	0	0.172125	0	0.00927642	0	0.0002375	0	0.00988713	0	0	0	0.0362316	0	0	0	0.005264
ENSG00000143207	RFWD2	NA	0.0566564	1	Functional/Functional	1	0.0611839	0.0593498	1	0	0	0	0	0	0.00263119	0	0.00124751	0	0	0	0	0	0	0	0.000138774	0	0	0	0	0	0.0201587	0	0.000496024	1	0.00628878	0	0.00315766	0	0	0	0.000246506	0	0	0	0	0	0	0	0
ENSG00000175662	TOM1L2	NA	0.0567708	1	Functional/Functional	1	0.0713888	0.0689002	1	0	0.00178359	0	0.00186093	0	0.000918885	0	0.00301868	0	0	0	0.000117427	0	0	0	0	0	0	0	0	0	0.000953194	0	0	0	0.00737853	0	0.000936288	0	0	0	0.00155182	1	0.0306817	0	0.0221878	0	0	0	0
ENSG00000185467	KPNA7	NA	0.0570646	1	LoF/LoF	1	0.251566	0.222418	1	0	0.00178167	0	0.00841473	0	0.00710702	0	0.00293765	0	0.00471937	0	0	0	0.000390475	0	0.000555095	0	0	0	0	0	0.000233858	0	0.000124006	0	0.0603672	0	0.0235138	0	0.0002375	0	0.003313	0	0.0306817	0	0.0684492	0	0	0	0.00253956
ENSG00000187650	VMAC	NA	0.0571579	1	LoF/LoF	1	0.0607309	0.0589236	1	0	0	0	0	0	0	0	0	0	0	0	0	0	0	0	0	0	0	0	0	0	0	0	0	0	0.00342347	0	2.62695e-05	0	0	0	0	0	0	1	0.0199298	0	0.00929506	0	0
ENSG00000256500	NA	NA	0.0571715	1	Functional/Functional	1	0.0699566	0.0675657	1	0	0	0	4.79259e-05	0	0.00480074	0	0.0059166	0	0.00316084	0	0.00105684	0	0	0	0.000138774	0	0.00392225	0	0	0	0	0	0	0	0.0117932	1	0.0017195	0	0.0002375	0	0.00255985	0	0	0	0.00781291	0	0	0	0
ENSG00000000457	SCYL3	NA	0.0572165	1	Functional/Functional	1	0.153896	0.142639	1	0	0	0	0.00315379	0	0.00206718	0	0.0027351	0	0.00472189	0	0.00146061	0	0	0	0	0	0	0	0	0	0	0	0	0	0.029486	0	0.00118307	0	0	0	0.00235099	0	0.00769355	0	0.0105291	0	0	0	0.00187669
ENSG00000111325	OGFOD2	NA	0.057224	1	LoF/LoF	1	0.45579	0.366053	1	0	0.000445898	0	0.0211262	0	0.0202546	0	0.00160911	0	0.00118091	0	0.00187883	0	0.0015619	0	0.000138774	0	0	0	0.00341934	0	0	0	0.000124006	0	0.0600259	0	0.00228892	0	0.0002375	0	0.00536836	0	0.0374381	1	0.137029	0	0.00688764	0	0.0197556
ENSG00000130368	MAS1	NA	0.0573509	1	Functional/Functional	1	0.0973812	0.0927899	1	0	0.000445898	0	0.000766609	0	0.000939145	0	0	0	0.000790502	0	0.0045593	0	0	0	0.0067961	0	0	0	0	0	0.00146183	0	0.00111903	0	0.0280458	1	0.00545154	0	0	0	0.00488794	0	0	0	0	0	0	0	0.000469172
ENSG00000145725	PPIP5K2	NA	0.0574555	1	LoF/LoF	1	0.158268	0.146379	1	0	0	0	0.00119815	0	0.00150022	0	0.000120747	0	0	0	0.000117427	0	0.000390475	0	0.00330196	0	0.00105694	0	0.000379926	0	5.84733e-05	0	0.000124006	0	0.0258887	0	0.000903476	0	0	0	0.00133626	0	0	0	0.058416	0	0	0	0
ENSG00000198821	CD247	NA	0.0574792	1	Functional/Functional	1	0.0708815	0.0684278	1	0	0	0	4.79259e-05	0	0.000417837	0	0	0	0	0	0	0	0	0	0	0	0	0	0	0	0	0	0	0	0.00245146	0	0.000363143	0	0	0	2.73896e-05	0	0	0	0.0336183	0	0	0	0
ENSG00000196189	SEMA4A	NA	0.0574938	1	LoF/LoF	1	0.147366	0.137022	1	0	0	0	0.000668325	0	0.000939177	0	0.00124751	0	0	0	0.000117427	0	0.0015619	0	0	0	0.000264236	0	0	0	0	0	0.000124006	0	0.0285048	0	0.00171939	0	0	0	0.000246491	0	0	0	0.0212828	0	0	0	0
ENSG00000166435	XRRA1	NA	0.0575561	1	LoF/LoF	1	0.11297	0.106823	1	0	0	0	0.000668348	0	0.0093924	0	0	0	0	0	0	0	0	0	0.000824174	0	0.00105618	0	0	0	0.00202277	0	0	0	0.0206192	0	0.00473093	0	0	0	0.00552012	0	0	1	0.0239978	0	0	0	0
ENSG00000148297	MED22	NA	0.0575992	1	Functional/Functional	1	0.0692848	0.0669391	1	0	0	0	4.79259e-05	0	0.000229761	0	0	0	0	0	0.000469707	0	0	0	0.00192477	0	0.000264236	0	0	0	0.00570315	0	0	0	0.00663149	0	0.000105078	0	0	0	0.00134194	0	0	1	0.0479929	0	0	0	0
ENSG00000173226	IQCB1	Discordant	0.0576109	1	LoF/LoF	1	0.119913	0.113003	1	0	0.000445898	1	0.0035793	0	0.00198172	0	0.00108672	0	0	0	0	0	0.000390475	0	0	0	0	0	0	0	0.00850417	0	0.000124006	0	0.0404232	0	0.00196615	0	0	0	0.00561097	0	0	0	0.0100764	0	0	0	0.00875071
ENSG00000144741	SLC25A26	Discordant	0.0577105	1	Functional/Functional	1	0.0758936	0.0730852	1	0	0.000445898	0	0	0	0.00292247	0	0	0	0.00275474	0	0.00315427	0	0.000390475	0	0.000138774	0	0	0	0	0	5.84733e-05	0	0.000495777	0	0.044642	0	0.000936288	0	0	0	0.00134204	0	0	0	0.0100764	0	0	0	0
ENSG00000105371	ICAM4	NA	0.0577489	1	Functional/Functional	1	0.258223	0.227577	1	0	0	0	0	0	0.00150316	0	0	0	0	0	0.000117427	0	0.000390475	0	0.000138774	0	0.00237812	0	0	0	0	0	0	1	0.0428311	0	0.00719863	0	0	0	0.0134977	0	0	0	0.0185679	0	0	0	0.00253956
ENSG00000078487	ZCWPW1	NA	0.0578118	1	LoF/LoF	1	0.149922	0.139225	1	0	0	0	0.00186093	0	0.00710702	0	0	1	0.00766516	0	0.000469707	0	0.000390475	0	0.000554904	0	0.00456839	0	0	0	5.84733e-05	0	0	0	0.00844036	0	0.00171931	0	0.0002375	0	0.0010259	0	0	0	0.0390457	0	0	0	0
ENSG00000109929	SC5D	Consensus	0.0578852	1	Functional/Functional	1	0.0733922	0.0707636	1	0	0	0	0.000766815	0	0.0033575	0	0	0	0.000197625	0	0	0	0	0	0.000138774	0	0	0	0	0	0.000356714	0	0	0	0.0111368	0	0.00094567	0	0	0	0.000779504	0	0	0	0.0403078	0	0	1	0.015405
ENSG00000119888	EPCAM	Consensus	0.0580339	1	LoF/LoF	1	0.117117	0.110519	1	0	0	0	0.000191681	0	0	0	0.0027351	0	0	0	0	0	0	0	0.00222038	0	0	0	0	0	0.000356714	0	0.000496024	0	0.0161359	0	0.000420313	0	0	0	0.0014231	0	0.0178629	0	0.0281907	1	0.0190456	0	0.00253956
ENSG00000159082	SYNJ1	Discordant	0.0580504	1	LoF/LoF	3	0.916477	0.0655973	1	0	0.000445898	0	0.0231896	0	0.0505951	0	0.00643096	0	0.0129832	0	0.00824337	0	0.0015619	0	0.00124896	0	0.00105618	0	0	0	0.0127696	0	0.00310015	2	0.356538	0	0.0288543	0	0	0	0.0280418	1	0.0144731	0	0.144252	0	0.0160061	0	0.031396
ENSG00000074803	SLC12A1	Discordant	0.0580842	1	LoF/LoF	2	1.01884	0.271171	1	0	0.000445898	0	0.0143459	0	0.0364139	0	0.000684127	0	0.00710829	1	0.0215289	0	0.0015619	0	0.00887694	0	0.00422777	0	0.00244177	0	0.000830196	0	0.00446421	0	0.389286	0	0.0213704	0	0.0021375	0	0.0245671	0	0	0	0.113256	0	0	0	0.0414766
ENSG00000180773	SLC36A4	NA	0.058174	1	Functional/Functional	2	0.541719	0.103109	1	0	0	0	0.00234791	0	0.0119234	0	0.0240824	0	0.0165259	0	0.000117427	0	0.000390475	0	0.00888151	0	0.00949198	0	0.0015197	0	0.0103461	0	0.00309718	1	0.264564	0	0.0205899	0	0	1	0.0429558	0	0	0	0.0894829	0	0	0	0
ENSG00000131143	COX4I1	NA	0.0582241	1	Functional/Functional	1	0.0799906	0.076875	1	0	0	0	0.000191704	0	0.000605913	0	0	0	0	0	0	0	0	0	0.000824174	0	0	0	0	0	0.0014265	0	0	0	0.00310795	0	0.000483231	0	0	0	0.00247731	0	0	1	0.00690752	0	0.0190456	0	0.00128
ENSG00000036054	TBC1D23	Consensus	0.0582995	1	LoF/LoF	1	0.300294	0.259399	1	0	0	0	0.000191704	0	0.00292118	0	0.00273524	0	0.000197625	0	0.00187836	0	0	0	0.000138774	0	0	0	0	0	0	0	0.000124006	0	0.0394378	0	0.00196632	0	0.00213512	0	0.00688577	0	0	0	0.106919	1	0.0731336	0	0
ENSG00000163362	C1orf106	NA	0.0584566	1	Functional/Functional	1	0.0653521	0.0632624	1	0	0.000445898	0	0.00939349	0	0.00167106	0	0.00301704	0	0.00216419	0	0.00181199	0	0	0	0	0	0.000264236	0	0.000379926	0	0	0	0	0	0.0162378	0	0.000105078	0	0	0	0.000986026	0	0	0	0	0	0	0	0
ENSG00000172500	FIBP	Discordant	0.0585325	1	LoF/LoF	1	0.191431	0.174224	1	0	0	0	0.00267241	0	0	0	0.0122171	0	0.000197625	0	0	0	0	0	0.000138774	0	0	0	0	0	0.00274264	0	0.00111903	0	0.0125516	0	0.00169912	0	0	0	0.00397881	0	0	0	0.044801	0	0.0214158	0	0.00187669
ENSG00000169903	TM4SF4	NA	0.0586727	1	Functional/Functional	1	0.0737644	0.0711095	1	0	0.000445898	0	0.000191681	0	0.00150319	0	0	0	0	0	0.00315427	0	0	0	0.00688618	0	0.000264236	0	0	0	0	0	0.000124006	0	0.0117977	0	0.00427529	0	0.0002375	0	0.00561097	0	0	1	0.0294277	0	0	0	0
ENSG00000170262	MRAP	Discordant	0.0587523	1	Functional/Functional	1	0.0612952	0.0594545	1	0	0	0	0	0	0.000982064	0	0	0	0	0	0	0	0	0	0	0	0.00105694	0	0	0	0	0	0	0	0.00493297	0	2.62695e-05	0	0.0002375	0	0.000246506	0	0	0	0.0105291	0	0	0	0.00253956
ENSG00000151553	FAM160B1	NA	0.0588207	1	Functional/Functional	1	0.0759899	0.0731745	1	0	0	0	0.000191704	0	0.00567307	0	0	0	0	0	0	0	0	0	0.000138774	0	0	0	0.000379926	0	0	0	0.000124006	0	0.0122469	0	0.000656711	0	0	0	0.000985904	0	0	0	0.0100764	0	0	0	0.013232
ENSG00000162702	ZNF281	NA	0.0589568	1	All	1	0.0607662	0.0589568	1	0	0	0	0	0	0.00129498	0	0	0	0.00471976	0	0	0	0	0	0	0	0	0	0	0	0.000830196	0	0.000124006	0	0.0132899	0	0.000483245	0	0	0	0.000986026	0	0	0	0.0109818	0	0	0	0
ENSG00000090932	DLL3	Consensus	0.0589661	1	LoF/LoF	1	0.491946	0.388564	1	0	0	0	0.00119787	0	0.00717499	0	0	0	0.00118091	0	0.0021322	0	0.000390475	0	0.00330234	0	0	0	0	0	0.0117958	0	0.00111507	0	0.0619519	0	0.00577353	0	0	0	0.0168307	0	0	0	0.139929	0	0	0	0.0149226
ENSG00000101337	TM9SF4	NA	0.0590647	1	Functional/Functional	1	0.063228	0.0612706	1	0	0.00259643	0	0.00172497	0	0.00263122	0	0	0	0	0	0.00187883	0	0	0	0.000555095	0	0	0	0	0	0	0	0	1	0.00952391	0	0.000363143	0	0	0	0.0015518	0	0	0	0.0322616	0	0	0	0.010141
ENSG00000141013	GAS8	Consensus	0.059229	1	Functional/Functional	2	0.415893	0.0658635	1	0	0	0	0.00816464	0	0.0168019	0	0.00949199	0	0.00471937	0	0.00992167	0	0.0015619	0	0.00330234	0	0.00105694	0	0.00563486	0	0.00678557	0	0.000124006	0	0.114119	0	0.00666963	0	0	0	0.00552053	0	0	1	0.0688668	0	0.028164	0	0.0104079
ENSG00000137601	NEK1	Consensus	0.0592718	1	Functional/Functional	2	0.522032	0.0969576	1	0	0.000445898	0	0.00306671	0	0.0134219	0	0.00277469	0	0.00118091	0	0.00628271	0	0	0	0.00888018	0	0.0042217	0	0.00151813	0	0.0155455	0	0.000495777	1	0.130158	0	0.0113113	0	0.0002375	0	0.00735093	0	0.0144731	0	0.086614	0	0	0	0.00187669
ENSG00000119965	C10orf88	NA	0.0593012	1	LoF/LoF	1	0.0650992	0.0630255	1	0	0	0	0	0	0	0	0.000120747	0	0	0	0	0	0	0	0	0	0	0	0	0	0	0	0	0	0.00291564	0	0.000273088	0	0	0	0.000388032	0	0	0	0.00723153	0	0	0	0
ENSG00000203697	CAPN8	NA	0.0593316	1	Functional/Functional	2	0.405891	0.0631384	1	0	0.000445898	0	0.025038	0	0.0133036	0	0.00193195	0	0.00472267	0	0.00105684	0	0.000390475	0	0.000555095	0	0.0039215	0	0.000379926	0	5.84733e-05	0	0	0	0.0742297	0	0.00823533	0	0	0	0.0135979	0	0	0	0.04766	0	0	0	0.0192408
ENSG00000188266	HYKK	NA	0.0593597	1	Functional/Functional	2	0.591707	0.119178	1	0	0	0	0.00315317	0	0.00488725	0	0.00615142	0	0.00118091	0	0.000789018	0	0.0015619	0	0.000138774	0	0	0	0.000379926	0	0	0	0	1	0.187304	0	0.00909532	0	0	0	0.00299703	0	0	0	0.0463401	0	0	0	0.023376
ENSG00000086619	ERO1LB	NA	0.0593666	1	Functional/Functional	1	0.0895534	0.0856605	1	0	0	0	0.00172497	0	0.000166738	0	0.00277469	0	0.00118091	0	0.000469707	0	0.0015619	0	0.000555095	0	0.000264236	0	0.000379926	0	0	0	0	0	0.0349414	1	0.00532865	0	0	0	0.00535315	0	0	0	0	0	0	0	0.00253956
ENSG00000198894	CIPC	NA	0.0593844	1	Functional/Functional	1	0.064137	0.0621235	1	0	0	0	0	0	0.00150319	0	0	0	0.00316201	0	0.00181183	0	0	0	0	0	0	0	0	0	0	0	0	0	0.00388614	0	2.62695e-05	0	0	0	0	0	0	0	0.0141506	1	0.039597	0	0
ENSG00000128683	GAD1	Discordant	0.0596414	1	Functional/Functional	1	0.06325	0.0612912	1	0	0	0	0.000668348	0	0.00367447	0	0.00108672	0	0.00216419	0	0	0	0	0	0	0	0	0	0	0	0.000654954	0	0	1	0.0105209	0	0.000236426	0	0.0002375	0	0.00475496	0	0	0	0.018568	0	0	0	0
ENSG00000163933	RFT1	Consensus	0.0596933	1	LoF/LoF + LoF/Functional	2	0.521639	0.096836	1	0	0	0	0.00816446	0	0.0154334	0	0.00643137	0	0.00471937	0	0.00709303	0	0.000390475	0	0.00346934	0	0.000264236	0	0	0	0	0	0.0019841	1	0.0925176	0	0.00611429	0	0.0002375	0	0.0068857	1	0.0144731	0	0.08145	0	0	0	0.0239665
ENSG00000183605	SFXN4	Discordant	0.0597496	1	Functional/Functional	1	0.0760578	0.0732374	1	0	0	0	0	0	0.000939177	0	0	0	0	0	0	0	0	0	0	0	0	0	0	0	0	0	0	0	0.0154251	0	0.000667131	0	0	0	0.00221795	0	0	0	0.019473	0	0	0	0
ENSG00000150636	CCDC102B	NA	0.0599091	1	LoF/LoF	1	0.0807129	0.0775415	1	0	0	0	0.000286305	0	0.000939177	0	0.000684127	0	0.00118091	0	0.000117427	0	0.000390475	0	0.00124896	0	0	0	0	0	0	0	0	0	0.00377084	0	0.000945703	0	0	0	0.000729325	0	0	0	0.0413354	0	0	0	0
ENSG00000084072	PPIE	NA	0.060014	1	Functional/Functional	1	0.0793139	0.0762501	1	0	0.000445898	0	0.000286305	0	0.000542819	0	0.00124751	0	0.00118091	0	0	0	0	0	0	0	0	0	0	0	0	0	0	0	0.0091515	0	0	0	0.0002375	0	0.00216228	0	0	0	0	0	0	0	0
ENSG00000114446	IFT57	NA	0.060018	1	Functional/Functional	1	0.0853567	0.0818153	1	0	0	0	0.000431334	0	0.000939177	0	0.00984692	0	0	0	0.000117427	0	0	0	0.000555095	0	0.00422777	0	0	0	0	0	0	0	0.0156627	0	0.00154839	0	0	0	0.000438211	0	0	0	0.0212828	0	0	1	0.00780356
ENSG00000145050	MANF	NA	0.0602004	1	LoF/LoF	1	0.140944	0.131462	1	0	0.00178359	0	0.00171958	0	0.00574048	0	0	0	0	0	0	0	0	0	0	0	0	0	0	0	0	0	0	0	0.0116055	0	0.000870291	0	0	0	0.00184074	0	0	1	0.0604893	0	0.039597	0	0
ENSG00000119041	GTF3C3	NA	0.0602106	1	Functional/Functional	1	0.140873	0.1314	1	0	0	0	0.000191704	0	0.00129498	0	0	0	0	0	0.00046955	0	0	0	0	0	0	0	0	0	0.000953194	0	0	0	0.0286476	0	0.00094552	0	0	0	0.000994965	0	0	0	0.0241201	0	0.00992713	0	0
ENSG00000254536	NA	NA	0.0603062	1	Functional/Functional	1	0.0860545	0.0824558	1	0	0	0	0.000668325	0	0.00263122	0	0.00771696	0	0.000790113	0	0.0062846	0	0	0	0.00124896	0	0.00169895	0	0.000379926	0	0	0	0.000124006	0	0.0104257	0	0.00101052	0	0.0002375	0	0.000994965	0	0	1	0.0349751	0	0	0	0
ENSG00000127511	SIN3B	NA	0.060366	1	Functional/Functional	1	0.266646	0.234056	1	0	0	0	0.00114613	0	0.00150064	0	0.000482988	0	0.000197625	0	0.000117427	0	0.0015619	0	0	0	0	0	0	0	0.000356714	0	0	0	0.1049	0	0.0019917	0	0	0	0.00161052	0	0.0110833	0	0.0241205	0	0	0	0.0314676
ENSG00000067369	TP53BP1	NA	0.0604606	1	Functional/Functional	1	0.110986	0.105049	1	0	0	0	0.00114499	0	0.00593011	0	0	0	0	0	0.000789018	0	0.000390475	0	0.000138774	0	0	0	0	0	0	0	0	0	0.0199801	0	0.000420292	0	0	0	0.0024499	0	0	0	0.0176629	0	0	0	0
ENSG00000164116	GUCY1A3	Discordant	0.0604835	1	LoF/LoF	1	0.43656	0.353744	1	0	0	0	0.0122687	0	0.0241641	0	0.0249096	0	0.0204573	0	0.00181199	0	0.000390475	0	0.00124896	0	0	0	0.000379926	0	0.00142038	0	0.000124006	0	0.11228	0	0.00119252	0	0	0	0.0163276	0	0.0110833	1	0.127074	0	0	0	0.013056
ENSG00000152422	XRCC4	Consensus	0.06049	1	LoF/LoF	1	0.160381	0.148181	1	0	0	0	0.00172497	0	0	0	0	0	0	0	0	0	0	0	0.000138774	0	0	0	0	0	0	0	0.000124006	1	0.0232376	0	0.00122369	0	0	0	0.00100542	0	0.0280323	0	0.0349753	0	0	0	0
ENSG00000100592	DAAM1	NA	0.0605598	1	Functional/Functional	2	0.417025	0.0661741	1	0	0	1	0.00479239	0	0.00375543	0	0.000684127	0	0.00471976	0	0.00508097	0	0	0	0.000555095	0	0	0	0.000379926	0	0.0059301	0	0.000124006	1	0.081947	0	0.018366	0	0.0002375	0	0.0127391	0	0.0284257	0	0.0452734	0	0	0	0
ENSG00000128595	CALU	NA	0.0607445	1	LoF/LoF	1	0.115579	0.10915	1	0	0	0	0.000431288	0	0.00263122	0	0	0	0	0	0	0	0	0	0	0	0	0	0	0	0.000953194	0	0	0	0.00760148	0	0.000621207	0	0	0	0.0022185	0	0	0	0.0321487	0	0	0	0
ENSG00000092020	PPP2R3C	NA	0.0607556	1	Functional/Functional	1	0.107481	0.101907	1	0	0	0	0.000668325	0	0.000939177	0	0	0	0.000197625	0	0.000789018	0	0	0	0	0	0	0	0	0	0.00261907	0	0.000124006	0	0.0235188	0	0.000351897	0	0	0	0.0022185	0	0	1	0.0353233	0	0	0	0.00174917
ENSG00000164778	EN2	NA	0.060819	1	Functional/Functional	1	0.0647823	0.0627285	1	0	0	0	0.000668348	0	0.000166738	0	0.0027351	0	0	0	0.000117427	0	0	0	0.000138774	0	0	0	0	0	0	0	0	0	0.0030519	0	0.000402137	0	0	0	0.000985904	0	0.0110833	0	0.00781291	0	0.00992713	0	0
ENSG00000206561	COLQ	Discordant	0.060854	1	LoF/LoF	2	0.412233	0.0648617	1	0	0.000445898	0	0.00114608	0	0.00730263	0	0.00582868	0	0	1	0.00963164	0	0.000390475	0	0.00330196	0	0.00237812	0	0	0	0	0	0.0019841	0	0.133322	0	0.0129168	0	0	1	0.020434	0	0.0509453	0	0.0688196	0	0.028164	0	0.000469172
ENSG00000167123	CERCAM	NA	0.060918	1	LoF/LoF	3	0.902885	0.0633328	1	0	0.00607536	0	0.0107833	0	0.0325348	0	0.00160911	0	0.0076667	0	0.00187883	0	0.0015619	0	0.00222038	0	0	1	0.0142626	0	0	0	0.000124006	0	0.120779	0	0.0108183	0	0.0021375	0	0.0261055	0	0.0246425	0	0.134749	0	0.0220851	0	0.0762714
ENSG00000166387	PPFIBP2	NA	0.0609459	1	LoF/LoF	1	0.418981	0.342283	1	0	0.000445898	0	0.0490734	0	0.0079221	0	0.000482988	0	0.00493908	0	0.0104351	0	0	0	0.00221886	0	0	0	0.000379926	0	0.00212736	0	0.000496024	0	0.0670893	0	0.0220299	0	0.0002375	0	0.0152347	0	0	0	0.0847443	0	0.0344566	0	0.00422255
ENSG00000168061	SAC3D1	NA	0.0609499	1	Functional/Functional	1	0.0848002	0.0813042	1	0	0	0	0.00238891	0	0.000793988	0	0	0	0	0	0.000789018	0	0	0	0.000138774	0	0.00105618	0	0	0	0	0	0	0	0.00716721	0	0.0006212	0	0	0	0.00299703	0	0	0	0.0485436	0	0	0	0.000469172
ENSG00000162599	NFIA	NA	0.061017	1	All	1	0.0629579	0.061017	1	0	0	0	4.79259e-05	0	0.000229761	0	0	0	0	0	0	0	0	0	0.00124896	0	0	0	0	0	0	0	0	1	0.0120535	0	0.000945703	0	0	0	0.000246506	0	0	0	0.0123398	0	0	0	0
ENSG00000069248	NUP133	Discordant	0.0613209	1	LoF/LoF + LoF/Functional	1	0.253654	0.22404	1	0	0	0	0.00841057	0	0.00263119	0	0	0	0.00766516	0	0.000117427	0	0	0	0.0012482	0	0.000264236	0	0.000379926	0	0.000935468	0	0	1	0.0458781	0	0.00407919	0	0.0002375	0	0.00482439	0	0	0	0.0624707	0	0	0	0
ENSG00000151322	NPAS3	NA	0.0613915	1	Functional/Functional	1	0.0645052	0.0624688	1	0	0	0	0.00171965	0	0.000542819	0	0.000120747	0	0	0	0	0	0	0	0	0	0	0	0	0	0	0	0	0	0.00450266	0	0.000105078	0	0	0	0.000109551	0	0	0	0.0230929	0	0	0	0
ENSG00000134330	IAH1	NA	0.0613919	1	LoF/LoF	1	0.194962	0.177134	1	0	0	0	0.000668348	0	0.00488275	0	0.000482988	0	0	0	0.00105684	0	0	0	0.000138774	0	0.000264236	0	0	0	0	0	0.00111507	0	0.0370794	0	0.00934901	0	0	0	0.0125251	1	0.0587255	0	0.045856	0	0.00992713	0	0
ENSG00000079785	DDX1	NA	0.0614444	1	Functional/Functional	1	0.066244	0.0640975	1	0	0	0	0.00119815	0	0.000417837	0	0.000120747	0	0	0	0.000789018	0	0.000390475	0	0.00124896	0	0	0	0	0	0.000654954	0	0.000124006	0	0.0175639	0	0.000483245	0	0	0	0.00654204	0	0	0	0.0100764	0	0.00992713	0	0.00512
ENSG00000137449	CPEB2	NA	0.0618897	1	Functional/Functional	1	0.0703271	0.0679112	1	0	0	0	0.000191681	0	0.000939177	0	0.000482988	0	0	0	0.000789018	0	0	0	0	0	0	0	0	0	5.84733e-05	0	0	0	0.00703829	0	0.000105078	0	0.0002375	0	0.00182098	0	0	0	0.018568	0	0	0	0
ENSG00000187608	ISG15	Discordant	0.0619217	1	Functional/Functional	1	0.0641873	0.0621707	1	0	0	0	0.00209828	0	0.000166738	0	0	0	0	0	0	0	0	0	0	0	0.00169895	0	0	0	0	0	0	0	0.00692811	0	2.62695e-05	0	0	0	0	0	0.0212527	1	0.0249029	0	0	0	0.00253956
ENSG00000149716	ORAOV1	NA	0.0619852	1	Functional/Functional	1	0.0652355	0.0631532	1	0	0	0	0.000668325	0	0.0172638	0	0.00582922	0	0.000197625	1	0.0104361	0	0	0	0.000824174	0	0	0	0	0	0	0	0	0	0.0043377	0	0.000363143	0	0	0	0.000995004	0	0	0	0.0146033	0	0	0	0.00971717
ENSG00000196177	ACADSB	Discordant	0.062036	1	LoF/LoF	1	0.410314	0.336558	1	0	0	0	0.00387953	0	0.010796	0	0.00772454	0	0.00275474	0	0.00181199	0	0	0	0.0067961	0	0.000264236	0	0.00607411	0	0.000356714	0	0.00111507	1	0.0606765	0	0.00350853	0	0.0021375	0	0.0144461	0	0.0374323	0	0.148414	0	0.0160061	0	0.0117876
ENSG00000182271	TMIGD1	NA	0.0622495	1	LoF/LoF + LoF/Functional	1	0.301552	0.260331	1	0	0	0	0.00114604	0	0.00292259	0	0.000482988	0	0.011005	0	0.000117427	0	0	1	0.00679877	0	0.000264236	0	0.000379926	0	0	0	0	0	0.0115819	0	0.00130162	0	0.000948813	0	0.0128234	0	0	0	0.18787	0	0	0	0.0428709
ENSG00000169908	TM4SF1	NA	0.0624544	1	Functional/Functional	1	0.0803539	0.0772103	1	0	0	0	4.79259e-05	0	0.000417837	0	0.00124751	0	0.000197625	0	0	0	0	0	0.00495577	0	0	0	0	0	0	0	0.000124006	0	0.0110058	0	0.000623459	0	0	0	0.00412978	0	0	0	0.0104061	0	0.00688764	0	0
ENSG00000172432	GTPBP2	Consensus	0.0627122	1	LoF/LoF	1	0.122076	0.114919	1	0	0	0	0.00162164	0	0.00150316	0	0	0	0	0	0	0	0	0	0	0	0	0	0	0	0	0	0	0	0.00502059	0	0.000236426	0	0	0	0.000438211	0	0	0	0.0167581	0	0	0	0
ENSG00000198570	RD3	NA	0.0627358	1	Functional/Functional	1	0.0659516	0.0638238	1	0	0	0	0.00579904	0	0.000939177	0	0	0	0.00668439	0	0	0	0	0	0	0	0	0	0.0015197	0	0	0	0	0	0.00513545	0	0.000402137	0	0	0	0.001026	0	0	0	0.0131382	1	0.0129666	0	0.00668033
ENSG00000161217	PCYT1A	Consensus	0.0629117	1	LoF/LoF + LoF/Functional	1	0.102388	0.097321	1	0	0	0	0.000191681	0	0.00129497	0	0.000120747	0	0	0	0	0	0	0	0	0	0	0	0.00244177	0	0.000233893	0	0.000124006	1	0.0180302	0	0.000870291	0	0	0	0.000666506	0	0.00769355	0	0.00917099	0	0	0	0
ENSG00000103550	KNOP1	NA	0.063015	1	Functional/Functional	1	0.133195	0.124706	1	0	0	0	0	0	0	0	0	0	0.00118091	0	0	0	0	0	0.00124896	0	0	0	0	0	0.000953194	0	0	0	0.00882183	0	0.00066707	0	0	0	0.000985782	1	0.0644584	0	0.0548792	0	0	0	0
ENSG00000148450	MSRB2	NA	0.0631468	1	LoF/LoF	1	0.152009	0.141019	1	0	0.000445898	0	0.000431288	0	0.00675672	0	0.00160911	0	0.00316201	0	0	0	0	0	0.000555095	0	0	0	0.000379926	0	0.0014265	0	0	0	0.00632041	0	0.000656739	0	0	0	0.000166646	0	0	0	0.0291008	0	0	0	0.0190927
ENSG00000175398	OR10P1	NA	0.0632224	1	LoF/LoF	1	0.111661	0.105653	1	0	0	1	0.00267228	0	0	0	0	0	0	0	0	0	0.000390475	0	0	0	0	0	0	0	0	0	0	0	0.00534997	0	0.000236426	0	0	0	2.73896e-05	0	0	0	0	0	0	0	0
ENSG00000111879	FAM184A	NA	0.0632305	1	LoF/LoF	1	0.165125	0.152213	1	0	0	0	0.000431288	0	0.00141871	0	0.00273524	0	0.00493441	0	0.00187836	0	0	1	0.00499109	0	0	0	0.000379926	0	0.00703134	0	0	0	0.0456374	0	0.00484733	0	0	0	0.00791401	0	0	0	0.021283	0	0	0	0.009248
ENSG00000125991	ERGIC3	NA	0.0632601	1	Functional/Functional	1	0.0689231	0.0666015	1	0	0	0	4.79259e-05	1	0.00263119	0	0.00301868	0	0	0	0.000117427	0	0.000390475	0	0	0	0	0	0	0	0.00142038	0	0	0	0.00722219	0	0.00219335	0	0	0	0.000305902	0	0	0	0	0	0	0	0
ENSG00000178982	EIF3K	NA	0.0633428	1	Functional/Functional	1	0.0687611	0.0664503	1	0	0	0	0.00171944	0	0.000605913	0	0.00498749	0	0	0	0	0	0	0	0	0	0	0	0.000379926	0	0	0	0	0	0.00899827	0	0.000236426	0	0	0	0.000109558	0	0	0	0.0105291	0	0	0	0
ENSG00000144191	CNGA3	NA	0.0634915	1	LoF/LoF + LoF/Functional	1	0.501621	0.394452	1	0	0	0	0.012269	0	0.0329989	0	0.00108672	0	0.00983768	0	0.0235576	0	0.000390475	0	0.0067961	0	0.00660286	0	0.0136695	0	0.0322566	0	0.00111605	1	0.17615	0	0.019374	0	0.0021375	0	0.0199502	0	0	0	0.0227635	0	0	0	0.013056
ENSG00000174371	EXO1	NA	0.0637146	1	All	3	0.905192	0.0637146	1	0	0.000445898	0	0.00172472	0	0.0459077	0	0.0098461	0	0.00708351	0	0.00187883	0	0.0015619	0	0.0115768	0	0.00105618	0	0.000379926	0	0.00212747	0	0.00111605	2	0.333439	0	0.0127245	0	0.00095	0	0.0569373	0	0.0587255	0	0.134304	0	0.00992713	1	0.0157716
ENSG00000140798	ABCC12	NA	0.0637796	1	All	5	2.11654	0.0637796	1	0	0.00178359	1	0.102988	0	0.118266	0	0.0176669	0	0.00968131	0	0.018408	0	0.0159403	0	0.0199758	1	0.0213272	1	0.0136522	0	0.0292081	0	0.00198335	0	0.605204	0	0.0300457	0	0.0002375	0	0.100151	0	0.050951	0	0.3753	0	0	0	0.0111186
ENSG00000086289	EPDR1	NA	0.063803	1	Functional/Functional	1	0.0683707	0.0660858	1	0	0.00259643	0	0.00172472	0	0.00292259	0	0.000482988	0	0	0	0	0	0	0	0	0	0	0	0.000379926	0	0	0	0.000124006	0	0.00401068	0	0.000105078	0	0	0	0.000664159	0	0	0	0	1	0.039597	0	0
ENSG00000161570	CCL5	NA	0.0638151	1	Functional/Functional	1	0.0693922	0.0670393	1	0	0.000445898	0	0	0	0	0	0	0	0	0	0	0	0	0	0	0	0	0	0	0	0.000654954	0	0	0	0.00271795	0	0.000155318	0	0	0	0.000305902	0	0	0	0.0100764	0	0	0	0
ENSG00000141447	OSBPL1A	NA	0.0639	1	LoF/LoF	1	0.298168	0.257824	1	0	0.00401308	0	0.00172476	0	0.0112385	0	0.000684127	0	0.00177785	0	0.00105653	0	0.000390475	0	0.000138774	0	0.000264236	0	0.0015197	0	0.00374229	0	0.0019841	0	0.0881466	0	0.0116698	0	0	1	0.0112923	0	0	0	0.0876805	0	0	0	0.0137012
ENSG00000126785	RHOJ	NA	0.063945	1	Functional/Functional	1	0.0816126	0.078371	1	0	0	0	0.00119815	0	0.000605913	0	0	0	0	0	0.00315427	0	0.000390475	0	0.000138774	0	0.00169895	0	0.000379926	0	0	0	0.000124006	0	0.0110041	0	0.000483245	0	0	0	0.0014231	0	0	0	0.036332	0	0.0220851	0	0
ENSG00000124104	SNX21	NA	0.0641702	1	Functional/Functional	1	0.0691347	0.066799	1	0	0	0	0.000191704	0	0.00292146	0	0	0	0.00275513	0	0	0	0	0	0	0	0.000264236	0	0	0	0	0	0.000124006	1	0.00330515	0	0.000236426	0	0	0	0.00132707	0	0	0	0.0322697	0	0	0	0.00460994
ENSG00000159363	ATP13A2	Consensus	0.064179	1	LoF/LoF	2	0.507888	0.0926055	1	0	0.000445898	0	0.00717127	0	0.0152345	0	0.00446265	0	0.00275513	0	0.00824085	0	0.0015619	0	0.00679991	0	0.000264236	0	0.0015197	1	0.0652602	0	0.0060674	0	0.102114	0	0.0138945	0	0	0	0.00858833	0	0	0	0.109113	0	0.0153554	0	0.00174917
ENSG00000164366	CCDC127	NA	0.0646049	1	LoF/LoF	1	0.112979	0.106831	1	0	0.000445898	0	0.000524684	0	0.000229761	0	0.000684127	0	0.000790113	0	0	0	0	0	0	0	0	0	0	0	0	0	0	1	0.00736439	0	0.000363143	0	0	0	0.000388025	0	0.0789028	0	0.0100764	0	0	0	0
ENSG00000188396	TCTEX1D4	NA	0.0647924	1	Functional/Functional	1	0.122735	0.115502	1	0	0	0	0.000431242	0	0.00417033	0	0	0	0.00118091	0	0.00422342	0	0	0	0.00192495	0	0	0	0.000379926	0	0.000935572	0	0.0019841	0	0.0171279	0	0.000420313	0	0	0	0.000246506	0	0	0	0.047187	0	0	0	0.000469172
ENSG00000120662	MTRF1	NA	0.0648113	1	Functional/Functional	1	0.105344	0.0999854	1	0	0.000445898	0	0.000191704	0	0.00292118	0	0	0	0.00118091	0	0.00187836	0	0.000390475	0	0.00499281	0	0	0	0	0	0	0	0.000124006	0	0.0334969	0	0.00128688	0	0	0	0.00779864	0	0	1	0.0212604	0	0	0	0
ENSG00000177646	ACAD9	Consensus	0.0649224	1	LoF/LoF + LoF/Functional	2	0.510761	0.0934849	1	0	0.000445898	0	0.00306726	1	0.0150062	0	0.00868107	0	0.000197625	0	0.00187883	0	0.000390475	0	0.00124858	0	0.00105694	0	0.000379926	0	0.000356714	0	0.000124006	1	0.19258	0	0.0243895	0	0	0	0.0342576	0	0	0	0.081443	0	0	0	0
ENSG00000198799	LRIG2	Consensus	0.0652158	1	LoF/LoF + LoF/Functional	1	0.243598	0.216197	1	0	0.00178167	0	0.00388136	0	0.00600258	0	0.00237427	0	0.00275513	0	0.00508066	0	0	0	0.0049949	0	0.000264236	0	0	0	0.000356714	0	0.000124006	1	0.0748958	0	0.0107505	0	0	0	0.0125242	0	0.0178629	0	0.0309046	0	0.00384816	0	0
ENSG00000103528	SYT17	NA	0.0653069	1	Functional/Functional	1	0.0695844	0.0672186	1	0	0	0	0.00119806	0	0.000417837	0	0	0	0.00118091	0	0	0	0	0	0	0	0	0	0	0	0	0	0	1	0.0357627	0	0.00311505	0	0	0	0.000684649	0	0	0	0.0141506	0	0	0	0
ENSG00000095303	PTGS1	NA	0.065407	1	LoF/LoF	1	0.751067	0.528137	1	0	0.000445898	0	0.00939349	0	0.0178199	0	0.00498749	0	0.00275513	0	0.00105684	0	0.0015619	0	0.00222038	0	0.00237812	0	0.00563486	0	0.00202277	0	0.000496024	0	0.251033	0	0.0107531	0	0.0002375	0	0.0180212	0	0	1	0.138097	0	0	0	0.0293873
ENSG00000136449	MYCBPAP	NA	0.0654496	1	Functional/Functional	1	0.120493	0.113517	1	0	0	0	0.000286305	0	0.0048008	0	0.00160898	0	0	0	0.00293378	0	0	0	0.00124858	0	0.000264236	0	0	0	0	0	0.000124006	0	0.0412944	0	0.00094567	0	0	0	0.00138054	0	0.0178629	1	0.0309048	0	0	0	0
ENSG00000137251	TINAG	NA	0.0654661	1	Functional/Functional	2	0.579386	0.115161	1	0	0	0	0.00388182	0	0.0262498	0	0.0120747	0	0.00983768	0	0.00455978	0	0.00283545	0	0.00499071	0	0.00105694	0	0	0	0	0	0	0	0.102772	0	0.00468607	0	0.0002375	0	0.00858833	0	0.0306758	1	0.169865	0	0	1	0.0170109
ENSG00000100055	CYTH4	NA	0.0655911	1	Functional/Functional	1	0.0841493	0.080706	1	0	0	0	0.000668348	0	0.00319524	0	0.000684127	0	0	0	0	0	0	0	0	0	0	0	0	0	0.00125143	0	0.000124006	0	0.00755485	0	0.000351897	0	0	0	0.0020765	0	0.0144731	0	0	0	0	0	0
ENSG00000157315	TMED6	NA	0.0657774	1	Functional/Functional	1	0.154421	0.143089	1	0	0.00178359	0	0.0030671	0	0	0	0	0	0.0196249	0	0.00181199	0	0.00155999	0	0.00495577	0	0	0	0	0	0.00154968	0	0	0	0.0326162	0	0.00909577	0	0	0	0.00867768	0	0	0	0.0155087	0	0	0	0
ENSG00000047662	FAM184B	NA	0.065822	1	Functional/Functional	1	0.267557	0.234753	1	0	0	0	0.000766609	0	0.0150426	0	0.000684127	0	0.00966964	0	0.00306859	0	0.000390475	0	0.00346858	0	0	0	0.0015197	0	0	0	0	0	0.0392572	0	0.00906917	0	0.0002375	1	0.0117121	0	0.0110833	0	0.0562621	0	0.0274762	0	0
ENSG00000174469	CNTNAP2	Consensus	0.0662641	1	LoF/LoF	2	1.253	0.356439	1	0	0.000445898	0	0.0332931	0	0.0166709	0	0.00273524	0	0.00668401	0	0.0335588	0	0.00351427	0	0.0112407	0	0.00422777	0	0.000379926	0	0.0204089	0	0.00198335	2	0.395435	0	0.0137283	0	0	0	0.093747	0	0.0306817	0	0.221733	0	0.0160061	0	0.0404466
ENSG00000116703	PDC	NA	0.0662873	1	Functional/Functional	1	0.130038	0.121938	1	0	0	0	4.79259e-05	0	0.00292259	0	0	0	0	0	0.000789018	0	0.000390475	0	0.000138774	0	0	0	0	0	0	0	0.000124006	0	0.0238935	0	0.00128717	0	0	0	0.00102603	0	0	1	0.0132452	0	0	0	0
ENSG00000250067	YJEFN3	NA	0.0663268	1	Functional/Functional	1	0.0744703	0.071765	1	0	0	0	0.00401464	1	0.00337645	0	0.000684127	0	0.000790113	0	0.00187836	0	0	0	0.000555095	0	0	0	0	0	0	0	0	0	0.0157338	0	0.00358149	0	0	0	0.000438234	0	0	0	0.00917099	0	0	0	0.017216
ENSG00000151353	TMEM18	NA	0.0664546	1	LoF/LoF	1	0.0729444	0.0703475	1	0	0	0	4.79259e-05	0	0.00129497	0	0.000120747	0	0	0	0.000789018	0	0	0	0.000138774	0	0	0	0	0	0	0	0.000124006	0	0.00245556	0	0.00130154	0	0	0	0.00128627	0	0	0	0	0	0	0	0
ENSG00000176092	AIM1L	NA	0.0664972	1	Functional/Functional	2	0.728823	0.165884	1	0	0.00474695	0	0.0040145	0	0.0464658	0	0.0167054	0	0.00708042	0	0.00293504	0	0	0	0.0138774	0	0.000264236	0	0.0015197	0	0.00142045	0	0.000495777	0	0.154441	0	0.0653667	0	0.00095	0	0.025677	0	0	2	0.100546	0	0	0	0.0421399
ENSG00000197046	SIGLEC15	NA	0.0665597	1	LoF/LoF + LoF/Functional	1	0.241812	0.214797	1	0	0.00178167	0	0.014336	0	0.00703967	0	0.00277496	0	0.00668401	0	0.00046955	0	0	0	0	0	0.00105618	0	0	0	0.000654954	0	0.000124006	0	0.030645	0	0.00262192	0	0	1	0.0120725	0	0.0306817	0	0.0488898	0	0	0	0.0135252
ENSG00000185156	MFSD6L	NA	0.0666089	1	Functional/Functional	1	0.227408	0.203404	1	0	0	0	0.000668348	0	0.00204713	0	0.00446319	0	0.00118091	0	0.000117427	0	0	0	0.000138774	0	0.000264236	0	0	0	0	0	0.000124006	0	0.0702244	0	0.00468417	0	0	0	0.000246506	0	0	1	0.0793891	0	0	0	0.00600885
ENSG00000148219	ASTN2	NA	0.0668382	1	Functional/Functional	1	0.0745622	0.0718503	1	0	0	0	0.00306726	0	0.00417044	0	0	0	0.00177707	0	0.000117427	0	0.0015619	0	0.00124896	0	0	0	0.0015197	0	0	0	0	0	0.014922	0	0.000945703	0	0	0	0.00138054	0	0	1	0.0167581	0	0	0	0
ENSG00000184005	ST6GALNAC3	NA	0.0668757	1	LoF/LoF	1	0.138502	0.129339	1	0	0	0	0	0	0	0	0	0	0	0	0.00508097	0	0	0	0	0	0.000264236	0	0	0	0	0	0	0	0.00644928	0	0.000236426	0	0.0002375	0	0.00397868	0	0	0	0.0221879	0	0	0	0.009248
ENSG00000135541	AHI1	Consensus	0.0668898	1	All	2	0.419624	0.0668898	1	0	0.00178359	0	0.0191475	0	0.00604589	0	0.00434322	0	0.00493363	0	0.00187836	0	0	0	0.0034663	0	0	0	0.00151813	0	5.84733e-05	0	0.000124006	1	0.0975771	0	0.0145273	0	0.0002375	1	0.0109482	0	0.0897196	0	0.057151	0	0.0214111	0	0.0157716
ENSG00000213199	ASIC3	NA	0.0669888	1	LoF/LoF + LoF/Functional	2	0.995171	0.262465	1	0	0.00401308	0	0.00497111	1	0.00604505	0	0.00124751	0	0.00471976	0	0.00146061	0	0.0140054	0	0	0	0	0	0.00151813	0	0.0456508	0	0.00111605	0	0.324871	0	0.0336351	0	0.000948813	0	0.0182427	0	0.0183257	0	0.110022	0	0	0	0.013232
ENSG00000089234	BRAP	NA	0.0670245	1	Functional/Functional	1	0.102147	0.097103	1	0	0	0	0.000524684	0	0.000229761	0	0	0	0	0	0.00181199	0	0	0	0.00495577	0	0	0	0	0	0	0	0	0	0.00844842	0	0.000236426	0	0	0	0.000438211	0	0	0	0.0136979	0	0.00992713	0	0
ENSG00000067334	DNTTIP2	NA	0.0672969	1	LoF/LoF	1	0.133587	0.125049	1	0	0.00259643	0	0.00172522	0	0.00150319	0	0	0	0	0	0.000789018	0	0.000390475	0	0	0	0	0	0	0	5.84733e-05	0	0	0	0.0147747	0	0.000936247	0	0	0	0.000664129	0	0	0	0.0564515	0	0.0160061	1	0.005264
ENSG00000164107	HAND2	NA	0.067348	1	All	1	0.0697231	0.067348	1	0	0	0	4.79259e-05	0	0	0	0.000684127	0	0	0	0	0	0	0	0.000138774	0	0	0	0	0	0.000654954	0	0	0	0.0015493	0	0	0	0	0	0	0	0	1	0.0452502	0	0	0	0
ENSG00000137513	NARS2	Consensus	0.0674412	1	Functional/Functional	2	0.486182	0.0860428	1	0	0.000445898	0	0.0198014	0	0.026559	0	0.00273524	0	0.000790502	0	0.00046955	0	0.000390475	0	0.00495634	0	0.000264236	0	0.00341934	0	0.0014265	0	0.000496024	0	0.214235	1	0.00784288	0	0.0002375	0	0.017682	0	0.0144731	0	0.0309046	0	0	0	0.0414739
ENSG00000124749	COL21A1	NA	0.0675701	1	Functional/Functional	2	0.673303	0.14658	1	0	0.00401308	0	0.0323387	0	0.0329959	0	0.020379	0	0.012979	0	0.00824337	0	0.00350662	0	0.00886781	0	0.0023766	0	0.00151813	0	5.84733e-05	0	0.000495777	1	0.20948	0	0.0246217	0	0.0002375	1	0.0221747	0	0	0	0.153101	0	0.00688764	0	0.0155279
ENSG00000071909	MYO3B	NA	0.0678033	1	Functional/Functional	4	2.17211	0.175191	1	0	0.0160216	0	0.0987116	0	0.0700559	0	0.0207677	0	0.0517337	0	0.0263816	0	0.0015619	0	0.04492	0	0.00422777	0	0.0034162	0	0.013617	0	0.00607629	1	0.534954	0	0.0595179	0	0.00213512	1	0.0870435	0	0.0644639	1	0.480566	0	0.00384816	0	0.0828816
ENSG00000131203	IDO1	NA	0.0678631	1	Functional/Functional	1	0.0896562	0.0857545	1	0	0	0	0.003882	0	0.00937881	0	0.000684127	0	0	0	0.00709241	0	0.000390475	0	0	0	0.000264236	0	0	0	5.84733e-05	0	0	0	0.00844202	0	0.00130162	0	0.0002375	1	0.000450851	0	0	0	0.0309046	0	0	0	0
ENSG00000103510	KAT8	NA	0.0680531	1	Functional/Functional	1	0.0738422	0.0711817	1	0	0	0	0.000668348	0	0	0	0	0	0	0	0	0	0	0	0	0	0.000264236	0	0	0	0.00125143	0	0	0	0.00710694	0	0.00199161	0	0.0002375	0	0.000666499	0	0	1	0.0281911	0	0	0	0
ENSG00000126883	NUP214	Consensus	0.0682837	1	LoF/LoF + LoF/Functional	2	0.632501	0.132715	1	0	0	0	0.000766747	0	0.00604505	0	0.00277496	0	0.00216419	0	0.00293504	0	0	0	0.00679991	0	0.000264236	0	0.00244177	0	0.00125143	0	0.000496024	1	0.141613	0	0.0129423	0	0.00095	0	0.0088741	0	0.0178629	0	0.0734659	1	0.0456573	0	0.00460994
ENSG00000158828	PINK1	NA	0.0686831	1	Functional/Functional	2	0.488319	0.0866826	1	0	0.00607536	1	0.0574682	0	0.00416944	0	0.000482988	0	0.00983768	0	0.00046955	0	0.000390475	0	0.00124858	0	0	0	0	0	0.000654954	0	0	0	0.0919725	0	0.00784215	0	0.00095	1	0.00394402	0	0	0	0.0281911	0	0	0	0.011684
ENSG00000128513	POT1	NA	0.0688653	1	Functional/Functional	1	0.0875849	0.0838589	1	0	0	0	0.000766815	0	0.000605913	0	0	0	0	0	0	0	0	0	0.000824174	0	0.00169895	0	0	0	0.000953194	0	0.000496024	1	0.0143354	0	0.000623459	0	0	0	0.00134204	0	0	0	0.00962368	0	0	0	0.013232
ENSG00000075975	MKRN2	NA	0.069099	1	Functional/Functional	1	0.0926018	0.0884436	1	0	0.000445898	0	0.00171965	0	0.000605913	0	0.00124751	0	0	0	0	0	0	0	0.00192495	0	0	0	0.0015197	0	0	0	0	0	0.0134919	0	0.00130162	0	0	0	0.00509178	0	0	1	0.0488898	0	0	0	0.000469172
ENSG00000113522	RAD50	NA	0.0693297	1	Functional/Functional	2	0.687648	0.151523	1	0	0.00178359	0	0.0047893	0	0.00567189	0	0.00582922	0	0.000197625	0	0.000789018	0	0.0062476	0	0.000138774	0	0.000264236	0	0.00151813	0	0	0	0.000124006	0	0.0885081	0	0.0057728	0	0	0	0.012862	0	0.0441945	1	0.110968	0	0	0	0.0328943
ENSG00000111186	WNT5B	NA	0.0695905	1	Functional/Functional	1	0.115276	0.10888	1	0	0	1	0.00388182	0	0.00506574	0	0.000482852	0	0	0	0.000789018	0	0	0	0.000138774	0	0.00169895	0	0.000379926	0	0.0108851	0	0.000124006	0	0.0109719	0	0.00611451	0	0	0	0.00134204	0	0	0	0.0698171	0	0	0	0
ENSG00000160255	ITGB2	NA	0.0697223	1	LoF/LoF + LoF/Functional	2	0.609009	0.124877	1	0	0.00178359	0	0.010783	0	0.00604589	0	0.00160898	0	0.000790502	0	0.000789018	0	0	0	0.00222038	0	0.0023766	0	0	0	0.015554	0	0.000124006	1	0.171606	0	0.0228152	0	0.0002375	0	0.016117	0	0	1	0.143818	0	0.0153554	0	0.000469172
ENSG00000134716	CYP2J2	NA	0.0699787	1	Functional/Functional	2	0.544039	0.103841	1	0	0.00259643	0	0.00809619	0	0.00604378	0	0.00181089	0	0.00708235	0	0.00422737	0	0.0191218	0	0.0034663	0	0.0129111	0	0	0	0.000233893	0	0.00111605	0	0.188491	0	0.00613448	0	0.0002375	0	0.015775	0	0	0	0.157771	0	0	0	0.0176659
ENSG00000163608	C3orf17	NA	0.0700879	1	LoF/LoF	1	0.208627	0.188302	1	0	0	0	0.00387953	0	0.00198172	0	0	0	0.000790113	0	0.00046955	0	0.000390475	0	0.000138774	0	0	0	0.000379926	0	0.000356714	0	0.000495777	0	0.0560378	0	0.0045953	0	0	0	0.00168302	0	0.0314221	1	0.0707323	0	0	0	0
ENSG00000130724	CHMP2A	NA	0.0701016	1	Functional/Functional	1	0.0732141	0.0705982	1	0	0	0	0.000766815	0	0.00198179	0	0	0	0.000197625	0	0	0	0	0	0.000138774	0	0.00169895	0	0	0	0.000953194	0	0	0	0.0180347	0	0.00346279	0	0.00095	0	0.00175293	0	0	1	0.0308069	0	0	0	0
ENSG00000105398	SULT2A1	NA	0.0701347	1	Functional/Functional	1	0.200276	0.181495	1	0	0	0	0.000431288	0	0.00488258	0	0.000482988	0	0	0	0.00963289	0	0.000390475	0	0	0	0	0	0	0	0	0	0	0	0.0797894	1	0.00346242	0	0	0	0.00432561	0	0	0	0	0	0	0	0.000469172
ENSG00000081760	AACS	NA	0.070432	1	LoF/LoF + LoF/Functional	1	0.565686	0.43203	1	0	0.000445898	0	0.00690109	0	0.00704469	0	0.00277496	0	0.00472267	0	0.00293567	0	0.000390475	0	0.0112353	0	0	0	0.0015197	0	0.00741409	0	0	0	0.124097	0	0.00484307	0	0	0	0.0134438	0	0.0144731	1	0.163701	0	0	0	0.0270008
ENSG00000136881	BAAT	NA	0.0704424	1	LoF/LoF	1	0.124535	0.117093	1	0	0	0	0.00114604	0	0.00375518	0	0.00978051	0	0.000790502	0	0.00187883	0	0.000390475	0	0.000824174	0	0	0	0	0	0	0	0	0	0.0104719	0	0.000420313	0	0	0	0.000664159	0	0	0	0.00917099	0	0	0	0.00187669
ENSG00000078618	NRD1	NA	0.070462	1	Functional/Functional	1	0.138305	0.129167	1	0	0	0	0.00119787	0	0.000542804	0	0	0	0.00275474	0	0	0	0.0015619	0	0.00124896	0	0.00105694	0	0	0	0.00389094	0	0.000495777	0	0.0247408	0	0.00305427	0	0	0	0.00365406	0	0	0	0.0633558	0	0	1	0.00187474
ENSG00000130035	GALNT8	NA	0.0704719	1	Functional/Functional	1	0.164636	0.151798	1	0	0	0	0.000431334	0	0.00604553	0	0.0027351	0	0.000790502	0	0.00146061	0	0.000390475	0	0.000824174	0	0	0	0.0015197	0	0	0	0	0	0.0197493	0	0.00262611	0	0.0002375	0	0.00701208	0	0	1	0.0571528	0	0	0	0
ENSG00000159200	RCAN1	NA	0.0706745	1	Functional/Functional	1	0.0734332	0.0708018	1	0	0	0	0.000191704	0	0.00601022	0	0	0	0	0	0	0	0	0	0	0	0	0	0	0	0	0	0	1	0.0328279	0	0.000667131	0	0	0	0.000246491	0	0	0	0	0	0	0	0
ENSG00000075826	SEC31B	NA	0.0707157	1	Functional/Functional	4	1.72648	0.0971908	1	0	0.0217798	0	0.0520919	0	0.0419584	0	0.0240732	0	0.0188454	0	0.0155149	0	0.00351045	0	0.0281129	0	0	0	0.00947932	0	0.00331936	0	0.000496024	0	0.535644	0	0.0127245	0	0.0002375	0	0.0328963	0	0.0374381	1	0.366652	0	0	1	0.0350224
ENSG00000168505	GBX2	NA	0.070889	1	Functional/Functional	1	0.073711	0.0710599	1	0	0	0	0.000668348	0	0	0	0	0	0	0	0	0	0	0	0.000138774	0	0	0	0	0	0.000356714	0	0	0	0.00367686	0	0.000246819	0	0.0002375	0	0.00138063	0	0	1	0.0132452	0	0	0	0.000469172
ENSG00000131747	TOP2A	NA	0.0710816	1	Functional/Functional	1	0.128163	0.12029	1	0	0	0	0.000668325	0	0.00386107	0	0	0	0.00216419	0	0.000117427	0	0	0	0.000138774	0	0	0	0	0	0.00321541	0	0	0	0.0267082	0	0.00164393	0	0.0002375	0	0.00299703	0	0	0	0.0203779	0	0	0	0
ENSG00000075539	FRYL	NA	0.0712632	1	LoF/LoF + LoF/Functional	1	0.37384	0.311913	1	0	0.000445898	0	0.0031539	0	0.0354128	0	0.000684127	0	0.00708351	0	0.00293567	0	0	0	0	0	0.000264236	0	0.000379926	0	0.000935468	0	0.000496024	1	0.0856793	0	0.00613578	0	0	0	0.0117995	0	0	0	0.075559	0	0	0	0.00253956
ENSG00000165672	PRDX3	Discordant	0.071295	1	Functional/Functional	1	0.0845143	0.0810415	1	0	0.000445898	0	0.000191704	0	0.00417044	0	0.000120747	0	0.000197625	0	0.000789018	0	0	0	0	0	0.000264236	0	0	0	0	0	0.000124006	0	0.0124413	0	0.000420313	0	0	0	0.00331359	0	0	1	0.0104061	0	0.00688764	0	0
ENSG00000068028	RASSF1	NA	0.0714326	1	LoF/LoF + LoF/Functional	1	0.17534	0.160828	1	0	0.00711899	0	0.0056809	0	0.000982064	0	0.00446319	0	0.00216419	0	0.00146061	0	0.00351427	0	0.00679991	0	0	0	0	0	0.0024444	0	0	1	0.0210858	0	0.00391552	0	0	0	0.00543294	0	0	0	0.0294535	0	0	0	0.0227747
ENSG00000187658	C5orf52	NA	0.071436	1	LoF/LoF	1	0.0826662	0.0793416	1	0	0.000445898	0	0.000431242	0	0.000417837	0	0	0	0	0	0	0	0	0	0	0	0	0	0.000379926	0	0	0	0	0	0.0704228	0	0.00224764	0	0	0	0.000507939	0	0	0	0.00781291	0	0	0	0
ENSG00000169919	GUSB	Consensus	0.0714664	1	Functional/Functional	2	0.471655	0.0817334	1	0	0	0	0.000431334	0	0.00104211	0	0	0	0.00177785	0	0.000469707	0	0	0	0.00346858	0	0.00169895	0	0	0	0.000654954	0	0.000496024	1	0.278897	0	0.012572	0	0.0002375	0	0.0187136	0	0.00365588	1	0.0594122	0	0	0	0.000469172
ENSG00000159063	ALG8	Consensus	0.0715258	1	LoF/LoF + LoF/Functional	1	0.295602	0.255916	1	0	0	0	0.00171947	0	0.00488725	0	0.00273524	0	0.00493597	0	0	0	0	0	0.000824174	0	0.00105694	0	0.000379926	0	0.000654954	0	0	1	0.0412477	0	0.00917153	0	0.0002375	0	0.00867551	0	0.0486256	0	0.0958164	0	0.00929506	0	0.017216
ENSG00000149527	PLCH2	NA	0.0716098	1	LoF/LoF + LoF/Functional	1	0.683699	0.495253	1	0	0	0	0.0323974	0	0.0263586	0	0.0177075	0	0.0587451	0	0.0062846	0	0.000390475	0	0.00888018	0	0.00169895	0	0.00949816	0	0.00331936	0	0.0019841	1	0.229988	0	0.0149342	0	0	0	0.0112966	0	0.0110833	0	0.136733	0	0.00384816	0	0.0117876
ENSG00000053918	KCNQ1	Consensus	0.071657	1	LoF/LoF	1	0.334128	0.284038	1	0	0	0	0.00234837	0	0.00567307	0	0.000482988	0	0.0129852	0	0.000789018	0	0.0015619	0	0.00192495	0	0.000264236	0	0	0	0.000830196	0	0.000124006	0	0.0509109	0	0.011075	0	0	0	0.0140219	0	0	0	0.0340804	0	0.00992713	0	0.000469172
ENSG00000167941	SOST	Discordant	0.0716879	1	Functional/Functional	1	0.0753771	0.0726063	1	0	0	0	4.79259e-05	0	0.000939177	0	0	0	0	0	0.00105684	0	0.000390475	0	0.000138774	0	0	0	0.0015197	0	0.00321541	0	0	1	0.0127854	0	0.00128717	0	0.0002375	0	0.00383219	0	0	0	0.0082656	0	0	0	0.0218259
ENSG00000042317	SPATA7	NA	0.0717474	1	Functional/Functional	1	0.149722	0.139053	1	0	0.00178359	0	0.000191704	0	0.00567296	0	0.000482988	0	0.00494063	0	0.000117427	0	0	0	0.000554904	0	0	0	0.00607882	0	0	0	0	0	0.0434226	0	0.00287293	0	0	0	0.00447034	0	0.0239252	1	0.0123398	0	0	0	0.00253956
ENSG00000117906	RCN2	NA	0.0717755	1	Functional/Functional	1	0.0750538	0.0723064	1	0	0	0	0.000286305	0	0	0	0.00124751	0	0	0	0	0	0	0	0	0	0	0	0	0	0	0	0	0	0.00526923	0	0.000273088	0	0	0	0.000166646	0	0	0	0	0	0	0	0.00460994
ENSG00000110031	LPXN	NA	0.071793	1	Functional/Functional	1	0.0913071	0.0872627	1	0	0	0	0.00690109	0	0.000793988	0	0.000684127	0	0.00316201	0	0.00315427	0	0	0	0.000555095	0	0	0	0	0	0.000356714	0	0.0019841	0	0.0265855	0	0.00130165	0	0.0002375	0	0.000507939	1	0.0280323	0	0	0	0	0	0.0134667
ENSG00000076685	NT5C2	Discordant	0.0719634	1	Functional/Functional	1	0.10933	0.103565	1	0	0.000445898	0	0.000766815	0	0.000793988	0	0	0	0.00216419	0	0	0	0	0	0.000824174	0	0	0	0	0	0	0	0	1	0.025258	0	0.00090353	0	0.0002375	0	0.00514581	0	0	0	0.0141506	0	0	0	0
ENSG00000135100	HNF1A	NA	0.0719767	1	Functional/Functional	1	0.0795566	0.0764743	1	0	0.000445898	1	0.00171958	0	0.00150319	0	0.000120747	0	0	0	0.00046955	0	0.000390475	0	0	0	0	0	0	0	0	0	0.000124006	0	0.0246583	0	0.000236426	0	0	0	0.00331414	0	0	0	0.0321427	0	0	0	0
ENSG00000116977	LGALS8	NA	0.0720538	1	Functional/Functional	1	0.190333	0.173316	1	0	0.000445898	0	0.0093869	0	0.000542804	0	0.000684127	0	0.016512	0	0.000469707	0	0	0	0.00124896	0	0	0	0	0	0	0	0.000495777	0	0.0455958	0	0.00218981	0	0	0	0.00425764	0	0	0	0.0087183	0	0	0	0.00253956
ENSG00000173599	PC	Consensus	0.0721797	1	Functional/Functional	3	1.00366	0.0809754	1	0	0.000445898	0	0.0160471	0	0.0341193	0	0.0276806	0	0.00493908	0	0.00306891	0	0.0015619	0	0.00679877	0	0.00237812	0	0	0	0.0296422	0	0.00409517	0	0.250757	0	0.0238382	0	0.00213512	0	0.035992	0	0.0246425	2	0.229489	0	0.0652513	0	0.009248
ENSG00000153563	CD8A	NA	0.0725451	1	Functional/Functional	1	0.0769481	0.0740621	1	0	0.000445898	0	0.0107833	1	0.00467264	0	0.000684127	0	0.00472267	0	0	0	0	0	0	0	0	0	0.000379926	0	0.00154968	0	0	0	0.00975894	0	0.000656739	0	0	0	0.00397886	0	0	0	0.00917099	0	0	0	0
ENSG00000127914	AKAP9	NA	0.0726909	1	All	2	0.440365	0.0726909	1	0	0	0	0.00809208	0	0.00480052	0	0.0212	0	0.00316201	0	0.00628271	0	0	0	0.00330234	0	0.000264236	0	0	0	5.84733e-05	0	0.000495777	0	0.188469	0	0.0200092	0	0.0002375	0	0.00518427	0	0	0	0.0529949	0	0.00384816	0	0
ENSG00000167799	NUDT8	NA	0.0727818	1	Functional/Functional	1	0.105487	0.100114	1	0	0	0	0	0	0.00367433	0	0	0	0.000197625	0	0.00306828	0	0	0	0.000138774	0	0.000264236	0	0.00244177	0	0	0	0	0	0.00764162	0	0.00243958	0	0.0002375	0	0.00329	0	0	1	0.0458299	0	0	0	0
ENSG00000125454	SLC25A19	Consensus	0.072888	1	Functional/Functional	1	0.0883118	0.0845246	1	0	0	0	0.000191681	0	0.00167106	0	0.00124751	0	0	0	0	0	0	0	0.000554904	0	0.000264236	0	0.00563486	0	0	0	0.000124006	0	0.00728402	0	0.00249329	0	0	0	0.000368683	0	0	0	0.0136979	0	0.00992713	0	0
ENSG00000138439	FAM117B	NA	0.0729017	1	Functional/Functional	1	0.082135	0.0788524	1	0	0.00607536	0	0.000191704	0	0.00167106	0	0	0	0.000790502	0	0.00293567	0	0	0	0.000555095	0	0.000264236	0	0	0	0.00389181	0	0	0	0.0202309	0	0.000105078	0	0	0	0.00303411	0	0	0	0.018568	0	0	0	0
ENSG00000120370	GORAB	Consensus	0.0729497	1	All	2	0.441277	0.0729497	1	0	0	0	0.00171965	0	0.0112369	0	0.00124751	0	0.00118091	0	0.00315411	0	0	0	0.000138774	0	0.00951249	0	0	0	0.00570315	0	0.000496024	0	0.0155409	0	0.00882792	0	0	0	0.000587784	0	0.0171688	1	0.245898	0	0.00992713	0	0
ENSG00000140105	WARS	NA	0.0729512	1	Functional/Functional	1	0.0783936	0.0753996	1	0	0	0	4.79259e-05	1	0.000793988	0	0	0	0	0	0	0	0	0	0.000138774	0	0	0	0	0	0	0	0	0	0.00826631	0	0.000363143	0	0	0	0.000438173	0	0	0	0.0227637	0	0	0	0.00600885
ENSG00000170892	TSEN34	Consensus	0.0730502	1	Functional/Functional	1	0.0782911	0.0753048	1	0	0	0	0	0	0.00141883	0	0	0	0	0	0	0	0	0	0.000824174	0	0	0	0	0	0.000830196	0	0	0	0.0136526	0	0.00128717	0	0	0	0.0023512	0	0	0	0	0	0	0	0
ENSG00000031691	CENPQ	NA	0.0731004	1	Functional/Functional	1	0.098146	0.0934834	1	0	0	0	4.79259e-05	0	0.00217071	0	0.000482988	0	0	0	0.00315427	0	0.00283545	0	0.000138774	0	0	0	0	0	0	0	0	0	0.0148593	0	0.00237446	0	0.0002375	0	0.0103318	1	0.0110833	0	0.0458556	0	0	0	0
ENSG00000105246	EBI3	NA	0.0733621	1	Functional/Functional	1	0.079693	0.0766003	1	0	0	0	0.000431334	0	0.00167106	0	0	0	0.000197625	0	0.000789018	0	0	0	0.000138774	0	0.000264236	0	0	0	0	0	0	0	0.00568378	0	2.62695e-05	0	0	0	0.000166646	0	0	0	0	0	0	0	0.000469172
ENSG00000008311	AASS	Consensus	0.0735001	1	Functional/Functional	2	0.491932	0.0877673	1	0	0	0	0.000766747	0	0.00980104	0	0.00783939	0	0.00118091	0	0.00293567	0	0.000390475	0	0.00688618	0	0	0	0.000379926	0	0.00451115	0	0.00111605	0	0.248132	0	0.017103	0	0.0002375	0	0.0102271	0	0	2	0.0398485	0	0.00992713	0	0
ENSG00000181689	OR8K3	NA	0.0735223	1	LoF/LoF	1	0.139774	0.130445	1	0	0	0	0.00162161	0	0.0019816	0	0.00108672	0	0.000790113	0	0.00181199	0	0	0	0.00346934	0	0.000264236	0	0.000379926	0	0.00882172	0	0.00111605	1	0.0220823	0	0.00695216	0	0	0	0.00440893	0	0	0	0.0603321	0	0	0	0.00971717
ENSG00000116580	GON4L	NA	0.0736003	1	All	2	0.443566	0.0736003	1	0	0.000445898	0	0.00171947	0	0	0	0	0	0	0	0	0	0	0	0.000138774	0	0.000264236	0	0.000379926	0	0.00331936	0	0.000124006	0	0.0154648	1	0.00192356	0	0	0	0.000246476	0	0.0789254	1	0.0380381	0	0.0274762	0	0.0908
ENSG00000188984	AADACL3	NA	0.0736005	1	Functional/Functional	1	0.132645	0.124224	1	0	0	0	0.000191704	0	0.00129497	0	0.000482988	0	0	0	0.00306891	0	0	0	0.00124896	0	0.000264236	0	0	0	0	0	0	0	0.0046756	0	0.000273088	0	0	0	0.000985988	0	0.00430376	0	0	1	0.0525915	0	0.000469172
ENSG00000087589	CASS4	NA	0.0736253	1	Functional/Functional	1	0.0906776	0.0866878	1	0	0.00178359	0	0.000431288	0	0.000542804	0	0.000120747	0	0	0	0.000117427	0	0	0	0.000138774	0	0	0	0	0	0	0	0	0	0.00151033	0	0.000236412	0	0	0	0.00175288	0	0	1	0.0404407	0	0	0	0.00460994
ENSG00000057019	DCBLD2	NA	0.0738331	1	LoF/LoF	1	0.19846	0.180008	1	0	0.000445898	0	0.00171965	0	0.000918901	0	0.0110884	0	0.00118091	0	0.00628397	0	0	0	0.00124858	0	0	0	0	0	0.0014265	0	0.000124006	0	0.0586144	0	0.00427498	0	0	0	0.00465507	1	0.0644639	0	0.00917099	0	0	0	0
ENSG00000120253	NUP43	NA	0.0738402	1	Functional/Functional	1	0.081174	0.0779667	1	0	0.000445898	0	0.00234837	0	0.000542804	0	0.0198756	0	0.00275513	0	0.000469707	0	0	0	0	0	0	0	0	0	0.000654954	0	0.000124006	1	0.0124149	0	0.00130165	0	0.0002375	0	0.000246491	0	0	0	0.0087183	0	0.00384816	0	0
ENSG00000169174	PCSK9	NA	0.073988	1	LoF/LoF	1	0.871048	0.581487	1	0	0.0103652	1	0.0374999	0	0.0202528	0	0.00615115	0	0.00983303	0	0.014203	0	0.000390475	0	0.000555095	0	0	0	0.00151813	0	0.000356714	0	0.000124006	0	0.209265	0	0.0118155	0	0.0002375	0	0.029827	0	0.068814	0	0.13533	0	0.0129666	0	0.020992
ENSG00000162695	SLC30A7	NA	0.0740104	1	Functional/Functional	1	0.0827062	0.0793784	1	0	0	0	4.79259e-05	0	0.000939145	0	0.00237427	0	0	0	0.00306859	0	0.000390475	0	0.000138774	0	0	0	0	0	0.000233893	0	0	0	0.0201848	0	0.00514874	0	0	0	0.00221834	0	0	1	0.0082656	0	0	0	0.000469172
ENSG00000100271	TTLL1	NA	0.0740206	1	Functional/Functional	1	0.0887651	0.0849395	1	0	0.000445898	0	0.00114613	0	0.00517823	0	0.000684127	0	0.000197625	0	0	0	0	0	0.000138774	0	0.000264236	0	0	0	0.0104707	0	0	0	0.0212777	0	0.00199161	0	0	0	0.00210861	0	0	1	0.017663	0	0	0	0
ENSG00000106565	TMEM176B	NA	0.074072	1	LoF/LoF	1	0.0942775	0.0899698	1	0	0.00178167	0	0	0	0	0	0.00386136	0	0.0076667	0	0.00146061	0	0	0	0	0	0.000264236	0	0.000379926	0	0	0	0	0	0.000897664	0	0.000155318	0	0	0	0.000305902	0	0	0	0.0105291	0	0	0	0
ENSG00000177225	PDDC1	NA	0.074111	1	Functional/Functional	1	0.0957312	0.0912918	1	0	0.00607536	0	0.00172533	0	0.000918901	0	0	0	0.00118091	0	0	0	0.000390475	0	0.00330234	0	0.000264236	0	0	0	0.000654954	0	0	0	0.0159096	0	0.00130162	0	0	0	0.00172184	0	0	1	0.0258077	0	0	0	0
ENSG00000088827	SIGLEC1	NA	0.0742774	1	All	3	0.966689	0.0742774	1	0	0.00400924	0	0.0127117	0	0.024158	0	0.00984013	0	0.0147286	0	0.00455852	0	0.000390475	0	0.0173701	0	0.000264236	0	0.000379926	0	0.00612323	0	0.000124006	1	0.232188	0	0.022813	0	0.00095	0	0.0489843	1	0.0284135	0	0.143559	0	0.0160061	0	0.00512
ENSG00000066032	CTNNA2	Consensus	0.0742968	1	Functional/Functional	1	0.0817537	0.0785011	1	0	0	0	0.000191704	0	0.00129498	0	0.000482988	0	0	0	0	0	0.000390475	0	0.000138774	0	0.000264236	0	0	0	0.000654954	0	0	0	0.0120513	0	0.000236426	0	0.0002375	0	0.000664144	0	0	0	0.00736022	0	0	0	0.000469172
ENSG00000128536	CDHR3	NA	0.0743816	1	Functional/Functional	1	0.203401	0.184049	1	0	0.00400924	0	0.0107809	0	0.000939114	1	0.0114503	0	0.00472112	0	0.00187836	0	0.000390475	0	0.000824174	0	0.00169895	0	0.0015197	0	0.000526259	0	0.000124006	0	0.0453067	0	0.00550675	0	0.00095	0	0.0073132	0	0	0	0.0249028	0	0.00384816	0	0.00253956
ENSG00000072571	HMMR	NA	0.0744458	1	Functional/Functional	1	0.209221	0.188784	1	0	0	0	0.00234755	0	0.00335703	0	0	0	0.00472112	0	0.00306828	0	0.000390475	0	0.00679306	0	0	0	0.00151813	0	0.00142045	0	0	0	0.0227461	0	0.000236412	0	0.0002375	0	0.00221807	0	0.00769355	0	0	0	0	0	0.00253956
ENSG00000122550	KLHL7	Consensus	0.0744604	1	LoF/LoF	1	0.0891467	0.0852886	1	0	0	0	0.000191704	0	0	0	0.000684127	0	0.00118091	1	0.0062846	0	0	0	0	0	0	0	0	0	0.000654954	0	0.000496024	0	0.00836626	0	0.000236412	0	0	0	0.00133632	0	0	0	0	0	0	0	0.000469172
ENSG00000146250	PRSS35	NA	0.0744978	1	LoF/LoF	1	0.278787	0.243299	1	0	0	0	4.79259e-05	0	0.0241688	0	0.00771425	0	0.00275474	0	0.00963352	0	0	0	0.00124858	0	0	0	0.000379926	0	0.000356714	0	0	0	0.0242283	0	0.00192791	0	0.0002375	0	0.0017219	0	0.0178629	0	0.0399536	0	0	0	0
ENSG00000132854	KANK4	NA	0.074838	1	LoF/LoF	1	0.295949	0.256175	1	0	0.00607536	0	0.0127201	1	0.0740437	0	0	0	0.00472267	0	0.00422737	0	0	0	0.000138774	0	0.000264236	0	0.000379926	0	0.000830196	0	0.000124006	0	0.0525758	0	0.00153399	0	0.0002375	0	0.00616255	0	0	0	0.0566034	0	0.0129666	0	0.00460994
ENSG00000100441	KHNYN	NA	0.074852	1	Functional/Functional	1	0.105283	0.0999302	1	0	0	0	0.000286305	0	0.00263119	0	0	0	0	0	0.000789018	0	0.00155999	0	0.000555095	0	0	0	0	0	0	0	0	0	0.00833861	0	0.00119234	0	0.0002375	0	0.0010818	0	0	0	0	0	0.00992713	0	0
ENSG00000073754	CD5L	NA	0.075018	1	LoF/LoF	1	0.0910484	0.0870265	1	0	0	0	4.79259e-05	0	0.00206721	0	0	0	0	0	0	0	0.000390475	0	0.000138774	0	0.00422777	0	0.000379926	0	0	0	0	0	0.00864463	0	0.000363136	0	0	0	0.00102594	0	0	0	0.0100764	0	0	0	0
ENSG00000148488	ST8SIA6	NA	0.0750773	1	Functional/Functional	1	0.116048	0.109568	1	0	0	0	0.000191704	0	0.0033575	0	0.00418166	0	0.000197625	0	0.000469707	0	0	0	0	0	0.0023766	0	0	0	0	0	0	1	0.00666889	0	0.00109182	0	0.0002375	0	0.000664129	0	0	0	0.0322616	0	0	0	0
ENSG00000109061	MYH1	NA	0.0751107	1	LoF/LoF + LoF/Functional	6	3.7997	0.184399	1	0	0.0360139	0	0.19262	0	0.151681	0	0.064925	0	0.019759	0	0.0198432	0	0.0390303	0	0.0611474	0	0.00105694	0	0.0546921	0	0.0103458	0	0.00793045	4	1.7238	0	0.112974	0	0.0038	1	0.134074	0	0.0284135	0	0.283431	0	0.0344661	0	0.0249613
ENSG00000124659	TBCC	NA	0.0751811	1	Functional/Functional	1	0.121208	0.11415	1	0	0	0	0.00257568	0	0.000918901	0	0	0	0	0	0.00315427	0	0	0	0	0	0	0	0	0	0	0	0.000124006	0	0.011167	0	0.00119241	0	0	0	0.000246506	0	0.00769355	0	0.0309173	0	0	0	0
ENSG00000156414	TDRD9	NA	0.0753541	1	LoF/LoF	1	0.639236	0.472305	1	0	0.00178359	0	0.00388077	0	0.0247955	0	0.00984013	0	0.00493597	0	0.00293567	0	0	0	0	0	0.00169895	0	0	0	0.000233893	0	0	0	0.158627	0	0.0589605	0	0.00095	0	0.0301676	0	0	1	0.125143	0	0.00992713	0	0
ENSG00000140320	BAHD1	NA	0.0754103	1	Functional/Functional	1	0.125981	0.118368	1	0	0	0	0.000668348	0	0.00375925	0	0	0	0.000197625	0	0	0	0	0	0.000138774	0	0	0	0.00563331	0	0	0	0	0	0.0149955	0	0.000105071	0	0	0	0.00155182	0	0	0	0	0	0.0160061	0	0.005264
ENSG00000087263	OGFOD1	NA	0.0754483	1	LoF/LoF	1	0.468981	0.374361	1	0	0	0	0.00171947	0	0.00335703	0	0.00863922	0	0	0	0.000469707	0	0	0	0.00346706	0	0.000264236	0	0.0015197	0	0	0	0	0	0.0444151	0	0.0193958	0	0	0	0.00773745	0	0	0	0.0467383	0	0	0	0.00714069
ENSG00000166340	TPP1	Consensus	0.0756747	1	All	2	0.450821	0.0756747	1	0	0.000445898	0	0.00975438	0	0.00467254	0	0.000120747	0	0.00275474	0	0	0	0.0015619	0	0.000555095	0	0.00422777	0	0	0	0.000356714	0	0.000124006	1	0.160351	0	0.0373135	0	0	0	0.0293291	0	0	1	0.0941418	0	0	0	0.013056
ENSG00000135956	TMEM127	NA	0.0757129	1	Functional/Functional	1	0.0819787	0.0787084	1	0	0	0	0	0	0.000918885	0	0.00108672	0	0	0	0	0	0	0	0	0	0	0	0	0	0	0	0	0	0.0104141	0	0.000420252	0	0	0	0.00155182	0	0	0	0.0167581	0	0	0	0
ENSG00000163527	STT3B	NA	0.075788	1	Functional/Functional	1	0.12701	0.119276	1	0	0	0	0.00238863	0	0.000939177	0	0.00771696	0	0.000790502	0	0	0	0	0	0.000138774	0	0	0	0.000379926	0	0.00212715	0	0.000124006	0	0.0229941	0	0.00171931	0	0	0	0.00221815	0	0	0	0.0398476	0	0	0	0.000469172
ENSG00000166394	CYB5R2	NA	0.0759327	1	LoF/LoF	1	0.292001	0.253233	1	0	0.000445898	0	0.00809491	0	0.00217071	0	0.00434254	0	0.00177707	0	0.00181199	0	0	0	0.00124896	0	0.000264236	0	0.000379926	0	0.000356714	0	0.000124006	0	0.0248472	0	0.00219326	0	0.00095	0	0.0103297	0	0.0548845	0	0.0470818	0	0.00992713	0	0.000469172
ENSG00000127125	PPCS	NA	0.0760527	1	Functional/Functional	1	0.0956094	0.091181	1	0	0	0	0.000431334	0	0.000918901	0	0.0249231	0	0.00118091	0	0	0	0.0015619	1	0.00192495	0	0	0	0.000379926	0	0.000233858	0	0.000495777	0	0.025999	0	0.00264168	0	0	0	0.00216228	0	0	0	0	0	0	0	0.013232
ENSG00000114248	LRRC31	NA	0.0760865	1	Functional/Functional	1	0.174156	0.159834	1	0	0.000445898	0	0.00119806	0	0.00792347	1	0.00160911	0	0	0	0	0	0	0	0	0	0	0	0	0	5.84733e-05	0	0	0	0.00572226	0	0.000936254	0	0	0	0.00538734	0	0	0	0.0980929	0	0	0	0
ENSG00000134389	CFHR5	NA	0.0761206	1	Functional/Functional	1	0.298757	0.25826	1	0	0	0	0.000766747	0	0.017814	0	0.000120747	0	0	0	0.00306859	0	0	0	0.000138774	0	0.00237812	0	0	0	0	0	0.000124006	0	0.0449682	0	0.0077093	0	0	0	0.000450851	1	0.0110833	0	0.059864	0	0	0	0.00573317
ENSG00000171877	FRMD5	NA	0.0761785	1	Functional/Functional	1	0.11048	0.104596	1	0	0	0	0.00186093	0	0.00593011	0	0	0	0.000197625	0	0.000789018	0	0	0	0.000138774	0	0.00105694	0	0	0	0.00125143	0	0	0	0.0197745	0	0.000667131	0	0	0	0.00426403	0	0	0	0.017663	0	0	0	0.00460994
ENSG00000111799	COL12A1	Discordant	0.0764244	1	LoF/LoF	2	0.983748	0.258263	1	0	0.000445898	0	0.0231943	0	0.0366606	0	0.0027351	0	0.00472189	0	0.0182102	0	0.00155999	0	0.0112353	0	0.00659678	0	0.000379926	0	0.00142045	0	0.00310015	0	0.194399	0	0.0392522	0	0.00379644	0	0.0140743	1	0.0789028	0	0.0888586	0	0.0254034	0	0.00600885
ENSG00000065600	TMEM206	NA	0.0766517	1	Functional/Functional	1	0.120528	0.113547	1	0	0.000445898	0	0.000191704	0	0.00416973	0	0.00108672	0	0.00314748	0	0.00455978	0	0.000390475	0	0.000138774	0	0	0	0.000379926	0	0.000830196	0	0	0	0.0242305	0	0.00416234	0	0.0002375	0	0.00570794	0	0	0	0.0368185	0	0	0	0.013232
ENSG00000123600	METTL8	NA	0.0766716	1	LoF/LoF	1	0.369892	0.309191	1	0	0.00401308	0	0.0111885	0	0.00730241	0	0	0	0.0233544	0	0.00105653	0	0	0	0.0138536	0	0.00105694	0	0.000379926	0	0.000654954	0	0.000124006	0	0.101985	0	0.00317837	0	0	0	0.0294793	1	0.0577018	0	0.0380394	0	0	0	0.0228687
ENSG00000155957	TMBIM4	NA	0.0770279	1	LoF/LoF	1	0.168313	0.154911	1	0	0	0	0.00119787	0	4.16846e-05	0	0.000120747	0	0	0	0.000117427	0	0	0	0.00330234	0	0	0	0	0	0	0	0	1	0.0408797	0	0.00350609	0	0	0	0.00428344	0	0	0	0.0416565	0	0	0	0.005264
ENSG00000173614	NMNAT1	Consensus	0.0771698	1	Functional/Functional	1	0.0930525	0.0888544	1	0	0	1	0.00809949	0	0.00129497	0	0	0	0.00118091	0	0.000117427	0	0	0	0	0	0	0	0	0	0	0	0	0	0.0167411	0	0.000656739	0	0	0	0.00507891	0	0	0	0.0230929	0	0	0	0.000469172
ENSG00000176732	PFN4	NA	0.0772196	1	Functional/Functional	1	0.0887815	0.0849545	1	0	0	0	0	0	0.00198179	0	0.000684127	0	0.000197625	0	0	0	0	0	0.000824174	0	0	0	0.000379926	0	0	0	0	0	0.00355226	0	0.000656739	0	0	0	0.000166646	0	0	0	0.0127925	0	0	0	0
ENSG00000099849	RASSF7	NA	0.0774483	1	Functional/Functional	1	0.111942	0.105904	1	0	0	0	0.000766632	0	0.00292146	0	0.000482852	0	0	1	0.00306891	0	0	0	0	0	0	0	0	0	0.000654954	0	0.000496024	0	0.00801563	0	0.00271255	0	0	0	0.0023158	0	0	0	0	0	0.00080867	0	0.00253956
ENSG00000130948	HSD17B3	NA	0.0774898	1	Functional/Functional	1	0.0853977	0.0818529	1	0	0	0	0.00114499	0	0.00480074	0	0	0	0	0	0.000469707	0	0	0	0	0	0	0	0	0	0	0	0.000124006	1	0.0348494	0	0.000656657	0	0.0002375	0	0.00231602	0	0.0144731	0	0.0118699	0	0	0	0.00460994
ENSG00000198691	ABCA4	NA	0.0775373	1	LoF/LoF	7	4.44544	0.162024	1	0	0.015675	0	0.119805	1	0.310642	0	0.0859694	0	0.0460256	0	0.0549969	0	0.000390475	0	0.0500699	0	0.00994187	0	0.0243043	0	0.0114608	0	0.0150023	4	1.90051	0	0.274492	0	0.0151917	0	0.163654	0	0.0110833	1	0.517783	0	0	0	0.00750092
ENSG00000164109	MAD2L1	NA	0.0775424	1	Functional/Functional	1	0.0836643	0.08026	1	0	0	0	0	0	0.000229761	0	0	0	0.000197625	0	0	0	0	0	0	0	0.00169895	0	0.000379926	0	0.00125143	0	0	0	0.00256961	0	0.000273088	0	0	0	0.000109558	0	0	0	0.0669715	0	0	0	0
ENSG00000204006	C1orf185	NA	0.0777589	1	LoF/LoF	1	0.0813337	0.078114	1	0	0	0	0	0	0.00150319	0	0	0	0.00118091	0	0	0	0	0	0.000138774	0	0	0	0	0	0	0	0	0	0.00464572	0	0.00130165	0	0	0	0.000684618	0	0	0	0.0159614	0	0	0	0.000469172
ENSG00000129535	NRL	NA	0.0778556	1	Functional/Functional	1	0.116157	0.109665	1	0	0	0	0.000286305	0	0.00601014	0	0	0	0.000197625	0	0.000789018	0	0	0	0.000138774	0	0	0	0	0	0	0	0	0	0.0168252	0	0.000236412	0	0.0002375	0	0.00207653	0	0	0	0.0268259	0	0	0	0.000469172
ENSG00000144909	OSBPL11	NA	0.0779234	1	Functional/Functional	1	0.084457	0.0809888	1	0	0.000445898	0	0.000191681	0	0.000417837	0	0	0	0.000197625	0	0.00105684	0	0	0	0	0	0.000264236	0	0	0	5.84733e-05	0	0	0	0.00929868	0	0.000609961	0	0.0002375	0	0.0010818	0	0.0144731	1	0.0561233	0	0	0	0
ENSG00000070540	WIPI1	NA	0.0779363	1	Functional/Functional	1	0.0890641	0.085213	1	0	0	0	0.00388182	0	0.00198172	0	0.00277441	0	0.00118091	0	0.000117427	0	0	0	0	0	0.000264236	0	0.00244177	0	0.00231463	0	0	0	0.0190157	0	0.00119249	0	0	0	0.00175288	0	0	0	0.0109818	0	0	0	0
ENSG00000116690	PRG4	Discordant	0.0779952	1	LoF/LoF + LoF/Functional	1	0.205165	0.185487	1	0	0.00178359	0	0.0172781	0	0.0143631	0	0	0	0.00275474	0	0.00181199	0	0	0	0	0	0.000264236	0	0	0	0	0	0.000495777	1	0.0268611	0	0.000945595	0	0	0	0.001026	0	0.0385137	0	0.0684492	0	0	0	0.00253956
ENSG00000157429	ZNF19	NA	0.0780314	1	Functional/Functional	1	0.0991404	0.0943844	1	0	0	0	4.79259e-05	0	0.00292127	0	0.00237427	0	0.00314748	0	0.000789018	0	0.000390475	0	0.00330196	0	0.000264236	0	0.000379926	0	0	0	0	0	0.00965078	0	0.0032363	0	0	0	0.00299711	0	0	0	0.0458301	0	0.00080867	0	0.000469172
ENSG00000104765	BNIP3L	NA	0.0781208	1	Functional/Functional	1	0.0815575	0.0783203	1	0	0	0	0.000191704	0	0	0	0.00124751	0	0	0	0	0	0	0	0.000555095	0	0.000264236	0	0	0	0	0	0	0	0.00142882	0	0	0	0	0	0.000388032	0	0	0	0.0600767	1	0.0129666	0	0
ENSG00000125864	BFSP1	NA	0.0784092	1	Functional/Functional	1	0.0929213	0.0887348	1	0	0	0	0.000766815	0	0.00141879	0	0	0	0.00471976	0	0	0	0.000390475	0	0.00495634	0	0.00422777	0	0.000379926	0	0.000233893	0	0.000124006	0	0.0136692	0	0.00271255	0	0	1	0.00858466	0	0	0	0.018568	0	0	0	0.00460994
ENSG00000156273	BACH1	NA	0.078527	1	Functional/Functional	1	0.0851368	0.0816134	1	0	0	0	0.000431334	0	0.0196734	0	0.00301868	0	0	0	0.00181183	0	0	0	0	0	0	0	0	0	0.000356714	0	0.000496024	0	0.00849918	0	0.000236426	0	0	0	0.0013806	0	0.0110833	0	0.0326153	0	0	0	0
ENSG00000120008	WDR11	Discordant	0.0786337	1	Functional/Functional	1	0.134188	0.125574	1	0	0	0	0.000766747	0	0.00262804	0	0	0	0.000197625	0	0.00181199	0	0	0	0.00124896	0	0.00105694	0	0	0	0.000233893	0	0	0	0.0245506	0	0.00342519	0	0.0002375	0	0.00132728	0	0	0	0.0381359	0	0	0	0.000469172
ENSG00000156931	VPS8	NA	0.0788075	1	LoF/LoF	2	0.78108	0.184424	1	0	0	0	0.0138458	0	0.0127587	1	0.00301704	0	0.00471976	0	0.00724072	0	0	0	0	0	0.000264236	0	0.00957926	0	0.00231463	0	0.000496024	0	0.138612	0	0.0118155	0	0.00095	0	0.0174596	0	0	0	0.157938	0	0	0	0.00253956
ENSG00000181392	SYNE4	NA	0.0789383	1	LoF/LoF	1	0.114888	0.108534	1	0	0	0	0.00114613	0	0.00488241	0	0	0	0	0	0.00449655	0	0	0	0	0	0	0	0	0	0	0	0	1	0.0523423	0	0.00532838	0	0	0	0.00068474	0	0	0	0.0118872	0	0	0	0.00253956
ENSG00000198756	COLGALT2	NA	0.0790115	1	Functional/Functional	2	0.532267	0.100142	1	0	0.00178167	0	0.00690134	0	0.0349734	0	0	0	0.00472267	0	0.00455978	0	0	0	0.00222038	0	0.000264236	0	0	0	0.00125143	0	0	1	0.138273	0	0.0117045	0	0	0	0.0371193	0	0	0	0.127209	0	0	0	0
ENSG00000123200	ZC3H13	NA	0.0791912	1	Functional/Functional	1	0.0977722	0.0931445	1	0	0	0	0.000431334	0	0	0	0.00160911	0	0	0	0	0	0	0	0	0	0.000264236	0	0	0	0	0	0	0	0.00915249	0	0.00130162	0	0	0	0.000664144	0	0	0	0	0	0	0	0.00381956
ENSG00000107187	LHX3	Consensus	0.0792588	1	LoF/LoF	1	0.334889	0.284582	1	0	0	0	0.00172533	0	0.00292146	0	0.0198648	0	0.00216419	0	0.00508066	0	0	0	0.0112407	0	0.00237812	0	0.00341934	0	0	0	0.00111605	0	0.0266847	0	0.00591065	0	0.00095	0	0.00780007	1	0.0688025	0	0.0537478	0	0	0	0
ENSG00000178233	TMEM151B	NA	0.0792858	1	Functional/Functional	1	0.0838752	0.080454	1	0	0	0	0.00119815	0	0.00292146	0	0.00771764	0	0	0	0.00146061	0	0	0	0	0	0	0	0	0	0.000356714	0	0	0	0.0132477	0	0.00262689	0	0	0	0.00207653	0	0.00769355	1	0.0281911	0	0	0	0
ENSG00000177807	KCNJ10	Consensus	0.0793011	1	Functional/Functional	1	0.0921587	0.0880396	1	0	0	0	4.79259e-05	1	0.000939177	0	0.00160911	0	0	0	0.000117427	0	0.000390475	0	0.00222038	0	0	0	0	0	0.000953194	0	0	0	0.010607	0	0.00317712	0	0	0	0.000986026	0	0	0	0.00736022	0	0	0	0
ENSG00000256660	CLEC12B	NA	0.0793547	1	Functional/Functional	1	0.271037	0.237412	1	0	0	0	0.000191704	0	0.00141871	0	0	0	0	0	0.00709241	0	0.000390475	0	0	0	0	0	0.000379926	0	0	0	0	0	0.00229886	0	0	0	0	0	0.000109558	0	0	1	0.0564515	0	0.0274762	0	0.00460994
ENSG00000134259	NGF	Discordant	0.079356	1	Functional/Functional	1	0.0832316	0.079862	1	0	0	0	4.79259e-05	0	0	1	0.0144591	0	0	0	0.00146061	0	0	0	0	0	0	0	0	0	0	0	0	0	0.013908	0	0.000236426	0	0	0	0.00320714	0	0.0178629	0	0.0230929	0	0	0	0.00253956
ENSG00000171234	UGT2B7	NA	0.0798232	1	LoF/LoF	1	0.207326	0.187245	1	0	0	0	0.000766632	0	0.00150319	0	0.00498735	0	0.00275513	0	0.000789018	0	0	0	0.000555095	0	0	0	0.0015197	0	0.000830161	0	0.000124006	0	0.0182419	0	0.00094567	0	0.0002375	0	0.00465518	0	0	0	0	0	0	0	0
ENSG00000115661	STK16	NA	0.07994	1	Functional/Functional	1	0.11337	0.10718	1	0	0.000445898	0	0.000668325	0	0.000793988	0	0	0	0.00118091	0	0.000117427	0	0	0	0.000554904	0	0	0	0	0	0	0	0	0	0.0139495	0	0.000483231	0	0	0	0.00412971	0	0	0	0.0199298	0	0	0	0
ENSG00000198026	ZNF335	Discordant	0.0799577	1	LoF/LoF + LoF/Functional	1	0.225282	0.201709	1	0	0	0	0.00234823	0	0.0029214	0	0.00863733	0	0.00708042	0	0.00306891	0	0.000390475	0	0	0	0.000264236	0	0	0	0.000654954	0	0	1	0.0438893	0	0.00128696	0	0	0	0.00273823	0	0	0	0.0639305	0	0.0214158	0	0.00460994
ENSG00000143436	MRPL9	NA	0.0799614	1	LoF/LoF	1	0.410774	0.336863	1	0	0	0	0.000668348	0	0.00816862	0	0.00498749	0	0.00472267	0	0.00181199	0	0.000390475	0	0	0	0	0	0	0	0.000654954	0	0.000496024	0	0.195077	0	0.00802952	0	0	0	0.0022185	0	0	1	0.0230929	0	0	0	0.00460994
ENSG00000173585	CCR9	NA	0.0800055	1	Functional/Functional	1	0.0945866	0.0902511	1	0	0	0	0	0	0.00730263	0	0.0027351	0	0.00216419	0	0.000789018	0	0	0	0.000555095	0	0	0	0	0	0.0146124	0	0	1	0.0439481	0	0.00218985	0	0	0	0.00349089	0	0	0	0	0	0	0	0.00128
ENSG00000068001	HYAL2	Consensus	0.0801179	1	Functional/Functional	1	0.0921613	0.088042	1	0	0	0	0.00186093	0	0.00319521	0	0.00124751	0	0	0	0.00315427	0	0.000390475	0	0	0	0	0	0	0	0.00767976	0	0	1	0.0228465	0	0.00218981	0	0	0	0.00383198	0	0.0178629	0	0	0	0	0	0.00668033
ENSG00000105329	TGFB1	NA	0.08016	1	Functional/Functional	1	0.0986667	0.0939553	1	0	0	0	0.000191704	0	0.000417837	0	0	0	0	0	0.00449655	0	0	0	0.000824174	0	0	0	0.000379926	0	0	0	0.000496024	1	0.0428383	0	0.000945703	0	0.0002375	0	0.000729325	0	0	0	0.0118872	0	0	0	0
ENSG00000124091	GCNT7	NA	0.0803963	1	LoF/LoF	1	0.184782	0.168714	1	0	0.00400539	0	0.0231794	0	0.000939177	0	0.00108645	0	0.00493597	0	0	0	0	0	0	0	0.00105694	0	0	0	0	0	0	0	0.0162163	0	0.000420292	0	0	0	0.000109558	1	0.0816728	0	0	0	0.0190456	0	0.0176659
ENSG00000133710	SPINK5	Discordant	0.080768	1	LoF/LoF	2	0.738419	0.169264	1	0	0.000445898	0	0.00238863	0	0.00598712	0	0.00582759	1	0.00708235	0	0.00306891	0	0.000390475	0	0.0012482	0	0	0	0.0034162	0	0.00444054	0	0.000124006	0	0.316695	0	0.00600252	0	0	1	0.00570844	0	0.0382017	0	0.125365	0	0.00992713	0	0.010404
ENSG00000132554	RGS22	NA	0.0808375	1	All	2	0.468606	0.0808375	1	0	0.00607536	0	0.0138458	0	0.0221557	0	0.0146104	0	0.000790502	0	0.00306891	0	0	0	0.000554904	0	0.000264236	0	0	0	0.000356714	0	0.00447215	1	0.218043	0	0.00689783	0	0	0	0.00530919	0	0	0	0.0506976	0	0	0	0
ENSG00000164252	AGGF1	NA	0.0809692	1	Functional/Functional	1	0.127897	0.120056	1	0	0.00178167	0	0.000766815	0	0.00150319	0	0.00160898	0	0.00177785	0	0.00105684	0	0.000390475	0	0	0	0	0	0	0	0.000233893	0	0.000124006	0	0.0258375	0	0.000945486	0	0	0	0.000438234	0	0	1	0.038916	0	0	0	0.00600885
ENSG00000112877	CEP72	NA	0.0811796	1	Functional/Functional	1	0.311643	0.267757	1	0	0.00178359	0	0.0336305	0	0.00141871	0	0.00160898	0	0.000790502	0	0.000789018	0	0.0015619	0	0.00124858	0	0.00105694	0	0.000379926	0	0.00286519	0	0.00198187	0	0.043379	0	0.00882723	0	0	0	0.00447059	0	0.0246425	0	0.0336181	0	0	0	0.010141
ENSG00000204882	GPR20	NA	0.0812304	1	Functional/Functional	1	0.088198	0.0844204	1	0	0.00259643	0	0.00306726	0	0.000939177	0	0	0	0.00471976	0	0.00449655	0	0	0	0.000555095	0	0	0	0	0	0.00146169	0	0.00111903	0	0.0317405	0	0.000903557	0	0.0002375	0	0.00134209	0	0	0	0.0100764	0	0	0	0
ENSG00000064547	LPAR2	NA	0.0812516	1	Functional/Functional	1	0.0868081	0.083147	1	0	0.000445898	0	0.00238891	0	4.16846e-05	0	0	0	0.000197625	0	0.000469707	0	0	0	0	0	0.000264236	0	0	0	0	0	0	0	0.00337703	0	0.000420313	0	0.0002375	0	0.000246506	0	0	0	0	1	0.00992713	0	0.017216
ENSG00000198795	ZNF521	NA	0.0812848	1	Functional/Functional	1	0.0862141	0.0826023	1	0	0	0	0.00238891	0	0.00292259	0	0	0	0.000197625	0	0.000469707	0	0	0	0	0	0	0	0.000379926	0	0.000233893	0	0	1	0.0202638	0	0.0019917	0	0	0	0.000438234	0	0	0	0.0141506	0	0	0	0.009248
ENSG00000005073	HOXA11	NA	0.0813714	1	Functional/Functional	1	0.0874913	0.0837731	1	0	0	0	4.79259e-05	0	0.0048008	0	0.00277496	0	0.00275513	0	0	0	0	0	0	0	0	0	0	0	0	0	0	0	0.0141463	0	0.00094567	0	0	0	0.00329005	0	0	0	0	0	0	0	0.013232
ENSG00000168393	DTYMK	NA	0.0814301	1	Functional/Functional	1	0.129235	0.121232	1	0	0	0	0.00238891	0	0.00129498	0	0	0	0	0	0.00181183	0	0	0	0.000824174	0	0.00169895	0	0.000379926	0	0.000953194	0	0.00111556	0	0.0263516	0	0.00309225	0	0	1	0.00637324	0	0.0246425	0	0	0	0	0	0.00600885
ENSG00000104331	IMPAD1	Consensus	0.0815309	1	Functional/Functional	1	0.0911429	0.0871128	1	0	0.00607536	0	4.79259e-05	0	0	0	0.000120747	0	0.000197625	0	0.000789018	0	0	0	0.000824174	0	0	0	0	0	0	0	0	0	0.0206292	0	0.00130157	0	0	0	0.000109558	0	0	1	0.0362282	0	0	0	0.009248
ENSG00000172292	CERS6	NA	0.0816896	1	Functional/Functional	1	0.087585	0.083859	1	0	0.000445898	0	0.00975438	0	0.00206721	0	0.00160911	0	0.011005	1	0.000117427	0	0.000390475	0	0.000138774	0	0	0	0.0015197	0	0	0	0	0	0.0206203	0	0.00119241	0	0	0	0.00586189	0	0	0	0.0239979	0	0	0	0.000469172
ENSG00000135205	CCDC146	NA	0.0818251	1	Functional/Functional	1	0.276198	0.241337	1	0	0.000445898	0	0.000191681	0	0.00506502	0	0	0	0.00177785	0	0	0	0.0015619	0	0.0199813	0	0.00105618	0	0.000379926	0	0	0	0	0	0.0185903	0	0.00427467	0	0.0002375	0	0.00506306	0	0	0	0.0919728	0	0.0335319	0	0
ENSG00000160285	LSS	Discordant	0.0819495	1	LoF/LoF + LoF/Functional	2	0.998575	0.263717	1	0	0	0	0.0068748	0	0.045926	0	0.00124751	0	0.000197625	0	0.00181183	0	0.00351427	0	0.000138774	0	0.000264236	0	0.000379926	0	0.00321537	0	0	2	0.472763	0	0.0374061	0	0.0002375	0	0.0224631	0	0	0	0.0548794	0	0	0	0.000469172
ENSG00000197296	FITM2	Discordant	0.0820656	1	Functional/Functional	1	0.0908327	0.0868295	1	0	0.00178359	0	4.79259e-05	0	0.000605913	0	0	0	0.00216419	0	0	0	0	0	0.000138774	0	0	0	0	0	0	0	0.000124006	0	0.00409951	0	0.000483245	0	0	0	0.000109558	0	0	1	0.0591717	0	0.0129666	0	0
ENSG00000258659	TRIM34	NA	0.082117	1	Functional/Functional	1	0.107263	0.10171	1	0	0	0	0.000668348	0	0.00262804	0	0.000120747	0	0	0	0.00105684	0	0	0	0.000555095	0	0.000264236	0	0	0	0.00212747	0	0	0	0.00867734	0	0.00145228	0	0	0	0.00184076	0	0	1	0.0544443	0	0	0	0.00600885
ENSG00000006611	USH1C	NA	0.0821819	1	LoF/LoF + LoF/Functional	1	0.443992	0.358529	1	0	0	0	0.0173009	0	0.0262416	0	0.0122073	0	0.00493908	0	0.000469707	0	0.0015619	0	0.00346858	0	0.000264236	0	0	0	0.00567858	0	0.000124006	1	0.0862506	0	0.00558281	0	0.00095	0	0.00561231	0	0.00769355	0	0.018568	0	0.0160061	0	0.0176852
ENSG00000130595	TNNT3	Discordant	0.0822393	1	Functional/Functional	1	0.0889357	0.0850956	1	1	0	0	0.000766815	0	0.00375543	0	0.000482988	0	0.00275513	0	0.0128628	0	0.0015619	0	0.000824174	0	0.000264236	0	0	0	0.0156199	0	0.0019841	0	0.00787517	0	0.00118313	0	0	0	0.00397886	0	0	0	0.0114345	0	0	0	0.020992
ENSG00000174327	SLC16A13	NA	0.0822909	1	Functional/Functional	1	0.127027	0.11929	1	0	0.00401308	0	0.00809949	0	0.00730263	0	0.000684127	0	0.000197625	0	0.00105684	0	0.00350662	0	0.00221886	0	0.00105618	0	0	0	0.00125143	0	0	1	0.0194591	0	0.00212778	0	0	0	0.00182086	0	0	0	0.0227635	0	0	0	0
ENSG00000122335	SERAC1	Consensus	0.0823444	1	LoF/LoF + LoF/Functional	1	0.244025	0.216532	1	0	0	0	0.0047904	0	0.00506659	0	0.00160898	0	0	0	0	0	0.000390475	0	0.00124896	0	0.0137382	0	0.00563331	0	5.84733e-05	0	0	1	0.0280003	0	0.000623473	0	0.0002375	0	0.0013806	0	0.0110833	0	0.0140431	0	0.00992713	0	0.000469172
ENSG00000163239	TDRD10	NA	0.082669	1	LoF/LoF	1	0.112202	0.106136	1	0	0	0	0.00119778	0	4.16846e-05	0	0.00181089	0	0.00472112	0	0	0	0	0	0	0	0	0	0.000379926	0	0	0	0	1	0.0323865	0	0.00101049	0	0	0	0.000587799	0	0.0212527	0	0.0236571	0	0	0	0.0157716
ENSG00000106819	ASPN	NA	0.0827674	1	LoF/LoF	1	0.142002	0.132381	1	0	0	0	0.00186088	0	0.00467207	0	0	0	0.000790113	0	0.00105653	0	0.000390475	0	0.00192477	0	0	0	0	0	0.00331936	0	0.000496024	1	0.0524961	0	0.00227414	0	0	0	0.000994965	0	0.0110833	0	0.00917099	0	0.00688764	0	0
ENSG00000166224	SGPL1	Discordant	0.0827826	1	Functional/Functional	1	0.0897904	0.0858772	1	0	0	0	0.000191704	0	0.00206721	0	0	0	0.000197625	0	0	0	0	0	0	0	0	0	0.000379926	0	0	0	0	0	0.00707866	0	0.000420292	0	0.0002375	0	0.0014231	0	0	0	0.0366593	0	0.00323468	0	0.00460994
ENSG00000170542	SERPINB9	NA	0.0827838	1	Functional/Functional	1	0.130966	0.122753	1	0	0	0	0.000191681	0	0.00141883	0	0.0146104	0	0.000790502	0	0.00181199	0	0.000390475	0	0.000555095	0	0	0	0	0	0	0	0.000124006	1	0.0562192	0	0.00317785	0	0	0	0.0013272	0	0.0110833	0	0.0087183	0	0	0	0.0117876
ENSG00000170145	SIK2	NA	0.0828627	1	Functional/Functional	1	0.0880794	0.0843118	1	0	0	0	0.000191704	0	0.000939177	0	0.00160911	0	0	0	0	0	0	0	0	0	0	0	0	0	0.000830196	0	0	0	0.0120953	0	0.00193298	0	0	0	0.000246506	0	0	0	0.0239979	0	0	0	0
ENSG00000145734	BDP1	NA	0.0829819	1	Functional/Functional	1	0.147905	0.137487	1	0	0.000445898	0	0.00401382	0	0.00675519	0	0.00386136	0	0.00493597	0	0.000789018	0	0	0	0.0012482	0	0	0	0	0	5.84733e-05	0	0.000124006	0	0.0200649	0	0.000236399	0	0	0	0.00182094	0	0	0	0.00723153	0	0	0	0.00668033
ENSG00000107815	C10orf2	Discordant	0.0832469	1	Functional/Functional	1	0.10618	0.100737	1	0	0	0	0.00119787	0	0.00263122	0	0	0	0	0	0.00181199	0	0.000390475	0	0.000824174	0	0	0	0	0	0	0	0.000495777	0	0.0128349	0	0.00193294	0	0	0	0.00329	0	0.0178629	0	0.0136979	1	0.0214158	0	0
ENSG00000196569	LAMA2	Consensus	0.0832884	1	Functional/Functional	8	4.6134	0.0962197	1	0	0.0539344	0	0.255372	0	0.280257	0	0.0594359	0	0.0197501	0	0.0676379	0	0.00976187	0	0.108603	0	0.021397	0	0.0546466	0	0.175516	0	0.00793638	5	1.06383	0	0.124655	0	0.0038	0	0.226089	0	0.0928481	1	0.805763	0	0.0525822	1	0.0843581
ENSG00000163645	FAM194A	NA	0.0834423	1	Functional/Functional	1	0.1824	0.166732	1	0	0	0	0.000431242	0	0.00567189	0	0.00273524	0	0.000197625	0	0.00181199	0	0	0	0.000824174	0	0.00659678	0	0.000379926	0	0	0	0.000124006	0	0.0273133	0	0.00557437	0	0.0002375	0	0.00346971	1	0.0212527	0	0.0615483	0	0	0	0
ENSG00000138030	KHK	NA	0.0836137	1	LoF/LoF	1	0.729119	0.517666	1	0	0.00401308	0	0.00306726	0	0.0136711	0	0	0	0.00316201	0	0.000117427	0	0	0	0.00330234	0	0.000264236	0	0.000379926	0	0.0253238	0	0.00595155	0	0.170506	0	0.0134307	0	0	0	0.0137316	0	0	1	0.203599	0	0.0707168	0	0.011421
ENSG00000165475	CRYL1	NA	0.0837612	1	LoF/LoF + LoF/Functional	1	0.243721	0.216294	1	0	0.00178359	0	0.00119787	0	0.00217059	0	0.000684127	0	0.00118091	0	0.00105684	0	0	0	0.00888151	0	0.00105694	0	0.000379926	0	0.000654954	0	0.000124006	0	0.0561777	0	0.00266836	0	0.0002375	0	0.00255924	0	0	1	0.041656	0	0.0435194	0	0
ENSG00000151689	INPP1	NA	0.0838482	1	Functional/Functional	1	0.0968121	0.0922735	1	0	0	0	0.000431288	0	0.00206721	0	0.000120747	0	0.00216419	0	0.000789018	0	0	0	0	0	0.00105694	0	0.000379926	0	0	0	0	0	0.0127653	0	0.001407	0	0	0	0.000664159	0	0.0212527	1	0.00781291	0	0	0	0.000469172
ENSG00000139637	C12orf10	NA	0.0840922	1	LoF/LoF	1	0.370902	0.309889	1	0	0.00178359	0	0.00388136	0	0.00150057	0	0.0148147	0	0.000197625	0	0.00455978	0	0	0	0.00887694	0	0.000264236	0	0	0	0.00882172	0	0.000496024	0	0.112744	0	0.0129601	0	0.00213512	0	0.0123036	0	0	0	0.0594103	0	0	0	0.00600885
ENSG00000181004	BBS12	Consensus	0.084594	1	LoF/LoF	1	0.300906	0.259853	1	0	0.000445898	0	0.00388136	0	0.00198172	0	0.00498749	0	0.000197625	0	0.00306859	0	0.000390475	0	0.00192495	0	0.00169895	0	0.000379926	0	0	0	0	0	0.0578576	0	0.00287293	0	0	0	0.00496945	0	0.0144731	0	0.0307698	0	0.0274762	0	0.0218496
ENSG00000135480	KRT7	NA	0.0847047	1	LoF/LoF	1	0.266224	0.233733	1	0	0	0	0.00690134	0	0.00504368	0	0	0	0	0	0.0062846	0	0.000390475	0	0.00124896	0	0.000264236	0	0	0	0	0	0.00111605	0	0.0550746	0	0.00378281	0	0	0	0.00182098	0	0	0	0.0376888	0	0	0	0.0196835
ENSG00000169220	RGS14	NA	0.0847332	1	Functional/Functional	1	0.0923675	0.08823	1	0	0.00178359	0	4.79259e-05	0	0.000417837	0	0	0	0	0	0.00046955	0	0	0	0	0	0	0	0.00244177	0	0	0	0	0	0.00348651	0	0.00264168	0	0	0	0.000587799	0	0	1	0.0336185	0	0	0	0
ENSG00000221977	OR4E2	NA	0.0848198	1	Functional/Functional	1	0.118635	0.111868	1	0	0	0	0.000431288	0	0.000939145	1	0.0137772	0	0.00177863	0	0.00181199	0	0	0	0.00221981	0	0	0	0	0	0.000526259	0	0	0	0.018899	0	0.000656711	0	0.0002375	0	0.00631537	0	0	0	0.0109818	0	0	0	0.005264
ENSG00000155307	SAMSN1	NA	0.0850217	1	Functional/Functional	1	0.102393	0.0973248	1	0	0.00259643	0	0.0107833	0	0.00150022	0	0.00277469	0	0.000197625	0	0.00105684	0	0	0	0.000138774	0	0	0	0	0	0	0	0.000124006	0	0.0196681	0	0.00128707	0	0	0	0.000684649	0	0.00430376	1	0.025382	0	0.00688764	0	0
ENSG00000131634	TMEM204	NA	0.0850226	1	Functional/Functional	1	0.092281	0.0881511	1	0	0	0	0.000286305	0	0.0133036	0	0	0	0	0	0.000117427	0	0	0	0	0	0	0	0	0	0	0	0	0	0.0107858	0	0.000623473	0	0	0	0.00555785	1	0.0246425	0	0.0100764	0	0.0129666	0	0.00253956
ENSG00000183260	ABHD16B	NA	0.085219	1	LoF/LoF	1	0.213484	0.192235	1	0	0.00178359	0	0.00497008	0	0.0192383	0	0.00160911	0	0.00472112	0	0.00046955	0	0.000390475	0	0.000555095	1	0.00237812	0	0.00151813	0	0	0	0.000124006	0	0.0534401	0	0.00311384	0	0	0	0.00762145	0	0.0212527	0	0.0434643	0	0	0	0.000469172
ENSG00000160404	TOR2A	NA	0.0853318	1	Functional/Functional	1	0.106015	0.100588	1	0	0	0	4.79259e-05	0	0.00292259	0	0	0	0.0233659	0	0	0	0.000390475	0	0.000138774	0	0.000264236	0	0	0	0	0	0	0	0.00690602	0	2.62695e-05	0	0.0002375	0	0.00209423	0	0	0	0.0309046	0	0	0	0.00600885
ENSG00000103222	ABCC1	NA	0.0853857	1	Functional/Functional	3	1.10404	0.100398	1	0	0.00401308	0	0.019801	0	0.0184219	0	0.00277496	0	0.00493908	0	0.00187883	0	0.000390475	0	0.0167916	0	0.00237812	0	0	0	0.0168878	0	0.00310015	1	0.510447	1	0.0948722	0	0.0002375	0	0.021814	1	0.0212527	0	0.155089	0	0	0	0.00933866
ENSG00000143127	ITGA10	NA	0.0855252	1	Functional/Functional	2	0.637612	0.134435	1	0	0.00178359	0	0.0107793	0	0.0350437	0	0.0495037	0	0.00708042	0	0.00306828	0	0.00623228	0	0.00499281	0	0.0042217	0	0.000379926	0	0.00612239	0	0.000495777	0	0.121218	0	0.0114946	0	0	0	0.0398877	0	0	1	0.162131	0	0.0254034	0	0.00460994
ENSG00000180138	CSNK1A1L	NA	0.0856782	1	LoF/LoF	1	0.159229	0.147199	1	0	0	0	0.00809619	0	0.0353972	0	0.000120747	0	0.00315851	0	0.00187741	0	0	0	0.000555095	0	0.000264236	0	0	0	0	0	0.000124006	0	0.00419916	0	0.000105078	0	0	0	0.00368109	1	0.0374381	0	0.0611233	0	0	0	0
ENSG00000205899	BHLHA9	Consensus	0.0857356	1	Functional/Functional	1	0.114255	0.107969	1	0	0	0	0.000431334	0	0.00292245	0	0	0	0.000197625	0	0.00187883	0	0	0	0	0	0	0	0.00244177	0	0	0	0	0	0.013495	0	0.000483231	0	0	0	0.00134209	0	0	0	0.0271903	0	0	0	0
ENSG00000185669	SNAI3	NA	0.0857819	1	LoF/LoF	1	0.180618	0.165246	1	0	0.000445898	0	0.000431334	0	0.00262779	0	0	0	0.00216419	0	0.0021322	0	0.0015619	0	0.000824174	0	0	0	0	0	0.00321537	0	0	0	0.0123107	0	0.000483245	0	0.00213512	0	0.00273872	0	0	1	0.109907	0	0	0	0.00128
ENSG00000116031	CD207	NA	0.0858554	1	LoF/LoF	1	0.11365	0.10743	1	0	0.00178359	0	0.000766632	0	0.00167106	0	0	0	0	0	0	0	0.000390475	0	0.0012482	0	0.000264236	0	0	0	0	0	0	0	0.00511859	0	0.000236412	0	0	0	0.00210855	0	0	0	0.0087183	0	0.00992713	0	0
ENSG00000221937	TAS2R40	NA	0.0859623	1	Functional/Functional	1	0.128418	0.120514	1	0	0	0	0.000286305	0	0	0	0	0	0	0	0	0	0	0	0.000554904	0	0	0	0.000379926	0	0	0	0	0	0.00523005	0	0.000246819	0	0	0	0.0020765	0	0	0	0.028845	0	0	0	0.000469172
ENSG00000110717	NDUFS8	Consensus	0.0861527	1	Functional/Functional	1	0.0950689	0.0906897	1	0	0	0	4.79259e-05	0	0.000793988	0	0	0	0	0	0.00751421	0	0	0	0.00495634	1	0.00105694	0	0	0	0.0024444	0	0.00111903	0	0.00913577	0	0.00293384	0	0	0	0.00108181	0	0	0	0.0594108	0	0	0	0
ENSG00000144895	EIF2A	NA	0.0862418	1	LoF/LoF	1	0.446654	0.360235	1	0	0	0	0.00119806	0	0.0105064	0	0.00446319	0	0.00316084	0	0.000789018	0	0	0	0.00192495	0	0.000264236	0	0	0	0	0	0	0	0.208935	0	0.0140693	0	0.0002375	0	0.00561164	0	0.0212527	0	0.0774867	0	0	1	0.00253956
ENSG00000206177	HBM	NA	0.0863927	1	Functional/Functional	1	0.091134	0.0871046	1	0	0	0	0.000524684	0	0	0	0	0	0	0	0.000117427	0	0	0	0.00769229	0	0	0	0	0	0	0	0	0	0.00351782	0	0.000936308	0	0	0	0.000664159	0	0	1	0.00917099	0	0.0220851	0	0.005264
ENSG00000174780	SRP72	NA	0.0865702	1	Functional/Functional	1	0.106525	0.101047	1	0	0.000445898	0	0.000191704	0	0.00262796	0	0.00418166	0	0	0	0	0	0	0	0.000824174	0	0.000264236	0	0	0	0.000830196	0	0.000496024	0	0.0164698	0	0.00090353	0	0	0	0.00100545	0	0	0	0.0332463	0	0	0	0
ENSG00000154781	CCDC174	NA	0.0865811	1	Functional/Functional	1	0.118781	0.111998	1	0	0.000445898	0	0.00238882	0	0.0116786	0	0	0	0	0	0	0	0.000390475	0	0.000824174	0	0	0	0	0	0	0	0.000496024	0	0.0111323	0	0	0	0	0	0.00191709	0	0	1	0.0470818	0	0	0	0
ENSG00000255835	NA	NA	0.0865847	1	Functional/Functional	1	0.121562	0.114464	1	0	0	0	0.00114608	0	0.000793988	0	0	0	0.00118091	0	0	0	0	0	0.000138774	0	0	0	0	0	0	0	0	0	0.00587339	0	0.000868026	0	0	0	0.000109558	0	0.0178629	0	0.0416565	0	0	0	0
ENSG00000126001	CEP250	NA	0.0867799	1	LoF/LoF	1	0.194511	0.176763	1	0	0.00259643	0	0.00306671	0	0.00730195	0	0.000120747	0	0.00118091	0	0.00422342	0	0.00350662	0	0.00124896	0	0.000264236	0	0.000379926	0	0.000830161	0	0.000495777	1	0.112201	0	0.00469446	0	0	0	0.00671357	0	0	0	0.0100764	0	0.00384816	0	0.00128
ENSG00000159479	MED8	NA	0.0872316	1	Functional/Functional	1	0.127232	0.11947	1	0	0	0	0	0	0.000918901	0	0	0	0	0	0.000469707	0	0	0	0	0	0	0	0	0	0	0	0	1	0.0335252	0	0.000246819	0	0	0	0.000450844	0	0	0	0	0	0	0	0.013232
ENSG00000240720	LRRD1	NA	0.0872686	1	All	2	0.490273	0.0872686	1	0	0.000445898	0	0.00172522	0	0.0116768	0	0.00952789	0	0.00177863	0	0	0	0	0	0.00495482	0	0.00105618	0	0	0	0	0	0.00111556	1	0.189206	0	0.0129375	0	0	0	0.0161023	0	0	1	0.0818382	0	0	0	0
ENSG00000187800	PEAR1	NA	0.0872937	1	Functional/Functional	2	0.594088	0.119959	1	0	0	0	0.0358785	0	0.0105069	0	0.000684127	0	0.0233659	0	0.00105653	0	0.000390475	0	0.000555095	0	0.000264236	0	0	0	0	0	0.000124006	0	0.153574	0	0.00636133	0	0	0	0.0214705	0	0	2	0.105339	0	0	0	0.0157212
ENSG00000001631	KRIT1	NA	0.0873075	1	Functional/Functional	1	0.0990862	0.0943354	1	0	0.000445898	0	0	0	0.00263122	0	0.00611361	0	0	0	0	0	0	0	0.000824174	0	0.0023766	0	0	0	0	0	0.000124006	0	0.0122059	0	0.00525068	0	0.0002375	0	0.000246491	0	0	0	0.0167581	0	0	0	0.000469172
ENSG00000050405	LIMA1	NA	0.0874509	1	LoF/LoF	1	0.334531	0.284326	1	0	0	0	0.000766609	0	0.0019815	0	0.000120747	0	0.000197625	0	0.00181183	0	0	0	0.00124896	0	0.000264236	0	0	0	0.00320882	0	0.000124006	1	0.0457622	0	0.0051473	0	0	0	0.00381155	0	0	0	0.037689	0	0	0	0.0121011
ENSG00000166130	IKBIP	NA	0.0874518	1	LoF/LoF	1	0.115314	0.108914	1	0	0.000445898	0	0	0	0.000417837	0	0.00108672	0	0	0	0	0	0.000390475	0	0	0	0.000264236	0	0	0	0	0	0	0	0.00183041	0	0.000105071	0	0.00095	0	0.000729318	0	0	0	0.00781291	0	0	0	0.00460994
ENSG00000174326	SLC16A11	NA	0.0877225	1	Functional/Functional	1	0.151779	0.140822	1	0	0.0071286	0	0.00479186	0	0.0101362	0	0.00160911	0	0	0	0.00105684	0	0.0015619	0	0.000138774	0	0.00422549	0	0.000379926	0	0.0154451	0	0.00111507	0	0.0153583	0	0.00342467	0	0.0002375	0	0.00412905	0	0	0	0.0308061	0	0	0	0.00460994
ENSG00000136478	TEX2	NA	0.0877763	1	Functional/Functional	1	0.156101	0.144527	1	0	0	0	0.000191681	0	0.00292146	0	0.00160898	0	0.00472267	0	0.00181199	0	0	0	0	0	0	0	0	0	0	0	0	0	0.0357209	0	0.000667111	0	0	0	0.00311762	0	0	0	0.0484191	0	0	0	0.005264
ENSG00000140092	FBLN5	Discordant	0.0877994	1	Functional/Functional	1	0.0947664	0.0904146	1	0	0.000445898	0	0.00171958	0	0.0127593	0	0	0	0	0	0.00105684	0	0.000390475	0	0.00346934	0	0	0	0	0	0	0	0.000496024	0	0.0228138	0	0.00237465	0	0.0002375	0	0.00216228	0	0	0	0.0249029	0	0	0	0.00253956
ENSG00000114859	CLCN2	Discordant	0.0879558	1	LoF/LoF + LoF/Functional	1	1.08189	0.661045	1	0	0.00400924	0	0.0323932	0	0.0150056	0	0.00108672	0	0.0076667	0	0.0215339	0	0	0	0.00330234	0	0	0	0.00244177	0	0.00202277	0	0.0019841	1	0.521312	0	0.0297197	0	0	0	0.0715419	0	0	0	0.114955	0	0.0129666	0	0.00780356
ENSG00000164318	EGFLAM	NA	0.0879611	1	LoF/LoF	1	1.04871	0.649612	1	0	0.000445898	0	0.062112	0	0.0105058	0	0.0435701	0	0.0165259	0	0.00751421	0	0.000390475	0	0.0112391	0	0.00105694	0	0.00947932	0	0.0197791	0	0.00111605	0	0.333706	0	0.0369493	0	0.0002375	0	0.0157715	0	0	0	0.260918	0	0	0	0.0155138
ENSG00000165983	PTER	NA	0.087966	1	LoF/LoF	1	0.355686	0.299307	1	0	0.000445898	0	0.00171965	0	0.010796	0	0.000120747	0	0.000197625	0	0.00187836	0	0.00351427	0	0.0112407	0	0.00237812	0	0.00341934	0	0.000654954	0	0.000124006	0	0.0493049	0	0.00611429	0	0	0	0.00518457	0	0	0	0.143749	0	0	0	0.009248
ENSG00000174013	FBXO45	NA	0.0880533	1	Functional/Functional	1	0.0924633	0.0883173	1	0	0	0	0	0	0	0	0	0	0	0	0.000117427	0	0	0	0	0	0	0	0.00244177	0	0	0	0	1	0.00407263	0	0.000623473	0	0	0	0.000666506	0	0	0	0.0135807	0	0	0	0.0404466
ENSG00000143303	RRNAD1	NA	0.088086	1	LoF/LoF	1	0.320166	0.273972	1	0	0	0	0.00238882	0	0.00375543	0	0.000684127	0	0	0	0.00046955	0	0	0	0.00221886	0	0	0	0.000379926	0	0.0014265	0	0.000496024	0	0.0742465	0	0.00611398	0	0	0	0.00270699	0	0.0280323	0	0.0620279	0	0	0	0.0314676
ENSG00000131471	AOC3	NA	0.088105	1	Functional/Functional	1	0.161408	0.149056	1	0	0.00178359	0	0.000191704	0	0.000229761	0	0	0	0	0	0.000117427	0	0	0	0	0	0	0	0	0	0	0	0	0	0.00526697	0	0	0	0	0	0.00210855	0	0	0	0	0	0	0	0.017216
ENSG00000184719	RNLS	NA	0.0881696	1	LoF/LoF	1	0.431665	0.350573	1	0	0	0	0.00234755	0	0.0136711	0	0.000120747	0	0	0	0.00105684	0	0	0	0.00499585	0	0	0	0.000379926	0	0	0	0.000124006	0	0.0248775	0	0.00539412	0	0.0002375	0	0.00643463	0	0.0548666	0	0.158637	0	0.016331	0	0.0157716
ENSG00000138688	KIAA1109	Consensus	0.0881875	1	LoF/LoF + LoF/Functional	1	0.464872	0.371785	1	0	0.000445898	1	0.0191669	0	0.00710821	0	0.0392593	0	0.00711451	0	0.0045593	0	0.00155999	0	0.00909111	0	0	0	0	0	0.00570315	0	0	0	0.150379	0	0.0381789	0	0.00213512	0	0.0123179	0	0	0	0.058372	0	0.0129666	0	0
ENSG00000134569	LRP4	Consensus	0.0881922	1	Functional/Functional	3	1.13114	0.105934	1	0	0	0	0.0418044	0	0.0400945	0	0.00301868	0	0.00494063	0	0.0104361	0	0	0	0.00888151	0	0.00105694	0	0.00151813	0	0.0119873	0	0.00111605	1	0.297134	0	0.0543968	0	0.00379644	0	0.0261045	0	0.0577074	1	0.162385	0	0	0	0.0167548
ENSG00000181610	MRPS23	NA	0.0881958	1	Functional/Functional	1	0.0930356	0.0888389	1	0	0.000445898	0	4.79259e-05	0	0.00150319	0	0.000684127	0	0	0	0.000789018	0	0	0	0	0	0	0	0	0	0	0	0	0	0.00393011	0	0.00119252	0	0.0002375	0	0.00138063	0	0	0	0	0	0	0	0.009248
ENSG00000122705	CLTA	NA	0.0882174	1	Functional/Functional	1	0.0925851	0.0884283	1	0	0.00259643	0	0.00357966	0	0.00601022	0	0.000684127	0	0	0	0	0	0	0	0	0	0	0	0	0	0	0	0	0	0.00705933	0	0.000236426	0	0.00095	0	0.000995026	0	0	0	0	0	0.0190456	0	0.000469172
ENSG00000111581	NUP107	Discordant	0.0885922	1	Functional/Functional	1	0.110175	0.104323	1	0	0.000445898	0	0.000766747	0	0.00417033	0	0.00301868	0	0.000790113	0	0.000117427	0	0.00155999	0	0.00330196	0	0	0	0	0	0	0	0.000124006	0	0.0243649	0	0.00090353	0	0	0	0.00068474	0	0	0	0.0230929	0	0	0	0.005264
ENSG00000183145	RIPPLY3	NA	0.0885963	1	LoF/LoF	1	0.154781	0.143397	1	0	0	0	4.79259e-05	0	0	0	0.00418166	0	0	0	0	0	0	0	0.000138774	0	0	0	0	0	0	0	0	0	0.0179913	0	0.000105071	0	0	0	2.73896e-05	0	0	0	0.0109818	0	0	1	0.058944
ENSG00000172575	RASGRP1	Discordant	0.0886836	1	Functional/Functional	1	0.0953643	0.0909583	1	0	0	0	0.00238891	0	0.00117014	0	0	0	0.00177785	0	0	0	0	0	0	0	0	0	0	0	0	0	0	0	0.0297016	0	0.00168125	0	0	0	0.00108181	0	0	1	0.018568	0	0	0	0
ENSG00000185480	PARPBP	NA	0.0887413	1	LoF/LoF + LoF/Functional	1	0.33646	0.285706	1	0	0	0	0.000766632	0	0.0105033	0	0.00434322	0	0.00216419	0	0.00306828	0	0.000390475	0	0.00124858	0	0.00105694	0	0.000379926	0	0.000654954	0	0.000124006	0	0.0169992	0	0.00611398	0	0	1	0.016326	0	0.0104062	0	0.156221	0	0.0153554	0	0.00460994
ENSG00000065361	ERBB3	Discordant	0.0887669	1	All	2	0.49525	0.0887669	1	0	0.00689748	0	0.00954994	0	0.013672	0	0.000684127	0	0.00316084	0	0.0129824	0	0.0015619	0	0.00679877	0	0	0	0.000379926	0	0	0	0.000496024	1	0.152097	0	0.0141404	0	0.00095	0	0.00570966	0	0	1	0.0977397	0	0.0190456	0	0.00174917
ENSG00000187003	ACTL7A	NA	0.0888456	1	All	2	0.49551	0.0888456	1	0	0	0	0.00841496	0	0.00704243	0	0.00273524	0	0	0	0.00751532	0	0	0	0	0	0.000264236	0	0.0015197	0	0.000953194	0	0	0	0.0421512	0	0.00416255	0	0.00213275	1	0.0120677	0	0	1	0.105414	0	0	0	0.00573317
ENSG00000091409	ITGA6	Discordant	0.089036	1	Functional/Functional	2	0.543281	0.103602	1	0	0	0	0.00841496	0	0.0150095	0	0.000120747	0	0.00471937	0	0.000469707	0	0	0	0.00124896	0	0	0	0.000379926	0	0.00231456	0	0	0	0.154541	0	0.0205951	0	0	0	0.00947734	0	0.0246425	2	0.0471166	0	0.00688764	0	0.00422255
ENSG00000138835	RGS3	NA	0.0891266	1	LoF/LoF + LoF/Functional	1	0.332268	0.282705	1	0	0	0	0.0030671	0	0.00104205	0	0.000684127	0	0	0	0.00105653	0	0	0	0.00221981	0	0.00949198	0	0.000379926	0	0.00741938	0	0	1	0.0298082	0	0.00681547	0	0	0	0.00620873	0	0.0178629	0	0.054313	0	0	0	0.000469172
ENSG00000121152	NCAPH	NA	0.08915	1	Functional/Functional	1	0.0964815	0.0919733	1	0	0	0	0.000191704	0	0.00467264	0	0.000482988	0	0.00118091	0	0.00315427	0	0	0	0	0	0.000264236	0	0	0	0.00321541	0	0.000124006	1	0.0256867	0	0.00199167	0	0	0	0.0026559	0	0	0	0.0167581	0	0	0	0.000469172
ENSG00000169340	PDILT	NA	0.0891775	1	Functional/Functional	1	0.149622	0.138966	1	0	0	0	0.00114613	0	0.000417837	0	0	0	0	0	0	0	0	0	0.00124896	0	0	0	0.0015197	0	0.00320882	0	0	0	0.0139239	0	0.000420313	0	0	0	0.000438211	0	0.0246425	0	0.0752273	0	0	0	0
ENSG00000155858	LSM11	NA	0.0892687	1	Functional/Functional	1	0.0940165	0.0897322	1	0	0.000445898	0	0	0	0	0	0	0	0	0	0.000789018	0	0	0	0	0	0	0	0	0	0.00142045	0	0	0	0.000667458	0	0.000351897	0	0	0	0.000388032	0	0	0	0.0245682	0	0	0	0
ENSG00000163975	MFI2	NA	0.089284	1	Functional/Functional	2	1.07651	0.292361	1	0	0.00178359	0	0.0586064	0	0.0127591	0	0.00434349	0	0.00711257	0	0.00187883	0	0	0	0.00124896	0	0.00422777	0	0.00244177	0	0.000356714	0	0.00309916	1	0.335255	0	0.0257819	0	0	0	0.0395813	0	0.00769355	0	0.200159	0	0.00384816	0	0.00713874
ENSG00000100557	C14orf105	NA	0.0893546	1	LoF/LoF	1	0.112398	0.106311	1	0	0	0	0	0	0	0	0	0	0	0	0.00146061	0	0	0	0.000138774	0	0	0	0.000379926	0	0.00125143	0	0	1	0.0115114	0	0.000105071	0	0	0	0.00182079	0	0	0	0.0454072	0	0	0	0
ENSG00000027644	INSRR	NA	0.0893753	1	LoF/LoF	3	3.21183	0.62256	1	0	0.00178359	0	0.0385508	0	0.200202	0	0.027679	0	0.0282694	0	0.0142087	0	0.00623228	0	0.040066	0	0.0264167	0	0.0136773	0	0.0197774	0	0.00111605	1	1.54281	0	0.15947	0	0.0038	0	0.146299	0	0.0890142	1	0.3261	0	0.0274762	0	0.0530949
ENSG00000167549	CORO6	NA	0.0894562	1	Functional/Functional	1	0.127668	0.119854	1	0	0.010433	0	0.00497111	0	0.00717558	0	0	0	0.00216419	0	0.000469707	0	0	0	0	0	0	0	0.0015197	0	0.00451125	0	0.00111605	0	0.0271478	1	0.0117876	0	0	0	0.0128234	0	0	0	0.0127925	0	0	0	0.017216
ENSG00000133103	COG6	Discordant	0.0895962	1	LoF/LoF	1	0.477279	0.379531	1	0	0.0111474	0	0.0766739	0	0.0184219	0	0.00772114	0	0.0129832	0	0.000469707	0	0.0015619	1	0.0012482	0	0.000264236	0	0	0	5.84733e-05	0	0.000124006	0	0.0636103	0	0.00590799	0	0.0002375	0	0.0085879	0	0	0	0.061126	0	0	0	0
ENSG00000187510	PLEKHG7	NA	0.089763	1	LoF/LoF	1	0.141917	0.132307	1	0	0.00178359	0	0.00119806	0	0.00150313	0	0.000684127	0	0	0	0.00315427	0	0.000390475	0	0	0	0.000264236	0	0	0	0	0	0	0	0.02041	0	0.00065663	0	0	0	0.000664129	0	0.0171688	0	0.0087183	0	0.00384816	0	0
ENSG00000165118	C9orf64	NA	0.0898214	1	Functional/Functional	1	0.11329	0.107108	1	0	0	0	0.00401382	0	0.00150313	0	0	0	0	0	0	0	0	0	0	0	0	0	0.00151813	0	0.000654954	0	0	0	0.00639676	0	0.000945703	0	0	0	0.000438234	0	0.0306817	1	0.0254774	0	0	0	0
ENSG00000187021	PNLIPRP1	NA	0.0898652	1	LoF/LoF	2	0.678959	0.148525	1	0	0.0156807	0	0.0766013	0	0.0150025	0	0.00108672	0	0.00275513	0	0.00315427	0	0.000390475	0	0.00346706	0	0.00950869	0	0.00607882	0	0	0	0.000124006	0	0.135484	0	0.0179942	0	0.0002375	0	0.0124102	0	0.0178629	2	0.176473	0	0.0153506	0	0.00971717
ENSG00000184471	C1QTNF8	NA	0.089894	1	LoF/LoF	1	0.350852	0.295912	1	0	0.000445898	0	0.0240603	0	0.00263122	0	0.00771397	0	0.00177707	0	0.000117427	0	0.00283545	0	0.0163549	0	0.00105694	0	0.000379926	0	0	0	0	0	0.0243014	0	0.00490203	0	0	0	0.00555781	0	0.0314221	0	0.0520626	0	0.0129666	0	0.0155956
ENSG00000070748	CHAT	Discordant	0.089989	1	Functional/Functional	2	0.548071	0.105116	1	0	0.000445898	0	0.0375652	0	0.0221697	0	0.00160911	0	0.00472267	0	0.00709303	0	0	0	0.0138774	0	0.00422777	0	0.000379926	0	0.0119873	0	0.00607481	0	0.153363	0	0.00361401	0	0	0	0.00923507	0	0.0212527	0	0.0866168	0	0	0	0.010141
ENSG00000146216	TTBK1	NA	0.0901786	1	Functional/Functional	1	0.0958959	0.0914414	1	0	0	0	0.00362532	0	0.000417837	0	0.000684127	0	0.000197625	0	0	0	0	0	0	0	0	0	0	0	0.000654954	0	0.000496024	0	0.00740914	0	0.000246819	0	0.0002375	0	0.00147473	0	0	0	0.0082656	0	0	0	0.000469172
ENSG00000115507	OTX1	NA	0.0902958	1	All	1	0.0946358	0.0902958	1	0	0	0	0.00119815	0	0.00279931	0	0.00124751	0	0.000790502	0	0	0	0	0	0.000138774	0	0	0	0	0	0	0	0	0	0.0263295	0	0.00358149	0	0	0	0.00210861	0	0	1	0.0401792	0	0	0	0
ENSG00000116991	SIPA1L2	NA	0.0904093	1	Functional/Functional	2	0.513412	0.0942983	1	0	0.00401308	0	0.00479239	0	0.00867832	0	0.000684127	0	0.0188558	0	0.00187883	0	0.000390475	0	0.000138774	0	0	0	0.000379926	0	0.00988198	0	0.000496024	0	0.191565	1	0.0153626	0	0.0002375	0	0.0192441	0	0	0	0.0295479	0	0	0	0.00253956
ENSG00000148090	AUH	Consensus	0.09078	1	Functional/Functional	1	0.110886	0.104959	1	0	0	0	0.00114499	0	0.00150316	0	0.00277469	0	0.000197625	0	0.000469707	0	0	0	0.00192495	0	0	0	0	0	0	0	0	0	0.0427639	0	0.00613602	0	0.0002375	0	0.00182094	0	0	0	0	0	0	0	0.00875071
ENSG00000196961	AP2A1	NA	0.0908638	1	Functional/Functional	1	0.0963625	0.0918652	1	0	0	0	4.79259e-05	0	0.000229761	0	0	0	0	0	0.000789018	0	0	0	0.00330234	0	0	0	0	0	0.000356714	0	0	0	0.0106276	0	0.000236426	0	0	0	0.000445159	0	0	0	0.0239979	0	0	0	0
ENSG00000134765	DSC1	NA	0.0910608	1	LoF/LoF + LoF/Functional	1	0.391909	0.324234	1	0	0.00178359	1	0.00975253	0	0.00730273	0	0.00386136	0	0	0	0.000117427	0	0	0	0.0137221	0	0.000264236	0	0.000379926	0	0.0380172	0	0.00793465	0	0.0911435	0	0.00851133	0	0.000948813	0	0.0102381	0	0.0374381	0	0.0517306	0	0	0	0.00780356
ENSG00000023228	NDUFS1	Consensus	0.0910713	1	Functional/Functional	2	0.552256	0.106444	1	0	0.000445898	0	0.0191704	0	0.0112375	0	0.00160911	0	0	0	0.00422658	0	0.0097389	0	0.00346591	0	0	0	0.0015197	0	0.00842015	0	0.00111605	0	0.140893	1	0.0153775	0	0.0002375	0	0.0125267	0	0	0	0.0529871	0	0	0	0.00187669
ENSG00000161180	CCDC116	NA	0.0919774	1	Functional/Functional	1	0.116937	0.110359	1	0	0	0	0.000286305	0	0	0	0	0	0	0	0	0	0	0	0.000138774	0	0	0	0	0	0.000356714	0	0	0	0.00303705	0	0.000420258	0	0	0	0.00100544	1	0.0374381	0	0.0087183	0	0.0335366	0	0
ENSG00000183044	ABAT	Consensus	0.092098	1	Functional/Functional	1	0.099446	0.0946612	1	0	0	0	0.00114613	0	0.00467264	0	0	0	0.000197625	0	0	0	0	0	0.000824174	0	0.000264236	0	0.0015197	0	0	0	0	0	0.0225471	0	0.0041627	0	0	0	0.00102603	0	0	1	0.0295479	0	0	0	0.00187669
ENSG00000168619	ADAM18	NA	0.0923628	1	LoF/LoF + LoF/Functional	1	0.181541	0.166016	1	0	0.010433	0	0.00387972	0	0.00416615	0	0.0148134	0	0.000790502	1	0.0235459	0	0	0	0	0	0	0	0	0	0.00842015	0	0.00409517	0	0.0316951	0	0.00490246	0	0.0002375	0	0.000779466	0	0	0	0.0221879	0	0.0220851	0	0
ENSG00000130711	PRDM12	Consensus	0.0923805	1	Functional/Functional	1	0.0972202	0.0926438	1	0	0	0	0.00119815	0	0.00198179	0	0	1	0.00275513	0	0.00105684	0	0	0	0	0	0	0	0	0	0	0	0	0	0.00449616	0	0.000155318	0	0.0002375	0	0.000438234	0	0	0	0.0146033	0	0	0	0.0138579
ENSG00000129636	ITFG1	NA	0.0923808	1	Functional/Functional	1	0.0980947	0.0934369	1	0	0	0	0.000668348	0	0	0	0.000684127	0	0.000790502	0	0.00306891	0	0	0	0	0	0.00105694	0	0	0	0	0	0.000124006	0	0.00518792	0	0.0019917	0	0.00095	0	0.00108181	0	0	1	0.0239896	0	0	0	0.00253956
ENSG00000135537	LACE1	NA	0.0924467	1	LoF/LoF + LoF/Functional	1	0.395857	0.326897	1	0	0	0	0.00306726	0	0.0223024	0	0.034955	0	0.00493441	0	0.00293567	0	0.000390475	0	0.00124858	0	0.00422777	0	0.00341934	0	0.0137452	0	0.000496024	0	0.0633211	0	0.00212764	0	0.0002375	0	0.00927802	0	0	1	0.107766	0	0	0	0.00780356
ENSG00000139433	GLTP	NA	0.0924716	1	Functional/Functional	1	0.0974008	0.0928076	1	0	0	0	0	0	0.000229761	0	0	0	0.00118091	0	0	0	0	0	0.00192495	0	0	0	0	0	0	0	0	0	0.000726649	0	0	0	0.0002375	0	2.73896e-05	0	0.0212527	0	0.0268259	0	0	0	0
ENSG00000106105	GARS	Discordant	0.0924857	1	Functional/Functional	1	0.117001	0.110416	1	0	0	0	0.00172497	0	0.00730273	0	0.000684127	0	0.00118091	0	0.00105684	0	0	0	0.00222038	0	0.000264236	0	0	0	0.0147705	0	0.000124006	0	0.0270882	0	0.000656739	0	0.0002375	0	0.00274578	0	0	0	0.0241203	0	0	0	0.00780356
ENSG00000004866	ST7	NA	0.0925314	1	Functional/Functional	1	0.0981662	0.0935017	1	0	0	0	0.000191704	0	0	0	0.00868107	0	0	0	0	0	0	0	0	0	0	0	0	0	0	0	0	0	0.00505983	0	0.000623459	0	0	0	0.000450851	0	0	0	0.019473	0	0	0	0
ENSG00000165661	QSOX2	NA	0.092615	1	Functional/Functional	1	0.142461	0.132779	1	0	0	0	0	1	0.00917372	0	0	0	0.00216419	0	0.00146061	0	0	0	0.000138774	0	0	0	0.000379926	0	0	0	0.000124006	0	0.0335273	0	0.00317837	0	0	0	0.00182098	0	0	0	0.0254678	0	0.0190456	0	0
ENSG00000167383	ZNF229	NA	0.0926353	1	LoF/LoF	1	0.325302	0.277691	1	0	0.000445898	0	0.0231714	0	0.012191	0	0.0240769	0	0.0165182	0	0.0021322	0	0.000390475	0	0.00688618	0	0	0	0	0	0.0267108	0	0.0019841	0	0.00643125	0	0.000945595	0	0	0	0.00397852	0	0	0	0.0452734	0	0	0	0.000469172
ENSG00000075914	EXOSC7	NA	0.0926766	1	Functional/Functional	1	0.134057	0.12546	1	0	0	0	0.000431288	0	0.00367447	0	0.00124751	0	0	0	0.000789018	0	0	0	0.000138774	0	0	0	0	0	0.00499713	0	0.000496024	0	0.021134	0	0.00218961	0	0	0	0.00397838	1	0.0306817	0	0.0488898	0	0	0	0
ENSG00000181284	TMEM102	NA	0.0929732	1	Functional/Functional	1	0.239199	0.212742	1	0	0	0	0	0	0.00167105	0	0.00124751	0	0	0	0	0	0.000390475	0	0.000138774	0	0	0	0	0	0	0	0	0	0.013647	0	0.00140753	0	0.0002375	0	0.00286553	0	0	0	0.0380524	0	0	0	0.013232
ENSG00000135452	TSPAN31	NA	0.0930478	1	Functional/Functional	1	0.101079	0.0961381	1	0	0	0	0.00114499	0	0.000542804	0	0	0	0.000790113	0	0	0	0	0	0	0	0	0	0	0	0	0	0	0	0.0138805	0	0.00168095	0	0.0002375	0	0.000438211	0	0	0	0.021283	0	0	0	0
ENSG00000166428	PLD4	NA	0.0930537	1	LoF/LoF	1	0.405323	0.333238	1	0	0	0	0.00401418	1	0.00488283	0	0.000684127	0	0.00177707	0	0.00422342	0	0.0015619	0	0.00124858	0	0.00169895	0	0.000379926	0	0.000356714	0	0.000124006	0	0.078847	0	0.00665666	0	0.00213275	0	0.00673317	0	0.0110833	0	0.159837	0	0	0	0.019389
ENSG00000078795	PKD2L2	NA	0.0930916	1	All	2	0.509477	0.0930916	1	0	0.000445898	0	0.0068964	0	0.0143617	0	0.000684127	0	0.000197625	0	0.00306891	0	0	0	0.00221981	0	0.000264236	0	0.00341306	0	0.0108851	0	0	1	0.204849	0	0.0130685	0	0	0	0.00570844	0	0	0	0.021283	0	0	0	0
ENSG00000113296	THBS4	NA	0.0934335	1	LoF/LoF	2	1.15093	0.31957	1	0	0.00178359	0	0.0191645	0	0.00980068	0	0.00108672	0	0.0147347	0	0.00575392	0	0.00351427	0	0.0138757	0	0.00237812	0	0.00341934	0	0.00882141	0	0.00111556	0	0.402755	0	0.0331604	0	0.00213512	0	0.0377395	1	0.0314221	1	0.151672	0	0.0335366	0	0.0175288
ENSG00000111845	PAK1IP1	NA	0.0935984	1	Functional/Functional	1	0.112128	0.10607	1	0	0	0	0.00171947	0	0.000666953	0	0.00160911	0	0.00177707	0	0	0	0	0	0	0	0.000264236	0	0.000379926	0	0.000356714	0	0	1	0.0138299	0	0.000945595	0	0	0	0.000109551	0	0	0	0.014948	0	0.0129666	0	0.00253956
ENSG00000138061	CYP1B1	Consensus	0.0937121	1	LoF/LoF	1	0.665283	0.485872	1	0	0	0	0.0160682	0	0.0202424	0	0.0207677	0	0.00968364	0	0.000469707	0	0.000390475	0	0.00499585	0	0.00105618	0	0.00607882	0	0.000935572	0	0.00111605	1	0.264925	0	0.0187346	0	0.00379644	0	0.0526673	0	0.0212527	0	0.0665772	0	0	0	0.0190648
ENSG00000162438	CTRC	NA	0.0937333	1	LoF/LoF	1	0.32603	0.278217	1	0	0	0	0.0127201	0	0.00375501	0	0.00643137	0	0.00118091	0	0.000789018	0	0	0	0.000138774	0	0	0	0	0	0.000356714	0	0.000124006	0	0.0260528	0	0.00689757	0	0	0	0.00286556	0	0	1	0.109201	0	0	0	0.000469172
ENSG00000198829	SUCNR1	NA	0.0937428	1	Functional/Functional	1	0.119903	0.112993	1	0	0.00400924	0	0.00579739	0	0.00917071	0	0	0	0.00316201	0	0.000789018	0	0	0	0.000824174	0	0.000264236	0	0	0	0	0	0	0	0.0134441	0	0.000623459	0	0.0002375	0	0.00180222	0	0	1	0.0615483	0	0.0129666	0	0.005264
ENSG00000127743	IL17B	NA	0.0937974	1	Functional/Functional	1	0.104931	0.0996137	1	0	0.000445898	0	0.00119815	0	0.00488283	0	0.00277496	0	0	0	0.00306859	0	0	0	0	0	0.00105694	0	0.000379926	0	0	0	0	0	0.0052285	0	0.000351897	0	0	0	0.000986026	0	0.0415915	0	0	0	0	0	0.00600885
ENSG00000258890	CEP95	NA	0.0939243	1	All	2	0.512194	0.0939243	1	0	0.00178167	0	0.0107744	0	0.0152253	0	0.00771425	0	0.00118091	0	0.00455978	0	0.000390475	0	0.00346591	0	0.000264236	0	0.00244177	0	0	0	0	0	0.104105	0	0.00514637	0	0	0	0.0146086	0	0.0306817	0	0.0661886	0	0	0	0
ENSG00000079335	CDC14A	NA	0.0941369	1	Functional/Functional	1	0.133044	0.124574	1	0	0	0	0.00119787	0	0.00948347	0	0	0	0.00118091	0	0.00306891	0	0.000390475	0	0.000555095	0	0	0	0	0	0.00052619	0	0	0	0.0239894	0	0.00301616	0	0	0	0.00311805	0	0	0	0.0380394	0	0	0	0
ENSG00000175455	CCDC14	NA	0.0942671	1	LoF/LoF	1	0.365147	0.305905	1	0	0	0	0.00234823	0	0.00710624	0	0.0167002	0	0.000197625	0	0.000117427	0	0.000390475	0	0.00124896	0	0	0	0	0	0.000233893	0	0.000124006	1	0.156809	0	0.0157823	0	0.00213512	0	0.0204612	0	0.0144731	0	0.0612098	0	0	0	0.00668033
ENSG00000135517	MIP	NA	0.0943374	1	Functional/Functional	1	0.100958	0.0960292	1	0	0.00689748	0	0	0	0.000229761	0	0	0	0	0	0.0021322	0	0.000390475	0	0.000138774	0	0	0	0	0	0.0014265	0	0.000124006	0	0.00881267	0	0.000667131	0	0.0002375	0	0.00068471	0	0	0	0.0470818	0	0	0	0
ENSG00000183340	JRKL	NA	0.0943765	1	Functional/Functional	1	0.100488	0.0956039	1	0	0	0	0.000431288	0	0	0	0.000684127	0	0	0	0	0	0	0	0	0	0.000264236	0	0	0	0	0	0	0	0.000510685	0	0.000236426	0	0	0	0.000388025	0	0	0	0	0	0	0	0
ENSG00000135870	RC3H1	NA	0.0946311	1	Functional/Functional	1	0.103835	0.0986263	1	0	0.000445898	0	0.000766815	0	0.00167105	0	0.00124751	0	0.00275513	0	0	0	0	0	0	0	0.000264236	0	0	0	0.000953194	0	0.000124006	0	0.0117193	0	0.00171946	0	0	0	0.000587799	0	0	1	0.0452734	0	0	0	0
ENSG00000168509	HFE2	NA	0.0948264	1	Functional/Functional	1	0.119532	0.112664	1	0	0.000445898	0	0.000431242	1	0.00504368	0	0.0059166	0	0.000197625	0	0.000117427	0	0	0	0.000554904	0	0.000264236	0	0.000379926	0	0.000935572	0	0	0	0.0579121	0	0.00875772	0	0	0	0.00467924	0	0	0	0.020378	0	0	0	0.00187669
ENSG00000184254	ALDH1A3	Consensus	0.094839	1	Functional/Functional	1	0.10149	0.0965094	1	0	0	0	0.000668348	0	0.000666906	0	0	0	0	0	0	0	0	0	0	0	0.00105694	0	0	0	0.000233893	0	0	0	0.0107577	0	0.00153403	0	0	0	0.000986026	0	0	0	0.0225161	0	0	1	0.020992
ENSG00000100519	PSMC6	NA	0.0949088	1	Functional/Functional	1	0.106388	0.100924	1	0	0	0	4.79259e-05	0	0	0	0	0	0	0	0.000789018	0	0	0	0.000138774	0	0	0	0	0	0.00567858	0	0.000124006	0	0.00810959	0	2.62695e-05	0	0	0	0.000995026	0	0	0	0	0	0	0	0
ENSG00000166169	POLL	NA	0.0952538	1	LoF/LoF + LoF/Functional	1	1.30386	0.728518	1	0	0	0	0.0231923	0	0.031665	0	0.00301868	0	0.011005	0	0.0128617	0	0.0062476	0	0.0173754	0	0.0023766	0	0	0	0.0265212	0	0.0100376	1	0.651896	0	0.0164183	0	0.0002375	0	0.0682791	0	0.0144731	0	0.20934	0	0	0	0.00174917
ENSG00000161243	FBXO27	NA	0.0953331	1	LoF/LoF	1	0.117714	0.11105	1	0	0	0	0.000191681	0	0.00386113	0	0	0	0.00766516	0	0.0021322	0	0	0	0.00192477	0	0	0	0	0	0	0	0	0	0.00557562	0	0	0	0.0002375	0	0.000438165	0	0.00769355	1	0.0444855	0	0	0	0
ENSG00000175324	LSM1	NA	0.0954653	1	Functional/Functional	1	0.111782	0.105761	1	0	0	0	4.79259e-05	0	4.16846e-05	0	0.000684127	0	0	0	0.0021322	0	0	0	0	0	0	0	0	0	0	0	0.00111903	0	0.00262987	0	0.00171946	0	0	0	0.000246506	0	0	0	0.027737	0	0	0	0
ENSG00000115286	NDUFS7	Consensus	0.0956751	1	Functional/Functional	1	0.133375	0.124864	1	0	0	0	4.79259e-05	0	0.000542819	0	0	0	0	0	0.00181199	0	0.000390475	0	0	0	0.000264236	0	0	0	0	0	0	0	0.0104967	0	0.000667111	0	0.00095	0	0.00100544	0	0	0	0.018568	0	0	1	0
ENSG00000106366	SERPINE1	NA	0.0958227	1	Functional/Functional	1	0.106255	0.100804	1	0	0.000445898	0	0.0214743	0	0.00262804	0	0.0144591	0	0.00118091	0	0.00105684	0	0	0	0	0	0	0	0	0	0.00146183	0	0.000496024	0	0.0220529	0	0.00328802	0	0	0	0.00231602	0	0	0	0.00917099	0	0	0	0.00253956
ENSG00000146039	SLC17A4	NA	0.0958916	1	Functional/Functional	1	0.170144	0.156457	1	0	0	0	0.000668348	0	0.000939177	0	0.0131793	0	0	0	0.00315427	0	0.0015619	0	0	0	0.00105618	0	0	0	0.000654954	0	0.000124006	0	0.0297734	0	0.00101051	0	0	0	0.000779527	0	0.0280323	0	0.0461972	0	0	0	0.005264
ENSG00000168131	OR2B2	NA	0.0960656	1	Functional/Functional	1	0.280312	0.244452	1	0	0	0	0.000286305	0	0.000229761	0	0.00293765	0	0	0	0	0	0	0	0	0	0.000264236	0	0	0	0.00331936	0	0.000124006	1	0.17295	0	0.00284483	0	0	0	0.00102603	0	0	0	0.0910654	0	0	0	0.005264
ENSG00000100243	CYB5R3	Consensus	0.0963555	1	Functional/Functional	2	0.557071	0.107978	1	0	0	0	0.000286305	0	0.00993282	0	0.000684127	0	0	0	0.000469707	0	0	0	0.000555095	0	0.000264236	1	0.0015197	0	0.00767976	0	0.00310015	0	0.344765	0	0.013896	0	0.0002375	0	0.00691135	0	0	0	0.0626233	0	0	0	0.00422255
ENSG00000125779	PANK2	Discordant	0.0963752	1	Functional/Functional	1	0.134701	0.126023	1	0	0.000445898	0	0.0023885	0	0.00792347	0	0.000684127	0	0.0076667	0	0.00181183	0	0	0	0.000824174	0	0.00105694	0	0	0	0.000356714	0	0.000124006	1	0.0719279	0	0.0061349	0	0	0	0.00347026	0	0	0	0.018568	0	0	0	0.00588994
ENSG00000049089	COL9A2	Consensus	0.0964005	1	All	4	1.72129	0.0964005	1	0	0.00178359	0	0.0385508	0	0.0330442	0	0.00643137	0	0.00983768	0	0.00751532	0	0.00976187	0	0.00495634	0	0.00237812	0	0.0015197	0	0.0323811	0	0.0019841	3	0.931389	1	0.14827	0	0.0038	0	0.0808468	0	0.0178629	0	0.206598	0	0	0	0.00750676
ENSG00000115657	ABCB6	NA	0.0964017	1	All	4	1.7213	0.0964017	1	0	0.00178359	1	0.070553	0	0.11352	0	0.00772454	0	0.0346083	0	0.0117327	0	0.00624185	0	0.0234253	0	0.000264236	0	0.00949188	0	0.00703308	0	0.000496024	0	0.42859	0	0.0161141	0	0.0002375	0	0.0630306	0	0.0991254	2	0.439773	0	0	0	0.0628246
ENSG00000134398	ERN2	NA	0.0965231	1	All	3	1.08471	0.0965231	1	0	0.000445898	0	0.0111875	0	0.0378732	0	0.0236272	0	0.00177863	0	0.00574603	0	0.000390475	0	0.00499281	0	0.0129324	0	0.00949188	0	0.0020228	0	0.000495777	1	0.232823	0	0.0201273	0	0.0037905	0	0.0213163	0	0.050951	0	0.222399	0	0.00384816	0	0.00600692
ENSG00000105227	PRX	NA	0.0966845	1	LoF/LoF	1	0.289125	0.251081	1	0	0	0	0.000191704	0	0.00488244	0	0	0	0.00472189	0	0	0	0	0	0	0	0.00105618	0	0	0	0.000654954	0	0	1	0.0139444	0	0.000420292	0	0	0	0.00134182	0	0	0	0.115032	0	0.0214158	0	0
ENSG00000116406	EDEM3	Discordant	0.0967811	1	Functional/Functional	1	0.170435	0.156702	1	0	0.000445898	0	0.000191704	0	0.00292254	0	0.00643096	0	0	0	0.000789018	0	0	0	0.000138774	0	0.000264236	0	0.000379926	0	0.013266	0	0	0	0.0452152	0	0.00539498	0	0.0021375	0	0.00270722	0	0	0	0.0417592	0	0	1	0.0112728
ENSG00000076554	TPD52	NA	0.0969375	1	Functional/Functional	1	0.104481	0.0992084	1	0	0	0	0.000191704	0	0	0	0	0	0.00177707	0	0	0	0	0	0	0	0	0	0	0	0	0	0	0	0.00590404	0	0.000945595	0	0	0	0.000388025	0	0	0	0.021283	0	0	0	0.00460994
ENSG00000177575	CD163	NA	0.0970576	1	Functional/Functional	1	0.143005	0.133251	1	0	0.000445898	0	0.00234755	1	0.000939177	0	0	0	0	0	0.0021322	0	0	0	0.000138774	0	0	0	0	0	0	0	0	0	0.0153451	0	0.000420258	0	0.0002375	0	0.00255944	0	0.0212527	0	0.0724073	0	0	0	0
ENSG00000174667	OR7D4	NA	0.0970707	1	LoF/LoF	1	0.115847	0.109388	1	0	0.000445898	0	0.000191704	0	0.000939145	0	0	0	0	0	0	0	0	0	0	0	0	0	0.000379926	0	0	0	0	0	0.0032124	0	0	0	0	0	0.000664144	0	0	0	0	0	0	0	0.0116802
ENSG00000138190	EXOC6	NA	0.0973263	1	Functional/Functional	1	0.1195	0.112636	1	0	0	0	0.00172497	0	0	0	0	0	0	0	0.00181183	0	0	0	0.000138774	0	0	0	0.0015197	0	0	0	0	0	0.0155955	0	0.000656711	0	0	0	0.00133626	0	0	1	0.0281909	0	0	0	0
ENSG00000150477	KIAA1328	NA	0.097483	1	Functional/Functional	1	0.18879	0.172039	1	0	0.000445898	0	0.000668325	0	0.000542804	0	0.00868107	0	0	0	0	0	0	0	0.00219498	0	0	0	0.00151813	0	0	0	0.000124006	0	0.0105761	0	0.00381735	0	0	0	0.00221795	0	0	0	0.0322616	1	0.0214158	0	0.00253956
ENSG00000120333	MRPS14	NA	0.0976156	1	Functional/Functional	1	0.136842	0.127892	1	0	0	0	0	0	0.00367435	0	0	0	0	0	0	0	0	0	0	0	0	0	0.000379926	0	0.00746535	0	0	1	0.0119596	0	0.000155318	0	0	0	2.73896e-05	0	0	0	0.0135807	0	0	0	0
[truncated: 14,987 more rows]
[truncated: 250 more columns]
